# Supplementary material for: ABC1K2 is involved in stress response and secondary metabolism during seed development in Arabidopsis thaliana
Source: Plant Cell Rep. 2025 Oct 29;44(11):249. doi: 10.1007/s00299-025-03645-0 (PMC12568898; doi:10.1007/s00299-025-03645-0)
Supplement: Supplementary file 5 — Supplementary Table 1: Detailed table of transcription factor binding sites identified in the ABC1K2 promoter sequence by the PlantPan 4.0 algorithm. Supplementary file5 (XLSX 57 KB) [file 299_2025_3645_MOESM5_ESM.xlsx]

## Sheet: PlantPan4.0
Matrix ID	TF Family	TF ID or Motif Name	TF Name	Position from ATG	Hit Sequence	Strand	Similar Score	Process	Notes
TFmatrixID_0004	AT-Hook	AT4G14465	AHL20	-1793	gattATATTa	-	0.89
TFmatrixID_0006	AT-Hook	AT4G14465	AHL20	-1793	gATTATatta	+	0.97
				-1529	aataATAATa	-	0.95
				-1434	aATTATaatc	+	0.99
				-1434	aattATAATc	-	0.99
TFmatrixID_0008	AT-Hook	AT4G35390	AHL25	-1793	gattATATTa	-	0.94	Response to gibberellins	Binds the DNA sequence GNFEI (GA-negative feedback element I) in the GA3OX1 promoter. Binding to GNFEI sequence is required for GA-negative feedback regulation of GA3OX1.
TFmatrixID_0010	NAC; NAM	AT3G04060	anac046	-1859	atgGCGTGtg	-	0.93
TFmatrixID_0011	NAC; NAM	AT3G15500	NAC3	-112	ctTACGTgga	-	0.91
TFmatrixID_0013	NAC; NAM	AT3G18400	anac058	-694	taaACGCAac	+	0.93
TFmatrixID_0018	Myb/SANT; MYB; ARR-B	AT2G01760	ARR14	-1801	tgGGATCtga	+	0.92	Response to cytokinins	Functions as a response regulator involved in His-to-Asp phosphorelay signal transduction system. Could directly activate some type-A response regulators in response to cytokinins
TFmatrixID_0019	Myb/SANT; MYB; ARR-B	AT2G01760	ARR14	-1987	cgAGATCtac	+	0.88	Response to cytokinins	Functions as a response regulator involved in His-to-Asp phosphorelay signal transduction system. Could directly activate some type-A response regulators in response to cytokinins
				-1987	cgaGATCTac	-	0.88
TFmatrixID_0020	AP2; ERF	AT1G77200	AP2	-1886	tcGTCGGtgg	-	0.91	Response to ethylene	Ethylene-responsive transcription factor. May be involved in the regulation of gene expression by stress factors and by components of stress signal transduction pathways.
				-1207	acaCCGACtg	+	0.88
TFmatrixID_0025	Homeodomain; bZIP; HD-ZIP	AT3G61890	ATHB12	-976	tcAATCAatg	-	0.95	Response to water deficit	Probable transcription activator that may act as growth regulators in response to water deficit.
TFmatrixID_0026	bZIP; Homeodomain; HD-ZIP	AT5G03790	ATHB51	-571	ccaATAATca	-	0.94
TFmatrixID_0030	MYB-related	AT2G46830	CCA1	-1600	gttgTATCTa	-	0.96	Phytochrome regulation	Transcription factor involved in the circadian clock and in the phytochrome regulation.
				-1158	cataTATCTa	-	0.99
TFmatrixID_0031	Dof	AT2G46590	DAG2	-1262	aaAAAAGtcc	+	0.97	Germination; response to red light	Involved in the maternal control of seed germination. May ensure the activation of a component that would trigger germination as a consequence of red light perception.
				-748	caAAAAGtta	+	0.98
TFmatrixID_0034	AP2; ERF	AT2G23340	DEAR3	-1885	cGTCGGtggt	-	0.96	Response to stress	Probably acts as a transcriptional activator. May be involved in the regulation of gene expression by stress factors and by components of stress signal transduction pathways.
				-1208	cacaCCGACt	+	0.95
TFmatrixID_0035	AP2; ERF	AT4G36900	DEAR4	-1886	tcGTCGGtgg	-	0.91	Response to stress	Probably acts as a transcriptional activator. May be involved in the regulation of gene expression by stress factors and by components of stress signal transduction pathways.
				-1207	acaCCGACtg	+	0.91
TFmatrixID_0038	AP2	AT2G40340	DREB2C	-1886	tcGTCGGtgg	-	0.92	Response to stress; response to ABA	Binding to the C-repeat/DRE element mediates high salinity- and abscisic acid-inducible transcription.
				-1207	acaCCGACtg	+	0.91
TFmatrixID_0042	GATA; tify	AT5G25830	GATA12	-1987	cgAGATCtac	+	0.99	Response to light	May be involved in the regulation of some light-responsive genes.
				-1987	cgaGATCTac	-	0.99
				-1801	tggGATCTga	-	0.96
				-683	tcAGATCgga	+	0.95
				-434	ctAGATCcac	+	0.96
TFmatrixID_0043	MYB; G2-like	AT2G20570	GLK1	-1842	ttgATATCtc	-	0.92	Chloroplast development	Transcriptional activator that functions with GLK2 to promote chloroplast development. Acts as an activator of nuclear photosynthetic genes involved in chlorophyll biosynthesis, light harvesting, and electron transport. Acts in a cell-autonomous manner to coordinate and maintain the photosynthetic apparatus within individual cells. May function in photosynthetic capacity optimization by integrati…
TFmatrixID_0044	MYB; G2-like	AT2G20570	GLK1	-796	caaAATCTat	+	0.91	Chloroplast development	Transcriptional activator that functions with GLK2 to promote chloroplast development. Acts as an activator of nuclear photosynthetic genes involved in chlorophyll biosynthesis, light harvesting, and electron transport. Acts in a cell-autonomous manner to coordinate and maintain the photosynthetic apparatus within individual cells. May function in photosynthetic capacity optimization by integrati…
TFmatrixID_0048	Myb/SANT; MYB; G2-like	AT5G16560	KAN1	-1701	aGAATAttat	-	0.98	Plant growth and organ development	Transcriptional repressor that regulates lateral organ polarity. Promotes lateral organ abaxial identity by repressing the adaxial regulator ASYMMETRIC LEAVES2 (AS2) in abaxial cells. Required for abaxial identity in both leaves and carpels. Functions with KAN2 in the specification of polarity of the ovule outer integument. Regulates cambium activity by repressing the auxin efflux carrier PIN1. P…
TFmatrixID_0057	AP2; RAV	AT1G25560	TEM1	-1176	tCAACAta	+	0.95	Response to ethylene	Ethylene-responsive transcription factor.
				-691	gCAACAtc	+	0.97
TFmatrixID_0058	Homeodomain; bZIP; HD-ZIP	AT3G01470	HAT5	-568	tccaATAATcagaa	-	0.89
TFmatrixID_0063	AP2; RAV	AT1G68840	TEM2	-1176	tCAACAta	+	0.95	Response to ethylene	Ethylene-responsive transcription factor. May be involved in the regulation of gene expression by stress factors and by components of stress signal transduction pathways.
				-691	gCAACAtc	+	0.98
TFmatrixID_0066	AP2; ERF	AT1G75490 (primary); AT1G22190; AT1G36060; AT2G40340; AT2G40350; AT3G57600; AT5G05410; AT5G18450 (inferred)	DREB2B	-1886	cgtCGGTGg	-	1	Response to salinity	Dehydration-responsive element-binding protein; mediates high salinity-inducible transcription.
				-1208	aCACCGact	+	1
TFmatrixID_0067	AP2; ERF	AT1G78080 (primary); AT1G22190; AT1G36060; AT1G64380; AT1G71130; AT2G20880; AT2G22200; AT2G40220; AT3G57600; AT3G61630; AT4G13620; AT4G28140; AT4G39780; AT5G65130 (inferred)	RAP2.4	-1887	atcGTCGGtg	-	0.97	Response to ethylene	Ethylene-responsive transcription factor. May be involved in the regulation of gene expression by stress factors and by components of stress signal transduction pathways.
				-1206	caCCGACtga	+	0.96
TFmatrixID_0070	AP2; ERF	AT1G12630 (primary); AT1G77200; AT2G35700; AT2G36450; AT2G44940; AT4G25490; AT5G11590; AT5G25810; AT5G51990 (inferred)	HRD	-336	cGTCGGcga	-	0.99	Response to ethylene	Ethylene-responsive transcription factor. May be involved in the regulation of gene expression by stress factors and by components of stress signal transduction pathways.
				-197	acgCCGACt	+	0.99
TFmatrixID_0080	AP2; ERF	AT4G16750 (primary); AT1G01250; AT1G77200; AT2G25820; AT2G35700; AT2G44940; AT3G16280; AT3G60490; AT4G25490; AT5G11590; AT5G25810; AT5G51990 (inferred)	ERF039	-1886	tcGTCGGtgg	-	0.99	Response to ethylene	Ethylene-responsive transcription factor. May be involved in the regulation of gene expression by stress factors and by components of stress signal transduction pathways.
				-1207	acaCCGACtg	+	0.99
				-336	tcGTCGGcga	-	0.98
TFmatrixID_0085	AP2; ERF	AT4G25480 (primary); AT1G12610; AT1G33760; AT1G63030; AT1G77200; AT2G35700; AT2G44940; AT3G16280; AT3G60490; AT4G25490; AT5G11590; AT5G25810; AT5G51990 (inferred)	DREB1A	-337	gtcGTCGGcg	-	0.98	Response to cold	Dehydration-responsive element-binding protein; mediates cold-inducible transcription.
				-195	cgCCGACtcc	+	0.98
TFmatrixID_0086	AP2; ERF	AT4G25480 (primary); AT1G12610; AT1G33760; AT1G63030; AT1G77200; AT2G35700; AT2G44940; AT3G16280; AT3G60490; AT4G25490; AT5G11590; AT5G25810; AT5G51990 (inferred)	DREB1A	-336	tcGTCGGcga	-	0.97	Response to cold	Dehydration-responsive element-binding protein; mediates cold-inducible transcription.
TFmatrixID_0088	AP2; ERF	AT4G32800 (primary); AT1G01250; AT1G12630; AT1G77200; AT2G25820; AT2G35700; AT2G44940; AT3G16280; AT3G60490; AT4G25490; AT5G11590; AT5G25810; AT5G51990 (inferred)	ERF043	-1887	cGTCGGtg	-	0.89	Response to ethylene	Ethylene-responsive transcription factor. May be involved in the regulation of gene expression by stress factors and by components of stress signal transduction pathways.
				-1208	caCCGACt	+	0.88
				-337	cGTCGGcg	-	0.85
TFmatrixID_0109	AP2; ERF	AT1G12610; AT4G25490; AT5G51990 (inferred)		-336	tcGTCGGcga	-	0.9	Response to salinity	Dehydration-responsive element-binding protein; mediates high salinity- and dehydration-inducible transcription (By similarity).
				-196	acgCCGACtc	+	0.91
TFmatrixID_0111	bHLH	AT1G09530	PIF3	-2026	agagaaCACGTtgcctgg	+	0.8	Phytochrome regulation	Acting positively in the phytochrome signaling pathway.
				-470	ggcgataACGTGgactgc	-	0.8
				-171	atttgcCACGTgtcatgg	+	0.9
				-171	atttgccACGTGtcatgg	-	0.92
TFmatrixID_0112	bHLH	AT1G09530	PIF3	-1979	gagatctACGTGgcaga	-	0.85	Phytochrome regulation	Acting positively in the phytochrome signaling pathway.
				-172	atttgccACGTGtcatg	-	0.93
				-171	tttgcCACGTgtcatgg	+	0.85
TFmatrixID_0123	AP2; B3; RAV	AT1G13260	RAV1	-1176	actCAACAta	-	0.99	Response to ethylene	Ethylene-responsive transcription factor. May be involved in the regulation of gene expression by stress factors and by components of stress signal transduction pathways.
TFmatrixID_0125	AP2; B3	AT1G51120 (primary); AT1G50680 (inferred)		-1686	ttAACGTata	+	0.94
				-893	atAACGTttg	+	0.96
				-893	ataACGTTtg	-	0.96
				-474	atAACGTgga	+	0.93
				-254	gttACGTTga	-	0.95
TFmatrixID_0126	AP2; B3; RAV	AT3G25730	EDF3	-1176	tCAACAta	-	0.99	Response to ethylene	Ethylene-responsive transcription factor. May be involved in the regulation of gene expression by stress factors and by components of stress signal transduction pathways.
				-691	gCAACAtc	-	0.99
TFmatrixID_0127	AP2; B3; RAV	AT3G25730	EDF3	-1176	tCAACAta	+	0.95	Response to ethylene	Ethylene-responsive transcription factor. May be involved in the regulation of gene expression by stress factors and by components of stress signal transduction pathways.
TFmatrixID_0129	AT-Hook	AT1G14900 (primary); AT1G48610 (inferred)	HMGA	-1255	ccaaAAATT	+	1
				-634	AATTTtttt	-	1
				-307	AATTTtttt	-	1
TFmatrixID_0130	AT-Hook	AT4G17950 (primary); AT1G19485; AT1G48610 (inferred)		-1794	tgatTATATt	-	0.97
TFmatrixID_0158	bHLH	AT1G01260 (primary); AT1G12860; AT2G46510; AT4G16430; AT5G46830; AT5G57150 (inferred)	bHLH13	-176	cCACGTgt	+	0.98
				-176	ccACGTGt	-	1
TFmatrixID_0159	bHLH	AT1G09530 (primary); AT2G24260; AT2G46970; AT4G28790; AT4G28800; AT4G28811; AT4G28815; AT4G30980; AT5G58010; AT5G61270; AT5G67110 (inferred)	PIF3	-475	aACGTGg	+	0.98	Phytochrome regulation	Acting positively in the phytochrome signaling pathway.
				-177	cCACGTg	-	1
				-176	cACGTGt	+	1
				-165	gACGTGg	+	0.98
TFmatrixID_0160	bHLH	AT1G32640 (primary); AT2G46510; AT4G09820; AT4G16430; AT5G46830 (inferred)	MYC2	-175	gcCACGTgtc	+	1	Response to ABA, light and JA; glucosinolate biosynthesis	Common transcription factor of light, ABA, and jasmonic acid signaling pathways. With MYC3 and MYC4, controls additively subsets of JA-dependent responses. In cooperation with MYB2 is involved in the regulation of ABA-inducible genes under drought stress conditions. Can form complexes with all known glucosinolate-related MYBs to regulate glucosinolate biosynthesis. Positive regulator of lateral r…
				-175	gccACGTGtc	-	1
TFmatrixID_0161	bHLH	AT1G59640 (primary); AT1G10120; AT1G18400; AT1G25330; AT1G26260; AT1G59640; AT1G68920; AT1G73830; AT2G24260; AT3G07340; AT3G23690; AT4G30980; AT4G34530; AT5G50915; AT5G58010; AT5G62610; AT2G42300; AT3G57800 (inferred)	BPE	-2030	aCACGTtgc	-	0.98	Plant growth and organ development	Involved in the control of petal size, by interfering with postmitotic cell expansion to limit final petal cell size.
				-475	ataACGTGg	+	0.98
				-176	gccACGTGt	+	1
				-175	cCACGTgtc	-	1
TFmatrixID_0162	bHLH	AT1G69010	BIM2	-175	gcCACGTgtc	+	0.99	Response to brassinosteroids	Positive brassinosteroid-signaling protein.
				-175	gccACGTGtc	-	0.99
TFmatrixID_0163	bHLH	AT2G18300 (primary); AT1G10120; AT1G18400; AT1G25330; AT1G26260; AT1G68920; AT1G73830; AT2G24260; AT3G07340; AT3G23690; AT4G30980; AT4G34530; AT5G50915; AT5G58010; AT5G62610; AT2G42300; AT3G57800 (inferred)	HBI1	-187	ttgcCACGTgtc	-	0.94	Plant growth and organ development	Acts as positive regulator of cell elongation downstream of multiple external and endogenous signals by direct binding to the promoters and activation of the two expansin genes EXPA1 and EXPA8, encoding cell wall loosening enzymes.
				-173	gccACGTGtcat	+	0.94
TFmatrixID_0164	bHLH	AT2G20180 (primary); AT2G24260; AT2G46970; AT4G28790; AT4G28800; AT4G28811; AT4G28815; AT4G30980; AT5G58010; AT5G67110 (inferred)	PIL5	-175	gcCACGTgtc	+	1	Germination; response to ABA and gibberellins	Regulates negatively chlorophyll biosynthesis and seed germination in the dark, and light-induced degradation of PIF1 relieves this negative regulation to promote photomorphogenesis. Promotes the expression of SOM, and thus modulates responses to abscisic acid (ABA) and gibberellic acid (GA).
				-175	gccACGTGtc	-	1
TFmatrixID_0165	bHLH	AT3G23210 (primary); AT1G51070 (inferred)	bHLH34	-176	cCACGTgt	+	0.97
TFmatrixID_0166	bHLH	AT4G00050 (primary); AT2G24260; AT4G28790; AT4G28811; AT4G30980; AT5G58010; AT5G61270; AT5G67110 (inferred)	UNE10	-176	cCACGTgt	+	0.99	Sexual reproduction	Required during the fertilization of ovules by pollen.
				-176	ccACGTGt	-	0.98
				-165	ggACGTGg	-	0.84
TFmatrixID_0167	bHLH	AT4G14410 (primary); AT1G51070 (inferred)	bHLH104	-175	gcCACGTgtc	+	0.87
				-175	gccACGTGtc	-	0.87
TFmatrixID_0168	bHLH	AT4G17880 (primary); AT2G46510; AT4G16430; AT5G46830 (inferred)	MYC4	-175	gcCACGTgtc	+	1	Response to JA; glucosinolate biosynthesis	Involved in jasmonic acid (JA) gene regulation. With MYC2 and MYC3, controls additively subsets of JA-dependent responses. Can form complexes with all known glucosinolate-related MYBs to regulate glucosinolate biosynthesis.
				-175	gccACGTGtc	-	1
TFmatrixID_0169	bHLH	AT4G36540 (primary); AT1G10120; AT1G18400; AT1G25330; AT1G26260; AT1G68920; AT1G73830; AT2G24260; AT3G07340; AT3G23690; AT4G30980; AT4G34530; AT4G36540; AT5G50915; AT5G58010; AT5G62610; AT2G42300; AT3G57800 (inferred)	BEE2	-175	gcCACGTgtc	+	1	Response to brassinosteroids	Positive brassinosteroid-signaling protein.
				-175	gccACGTGtc	-	1
TFmatrixID_0170	bHLH	AT4G36930 (primary); AT2G24260; AT4G28790; AT4G28800; AT4G28811; AT4G28815; AT4G30980; AT5G58010; AT5G67110 (inferred)	SPT	-176	gcCACGTgt	-	1	Plant growth and organ development	Plays a role in floral organogenesis. Promotes the growth of carpel margins and of pollen tract tissues derived from them.
				-175	ccACGTGtc	+	0.97
TFmatrixID_0171	bHLH	AT5G08130	BIM1	-176	tgcCACGTgt	+	1	Response to brassinosteroids	Positive brassinosteroid-signaling protein.
				-174	ccACGTGtca	-	1
TFmatrixID_0172	bHLH	AT5G38860	BIM3	-175	gcCACGTgtc	+	0.99
				-175	gccACGTGtc	-	0.99
TFmatrixID_0173	bHLH	AT5G46760 (primary); AT2G46510; AT4G09820; AT4G16430; AT5G46830 (inferred)	MYC3	-177	ttgcCACGTg	-	1	Response to JA and stress; glucosinolate biosynthesis	Involved in tryptophan, jasmonic acid (JA) and other stress-responsive gene regulation. With MYC2 and MYC4, controls additively subsets of JA-dependent responses. Can form complexes with all known glucosinolate-related MYBs to regulate glucosinolate biosynthesis.
				-173	cACGTGtcat	+	1
TFmatrixID_0174	bHLH	AT5G48560 (primary); AT1G10120; AT1G18400; AT1G25330; AT1G26260; AT1G68920; AT1G73830; AT2G24260; AT3G07340; AT3G23690; AT4G30980; AT4G34530; AT5G48560; AT5G50915; AT5G58010; AT5G62610; AT2G42300; AT3G57800 (inferred)	bHLH78	-1747	GCACGagc	+	0.88
				-1747	gcaCGAGC	-	0.88
				-176	CCACGtgt	+	0.75
				-176	ccaCGTGT	-	0.75
				-165	GGACGtgg	+	0.75
				-165	ggaCGTGG	-	0.75
TFmatrixID_0175	bHLH	AT5G54680 (primary); AT1G51070 (inferred)	ILR3	-175	gcCACGTgtc	+	1	Response to auxins	Plays a role in resistance to amide-linked indole-3-acetic acid (IAA) conjugates such as IAA-Leu and IAA-Phe. May regulate gene expression in response to metal homeostasis changes.
				-175	gccACGTGtc	-	1
TFmatrixID_0181	bZIP	AT1G32150 (primary); AT2G35530 (inferred)	bZIP68	-1982	ctaCGTGGc	-	1	Response to light and redox status	May act as transcriptional activator in light-regulated expression of LHCB2.4. DNA-binding activity is redox-dependent
				-474	taaCGTGGa	-	0.99
				-176	gCCACGtgt	+	1
				-164	ggaCGTGGc	-	1
				-112	ttaCGTGGa	-	0.99
TFmatrixID_0182	bZIP	AT1G45249 (primary); AT3G19290 (inferred)	ATAREB1	-2030	gagaaCACGTtgc	-	0.95	Response to ABA	Involved in ABA and stress responses and acts as a positive component of glucose signal transduction. Functions as a transcriptional activator in the ABA-inducible expression of rd29B.
				-1979	tctACGTGgcaga	+	0.92
				-175	tttgcCACGTgtc	-	0.95
				-172	gccACGTGtcatg	+	1
				-109	cttACGTGgagaa	+	0.92
TFmatrixID_0183	bZIP	AT1G49720 (primary); AT3G19290 (inferred)	ABF1	-2030	gaaCACGTtgc	+	0.93	Response to ABA	Binds to the ABA-responsive element (ABRE). Could participate in abscisic acid-regulated gene expression.
				-175	tgcCACGTgtc	+	0.94
				-174	gccACGTGtca	-	1
TFmatrixID_0184	bZIP	AT1G49720 (primary); AT3G19290 (inferred)	ABF1	-1982	tctACGTGgc	+	0.92	Response to ABA	Binds to the ABA-responsive element (ABRE). Could participate in abscisic acid-regulated gene expression.
				-474	ataACGTGga	+	0.92
				-175	gccACGTGtc	+	0.96
				-175	gcCACGTgtc	-	1
				-164	tggACGTGgc	+	0.92
TFmatrixID_0187	bZIP	AT2G36270	ABI5	-1981	ctACGTGgca	+	0.94	Response to ABA; seed development; senescence	Participates in ABA-regulated gene expression during seed development and subsequent vegetative stage by acting as the major mediator of ABA repression of growth. Binds to the embryo specification element and the ABA-responsive element (ABRE) of the Dc3 gene promoter and to the ABRE of the Em1 and Em6 genes promoters. Can also trans-activate its own promoter, suggesting that it is autoregulated. …
				-176	tgcCACGTgt	-	0.98
				-174	ccACGTGtca	+	1
TFmatrixID_0189	bZIP	AT2G40950 (primary); AT3G56660 (inferred)	bZIP17	-475	gataACGTGg	-	0.97	Response to salt and osmotic stress	Transcriptional activator involved in salt and osmotic stress responses. Functions as a stress sensor and transducer in a signaling pathway that resembles an ER stress response.
				-165	atggACGTGg	-	0.97
				-113	tcttACGTGg	-	0.97
TFmatrixID_0190	bZIP	AT2G46270 (primary); AT2G35530 (inferred)	GBF3	-1981	ctaCGTGGca	-	1
				-473	taaCGTGGac	-	0.99
				-176	tgCCACGtgt	+	0.99
				-163	ggaCGTGGcg	-	0.99
				-111	ttaCGTGGag	-	1
TFmatrixID_0192	bZIP	AT4G01120	GBF2	-1982	ctaCGTGGc	-	1	Response to light	G-box-like motifs are cis-acting elements defined in promoters of certain plant genes which are regulated by such diverse stimuli as light-induction or hormone control.
				-474	taaCGTGGa	-	0.99
				-176	gCCACGtgt	+	1
				-164	ggaCGTGGc	-	1
				-112	ttaCGTGGa	-	0.99
TFmatrixID_0193	bZIP	AT4G34000 (primary); AT3G19290 (inferred)	ABF3	-2031	ACACGttg	+	0.75	Response to ABA and stress	Mediates stress-responsive ABA signaling.
				-913	ACACAtct	+	0.75
				-358	ACATGtga	+	0.75
				-176	CCACGtgt	+	0.88
				-176	ccaCGTGT	-	0.88
TFmatrixID_0194	bZIP	AT4G36730 (primary); AT2G35530 (inferred)	GBF1	-1981	ctACGTGgca	-	0.99
				-473	taACGTGgac	-	0.97
				-176	tgcCACGTgt	+	0.99
				-174	ccACGTGtca	-	0.96
				-163	ggACGTGgcg	-	0.99
				-111	ttACGTGgag	-	0.98
TFmatrixID_0198	bZIP	AT5G28770 (primary); AT3G54620; AT5G24800 (inferred)	BZO2H3	-164	catgGACGTggc	-	0.95	Response to nutritional status	Transcription factor involved in controlling responses to starvation.
TFmatrixID_0211	C2H2	AT1G27730 (primary); AT3G49930; AT3G60580; AT5G04340; AT5G43170 (inferred)	ZAT10	-1619	cAGTGTc	-	1	Response to abiotic stress and JA	Salt-tolerance zinc finger; involved in abiotic stress responses. Probably involved in jasmonate (JA) early signaling response.
				-1372	cACACTa	+	1
				-942	aAGTGTt	-	1
				-874	tAGTGTa	-	1
TFmatrixID_0213	C2H2	AT3G19580 (primary); AT1G02030; AT2G45120; AT3G49930; AT3G60580; AT5G04340; AT5G43170 (inferred)	ZF2	-1619	cAGTGTc	-	1	Seed germination; senescence	Transcriptional repressor involved in the inhibition of plant growth under abiotic stress conditions. Can repress the expression of various genes, including osmotic stress and abscisic acid-repressive genes and auxin-inducible genes, by binding to their promoter regions in a DNA sequence-specific manner. Acts as a negative regulator of abscisic acid (ABA) signaling during seed germination. Probab…
				-1372	cACACTa	+	1
				-942	aAGTGTt	-	1
				-874	tAGTGTa	-	1
TFmatrixID_0214	C2H2	AT3G46090 (primary); AT2G28710; AT2G37430; AT3G46070; AT3G46080 (inferred)	ZAT7	-1616	tgtcAGTGTcatt	-	0.98
				-1369	taacACACTaaaa	+	0.98
TFmatrixID_0216	C2H2	AT5G04390 (primary); AT2G28710; AT2G37430; AT3G46070; AT3G46080 (inferred)		-1044	gAGTGAa	-	1
TFmatrixID_0217	C2H2	AT5G06070	RBE	-1327	aTAACTc	+	1	Plant growth and organ development	Probable transcriptional regulator essential for petal development. Required for the early development of the organ primordia of the second whorl.
TFmatrixID_0224	TCR; CPP	AT2G20110	TCR	-1351	tTTTAAac	+	0.99	Plant growth and organ development	Plays a role in development of both male and female reproductive tissues.
TFmatrixID_0226	TCR; CPP	AT3G22760 (primary); AT3G22780; AT4G14770 (inferred)	SOL1	-313	aTTTGAat	+	1	Plant growth and organ development	Plays a role in development of both male and female reproductive tissues.
TFmatrixID_0227	TCR; CPP	AT4G29000	TCX5	-312	gaTTTGAatt	+	1	Plant growth and organ development	Plays a role in development of both male and female reproductive tissues.
TFmatrixID_0232	Dof	AT1G29160	DOF1.5	-896	catAACGT	+	0.96	Response to light	Acts as a negative regulator in the phytochrome-mediated light responses. Controls phyB-mediated end-of-day response and the phyA-mediated anthocyanin accumulation. Not involved in direct flowering time regulation.
				-477	gatAACGT	+	1
TFmatrixID_0233	Dof	AT1G64620	DOF1.8	-1417	aaaCTTTTcc	-	1
				-1302	ttaCTTTTga	-	1
				-1262	aaAAAAGtcc	+	1
				-748	caAAAAGtta	+	1
				-511	acAAAAGtaa	+	1
TFmatrixID_0234	Dof	AT2G37590	DOF2.4	-1264	aAAAAGt	+	1
				-750	aAAAAGt	+	1
TFmatrixID_0235	Dof	AT3G21270	DOF3.1	-1417	aCTTTTcc	-	1
				-1302	aCTTTTga	-	1
				-1264	aaAAAAGt	+	1
				-750	caAAAAGt	+	1
				-513	acAAAAGt	+	1
TFmatrixID_0236	Dof	AT3G45610	DOF3.2	-1689	atTAACGt	+	1	Response to ABA; seed germination	Transcription factor that negatively affects seed germination and opposes TCP14 function in the regulation of a specific set of abscisic acid-related genes.
				-1387	agTAACGa	+	1
				-1337	tcTAACGt	+	1
				-896	caTAACGt	+	1
				-477	gaTAACGt	+	1
				-19	gcTAACGa	+	1
TFmatrixID_0237	Dof	AT3G47500	DOF3.3	-1262	aAAAAGtcc	+	0.99
				-748	aAAAAGtta	+	0.99
TFmatrixID_0238	Dof	AT4G38000	DOF4.7	-1264	aaaAAAAGt	+	1
				-750	ccaAAAAGt	+	1
TFmatrixID_0239	Dof	AT5G39660	DOF5.2	-1262	aaAAAAGtcc	+	0.99
				-748	caAAAAGtta	+	0.99
TFmatrixID_0241	Dof	AT5G60850	OBP4	-1688	tatTAACGta	+	0.93
				-1336	atcTAACGtc	+	0.9
				-895	ccaTAACGtt	+	0.95
				-476	cgaTAACGtg	+	1
				-18	agcTAACGag	+	0.94
TFmatrixID_0242	Dof	AT5G60850	OBP4	-1687	tattAACGTat	+	0.97
				-894	ccatAACGTtt	+	1
				-891	taACGTTtgag	-	0.97
				-475	cgatAACGTgg	+	0.95
TFmatrixID_0243	Dof	AT5G62940	DOF5.6	-1417	aCTTTTcc	-	1	Plant growth and organ development	Involved in the regulation of interfascicular cambium formation and vascular tissue development, particularly at a very early stage during inflorescence stem development; promotes both cambium activity and phloem specification, but prevents xylem specification
				-1264	aaAAAAGt	+	1
				-750	caAAAAGt	+	1
TFmatrixID_0255	EIN3; EIL	AT2G27050 (primary); AT5G21120; AT5G65100 (inferred)	EIL1	-1600	tTGTATcta	+	0.98	Response to ethylene	Probable transcription factor acting as a positive regulator in the ethylene response pathway. Could bind the primary ethylene response element present in the ETHYLENE-RESPONSE-FACTOR1 promoter.
				-1278	cTGTATcct	+	0.98
TFmatrixID_0259	GATA; tify	AT1G08000 (primary); AT2G28340; AT2G45050; AT5G25830; AT5G66320 (inferred)	GATA10	-1988	gaGATCTa	+	0.95
				-1988	gAGATCta	-	0.92
TFmatrixID_0260	GATA; tify	AT1G08010 (primary); AT2G28340; AT2G45050; AT5G25830; AT5G66320 (inferred)	GATA11	-1988	gAGATCta	+	0.97
				-1988	gaGATCTa	-	0.94
TFmatrixID_0261	GATA	AT1G51600;AT4G24470	ZML2	-1988	aGATCTa	-	1
TFmatrixID_0262	GATA	AT3G06740 (primary); AT3G16870; AT4G16141; AT4G26150; AT5G26930; AT5G49300; AT5G56860 (inferred)	GATA15	-613	acGATCAga	-	1
				-558	acTGATCaa	+	1
				-557	ctGATCAac	-	1
TFmatrixID_0264	GATA; tify	AT2G45050 (primary); AT3G24050; AT5G25830; AT5G66320 (inferred)	GATA1	-1987	cgAGATCtac	+	1	Response to light	May be involved in the regulation of some light-responsive genes.
				-1987	cgaGATCTac	-	1
				-1801	tggGATCTga	-	1
				-683	tcAGATCgga	+	1
				-434	ctAGATCcac	+	1
TFmatrixID_0265	GATA; tify	AT3G51080 (primary); AT2G45050; AT3G45170; AT5G25830; AT5G66320 (inferred)	GATA6	-1988	tcgaGATCTa	-	0.97
				-1986	gAGATCtacg	+	0.99
				-682	cAGATCggaa	+	0.95
				-433	tAGATCcaca	+	0.95
TFmatrixID_0266	GATA; tify	AT3G54810 (primary); AT2G28340; AT2G45050; AT5G25830; AT5G66320 (inferred)	GATA8	-1988	cgAGATCta	-	0.99	Response to light	May be involved in the regulation of some light-responsive genes.
				-1987	gaGATCTac	+	1
				-1801	ggGATCTga	+	0.99
				-684	tcAGATCgg	-	0.99
				-435	ctAGATCca	-	0.99
TFmatrixID_0267	GATA; tify	AT3G60530 (primary); AT2G28340; AT2G45050; AT5G25830; AT5G66320 (inferred)	GATA4	-1987	cgAGATCtac	+	1	Response to light	May be involved in the regulation of some light-responsive genes.
				-1987	cgaGATCTac	-	1
				-1801	tggGATCTga	-	0.99
				-683	tcAGATCgga	+	0.99
				-434	ctAGATCcac	+	0.99
TFmatrixID_0268	GATA	AT4G17570	GATA26	-684	atcaGATCGg	-	1
				-612	aCGATCagag	+	1
				-551	caacGATCGt	-	1
				-549	aCGATCgtcg	+	1
TFmatrixID_0269	GATA; tify	AT4G32890 (primary); AT2G28340; AT2G45050; AT5G25830; AT5G66320 (inferred)	GATA9	-1987	tcgAGATCtac	-	0.99	Response to light	May be involved in the regulation of some light-responsive genes.
				-1986	cgaGATCTacg	+	0.98
TFmatrixID_0270	GATA; tify	AT4G34680 (primary); AT2G28340; AT2G45050; AT5G25830; AT5G66320 (inferred)	GATA3	-1988	tcgaGATCTa	-	1	Response to light	May be involved in the regulation of some light-responsive genes.
				-1802	gtggGATCTg	-	1
				-682	cAGATCggaa	+	1
				-433	tAGATCcaca	+	1
TFmatrixID_0271	GATA; tify	AT4G36240 (primary); AT2G45050; AT3G45170; AT5G25830; AT5G66320 (inferred)	GATA7	-1987	cgaGATCTac	+	0.98
				-1987	cgAGATCtac	-	0.98
				-1801	tggGATCTga	+	0.97
				-683	tcAGATCgga	-	0.98
				-434	ctAGATCcac	-	0.97
TFmatrixID_0272	GATA	AT5G47140	GATA27	-684	tcaGATCGg	-	1
				-613	aCGATCaga	+	1
				-551	aacGATCGt	-	1
				-550	aCGATCgtc	+	1
TFmatrixID_0277	GRAS	AT3G03450 (primary); AT5G17490 (inferred)	RGL2	-1935	gGTACGgtg	+	0.99	Seed germination; response to biotic and abiotic stress	Probable transcriptional regulator that acts as a repressor of the gibberellin (GA) signaling pathway. Upon GA application, it is degraded by the proteasome, allowing the GA signaling pathway. Acts as a major GA-response repressor of seed germination, including seed thermoinhibition. Promotes the biosynthesis of abscisic acid (ABA), especially in seed coats to maintain seed dormancy. Delays flowe…
TFmatrixID_0278	Homeodomain; TALE	AT1G23380 (primary); AT1G62360; AT1G70510; AT4G08150 (inferred)	KNAT6	-360	taTGACAtgt	+	1	Plant growth and organ development	Plays a role in meristem function. Contributes to the shoot apical meristem (SAM) maintenance and organ separation by controlling boundary establishment in embryo in a CUC1, CUC2 and STM-dependent manner. Involved in maintaining cells in an undifferentiated, meristematic state.
TFmatrixID_0280	Homeodomain; HD-ZIP	AT1G73360 (primary); AT1G05230; AT1G17920; AT1G79840; AT3G03260; AT3G61150; AT5G46880 (inferred)	HDG11	-230	gctTTAATgg	+	0.94	Response to water deficit; plant growth and organ development	Transcription factor which acts as a positive regulator of drought stress tolerance. Transactivates several cell-wall-loosening protein genes that play important roles in coordinating cell-wall extensibility with root development and growth. Acts as a negative regulator of trichome branching. Seems to promote cell differentiation. May regulate cell differentiation and proliferation during root an…
TFmatrixID_0281	Homeodomain; HD-ZIP	AT2G22430 (primary); AT1G26960; AT1G69780; AT3G01220; AT5G15150 (inferred)	HB6	-572	ccAATAAtc	-	0.99	Response to water deficiency	Transcription activator that may act as growth regulators in response to water deficit. Involved in the negative regulation of the ABA signaling pathway.
TFmatrixID_0282	Homeodomain	AT2G36610	ATHB22	-1699	cagaaTATTAttt	+	0.97
				-1524	taaTAATAtttat	-	0.97
TFmatrixID_0283	Homeodomain; HD-ZIP	AT2G44910 (primary); AT2G22800; AT4G16780; AT4G37790; AT5G06710; AT5G47370 (inferred)	HB4	-1960	cgtTGATTgt	+	0.97
				-1117	acAATCAaaa	-	0.97
				-976	tcAATCAatg	-	0.97
				-713	acAATCAcaa	-	0.96
TFmatrixID_0284	Homeodomain; HD-ZIP	AT2G46680	HB7	-1960	cgtTGATTgt	+	0.95	Response to water deficit	May act as growth regulators in response to water deficit.
				-1117	acAATCAaaa	-	0.95
				-976	tcAATCAatg	-	0.96
TFmatrixID_0285	Homeodomain; HB-PHD	AT3G19510	HAT3.1	-585	gTAAACctac	+	1
TFmatrixID_0286	Homeodomain; HD-ZIP	AT3G60390 (primary); AT2G22800; AT4G16780; AT4G37790; AT5G06710; AT5G47370 (inferred)	HAT3	-1960	tTGATTgt	+	0.99
				-1425	gtAATCAa	-	0.98
				-1119	acAATCAa	-	0.99
				-978	tcAATCAa	-	0.99
				-715	acAATCAc	-	0.99
TFmatrixID_0289	Homeodomain; HD-ZIP	AT4G17460 (primary); AT2G22800; AT4G16780; AT4G37790; AT5G06710; AT5G47370 (inferred)	HAT1	-835	aaAATCAtga	-	0.98
TFmatrixID_0291	Homeodomain; bZIP; HD-ZIP; WOX	AT4G35550	WOX13	-1960	tTGATTgt	+	0.91	Plant growth and organ development	Transcription factor which may be involved in developmental processes
				-1119	acAATCAa	-	0.91
				-978	tcAATCAa	-	1
TFmatrixID_0293	Homeodomain; TALE	AT5G25220 (primary); AT1G62990; AT4G32040; AT5G11060 (inferred)	KNAT3	-1734	cacTGTCAct	-	0.99
				-1106	tgTGACAgtc	+	0.99
				-360	taTGACAtgt	+	0.99
TFmatrixID_0307	MADF	AT5G47660		-1428	tCGGTAat	+	0.96
TFmatrixID_0334	Myb/SANT; MYB-related	AT1G18330 (primary); AT3G10113 (inferred)	RVE7	-1465	tGATATtat	-	0.97	Seed germination; response to light	Involved in phytochrome A-mediated cotyledon opening. Part of a regulatory circadian feedback loop.
TFmatrixID_0335	Myb/SANT	AT1G19000		-1946	gtTATCCatt	-	1
				-326	ttTATCCctt	-	0.99
TFmatrixID_0337	Myb/SANT	AT1G25550 (primary); AT2G03500; AT3G25790 (inferred)		-7	ggtGAATCta	+	0.99
TFmatrixID_0338	Myb/SANT	AT1G68670 (primary); AT3G25790 (inferred)	HHO2	-7	ggtGAATCta	+	1	Response to nutritional status	Probable transcription factor involved in phosphate homeostasis. Involved in the regulation of the developmental response of lateral roots, acquisition and/or mobilization of phosphate and expression of a subset of genes involved in phosphate sensing and signaling pathway. Is a target of the transcription factor PHR1.
TFmatrixID_0339	Myb/SANT	AT1G74840		-1946	ggtTATCCatt	-	0.96
TFmatrixID_0341	Myb/SANT; MYB; ARR-B	AT2G01760	ARR14	-7	ggtgAATCTa	+	0.98	Response to cytokinins	Functions as a response regulator involved in His-to-Asp phosphorelay signal transduction system. Could directly activate some type-A response regulators in response to cytokinins.
TFmatrixID_0344	Myb/SANT; ARR-B	AT3G16857	ARR1	-7	ggtGAATCta	+	0.98	Response to cytokinins	Functions as a response regulator involved in His-to-Asp phosphorelay signal transduction system. Could directly activate some type-A response regulators in response to cytokinins.
TFmatrixID_0350	Myb/SANT; MYB	AT4G18770	MYB98	-1687	tatTAACGtat	-	0.9	Sexual reproduction	Required for the formation of the filiform apparatus during synergid cell differentiation in the female gametophyte. Involved in pollen tube guidance to the micropyle.
				-1385	tagTAACGatt	-	0.96
				-1335	atcTAACGtcc	-	0.9
				-894	ccaTAACGttt	-	0.9
				-200	cagTAACGccg	-	0.96
				-1	atcTAACGgac	-	0.91
TFmatrixID_0356	Myb/SANT	AT5G08520	SRM1	-1948	ggTTATCca	+	1	Response to ABA and salinity; plant growth and organ development	Transcription activator that coordinates abscisic acid (ABA) biosynthesis and signaling-related genes. Represses ABA-mediated salt (e.g. NaCl and KCl) stress tolerance. Regulates leaf shape and promotes vegetative growth.
TFmatrixID_0357	Myb/SANT; G2-like; MYB	AT5G16560 (primary); AT1G32240; AT4G17695; AT5G42630 (inferred)	KAN1	-1701	agAATATtat	+	0.98	Plant growth and organ development	Transcriptional repressor that regulates lateral organ polarity. Promotes lateral organ abaxial identity by repressing the adaxial regulator ASYMMETRIC LEAVES2 (AS2) in abaxial cells. Required for abaxial identity in both leaves and carpels. Functions with KAN2 in the specification of polarity of the ovule outer integument. Regulates cambium activity by repressing the auxin efflux carrier PIN1. P…
				-1701	agaATATTat	-	0.98
TFmatrixID_0358	Myb/SANT	AT5G18240	MYR1	-679	atcgGAATCg	+	0.99	Plant growth and organ development	Acts redundantly with MYR2 as a repressor of flowering and organ elongation under decreased light intensity. Represses gibberellic acid (GA)-dependent responses and affects levels of bioactive GA.
TFmatrixID_0361	Myb/SANT	AT5G47390 (primary); AT1G70000;AT3G16350 (inferred)	KUA1	-1947	ggTTATCcat	+	0.98	Plant growth and organ development; senescence	Transcriptional repressor, regulates hypocotyl elongation in response to darkness by enhancing auxin accumulation in a phytochrome-interacting factor (PIF) proteins-dependent manner. Promotes lateral roots formation. Promotes cell expansion during leaves development via the modulation of cell wall-located Prxs. Plays a critical role in developmentally regulated and dark-induced onset of leaf sene…
				-327	atTTATCcct	+	0.97
TFmatrixID_0362	Myb/SANT; ARR-B	AT5G58080	ARR18	-1597	gttgTATCTaatt	+	0.95	Response to cytokinins	Functions as a response regulator involved in His-to-Asp phosphorelay signal transduction system. Could directly activate some type-A response regulators in response to cytokinins.
TFmatrixID_0382	NAC; NAM	AT1G69490 (primary); AT1G01720; AT1G52880; AT1G52890; AT3G04070; AT3G15500; AT3G15510; AT4G27410 (inferred)	NAP	-1826	ggTTGACtc	-	1	Senescence	Involved in senescence. May function in the transition between active cell division and cell expansion.
				-1299	ttTTGACta	-	1
				-1102	caGTCAAct	+	1
TFmatrixID_0383	NAC; NAM	AT2G46770 (primary); AT1G12260; AT1G32770; AT1G33280; AT1G62700; AT1G71930; AT1G79580; AT2G18060; AT3G61910; AT4G10350; AT4G36160; AT5G62380; AT5G66300 (inferred)	NST1	-1686	ttaACGTAta	+	0.92	Plant growth and organ development	Transcription activator of genes involved in biosynthesis of secondary walls.
TFmatrixID_0384	NAC; NAM	AT4G35580 (primary); AT1G33060; AT3G49530; AT5G24590 (inferred)	NTL9	-1180	cTTACTcaa	+	0.78	Response to biotic stress	Acts as a positive regulator of innate immunity. Involved in the effector-triggered immunity (ETI) induction of immunity-related gene expression.
				-743	gTTACTtaa	+	0.9
				-268	aTTACTtaa	+	1
TFmatrixID_0385	NAC; NAM	AT5G04410 (primary); AT3G10480; AT3G10490; AT3G17730; AT5G09330 (inferred)	NAC2	-1858	catggCGTGTgt	+	1	Response to high light stress	Transcripition activator associated with the induction of genes related to flavonoid biosynthesis and required for the accumulation of anthocyanins in response to high light stress. Plays a role in the regulation of 20S and 26S proteasomes in response to high light stress.
TFmatrixID_0386	NAC; NAM	AT5G07680 (primary); AT1G76420; AT2G24430; AT3G04060; AT3G15170; AT3G18400; AT3G29035; AT5G18270; AT5G53950 (inferred)	NAC079	-1860	tgGCGTGt	+	0.93
TFmatrixID_0387	NAC; NAM	AT5G13180 (primary); AT2G33480 (inferred)	NAC83	-693	aaaCGCAAca	-	0.96	Response to stress; plant growth and organ development	Transcriptional repressor that negatively regulates the expression of genes involved in xylem vessel formation. Regulates the COLD-REGULATED (COR15A and COR15B) and RESPONSIVE TO DEHYDRATION (LTI78/RD29A and LTI65/RD29B) genes by binding directly to their promoters. Mediates signaling crosstalk between salt stress response and leaf aging process.
TFmatrixID_0388	NAC; NAM	AT5G39610 (primary); AT1G76420; AT2G24430; AT3G04060; AT3G15170; AT3G18400; AT3G29035; AT5G18270; AT5G53950 (inferred)	NAC6	-1860	atgGCGTGt	+	0.99	Seed germination; senescence	Triggers the expression of senescence-associated genes during age-, salt- and dark-induced senescence through a regulatory network that may involve cross-talk with salt- and H2O2-dependent signaling pathways. Also regulates genes during seed germination.
TFmatrixID_0389	NAC; NAM	AT5G61430 (primary); AT1G76420; AT2G24430; AT3G04060; AT3G15170; AT3G18400; AT3G29035; AT5G18270; AT5G53950 (inferred)	NAC100	-1860	catgGCGTGt	+	0.99
TFmatrixID_0400	SBP	AT1G20980 (primary); AT1G69170; AT2G42200; AT2G47070; AT3G57920; AT5G43270 (inferred)	SPL14	-1937	ccgGTACGg	+	1
TFmatrixID_0401	SBP	AT1G27360 (primary); AT1G27370; AT1G69170; AT2G42200; AT3G57920; AT5G43270 (inferred)	SPL11	-1935	tccgGTACGgtg	+	0.96
TFmatrixID_0402	SBP	AT1G53160 (primary); AT1G69170; AT2G47070; AT3G57920 (inferred)	SPL4	-1935	gGTACGgtg	+	1	Plant growth and organ development	Promotes both vegetative phase change and flowering.
TFmatrixID_0403	SBP	AT1G76580 (primary); AT1G27370; AT1G69170; AT2G42200; AT2G47070; AT3G57920; AT5G43270; AT5G50570; AT5G50670 (inferred)	SPL16	-1936	ccgGTACGgt	-	0.99
TFmatrixID_0404	SBP	AT3G15270 (primary); AT1G69170; AT2G42200; AT2G47070 (inferred)	SPL5	-1936	cgGTACGgt	+	1	Plant growth and organ development	Promotes both vegetative phase change and flowering.
TFmatrixID_0405	SBP	AT3G60030 (primary); AT1G69170; AT2G42200; AT2G47070; AT3G57920; AT5G43270; AT5G50570; AT5G50670 (inferred)	SPL12	-1936	gGTACGgt	+	1
TFmatrixID_0406	SBP	AT5G18830	SPL7	-1935	gGTACGgtg	+	0.98	Response to nutritional status	Transcription factor that participates in reprogramming global gene expression during copper deficiency in order to improve the metal uptake and prioritize its distribution to copper proteins of major importance. Required for iron homeostasis during copper deficiency.
TFmatrixID_0414	Storekeeper	AT1G54060	ASIL1	-443	tcGCCGGtac	+	1	Seed development	Negative regulator of seed maturation genes during seed germination and seedling development. Contributes to the maintenance and control of seed filling and may repress the maturation program during early embryogenesis.
TFmatrixID_0416	Storekeeper	AT4G00270 (primary); AT2G25650 (inferred)	GEBP	-1912	tCGGCCgg	+	0.98	Plant growth and organ development; response to stress	May be involved in leaf initiation. May play redundant roles with GPL1 and GPL2 in cytokinin responses by regulating the transcript levels of type-A ARR response genes. Involved in stress responses. Plays a repressive role in cell expansion, but does not regulate cell proliferation or endoreduplication.
				-1912	tcGGCCGg	-	0.96
TFmatrixID_0421	TCP	AT1G30210 (primary); AT1G67260; AT1G68800; AT3G02150; AT3G18550 (inferred)	TCP24	-968	tGGTGCtgca	-	0.97	Plant growth and organ development	Plays a pivotal role in the control of morphogenesis of shoot organs by negatively regulating the expression of boundary-specific genes such as CUC genes, probably through the induction of miRNA (e.g. miR164). In association with ABAP1, exerts a negative role in cell proliferation in leaves, possibly by inhibiting mitotic DNA replication.
TFmatrixID_0424	TCP	AT3G27010 (primary); AT1G35560; AT1G58100; AT2G45680; AT5G08330; AT5G23280; AT5G41030 (inferred)	TCP20	-1804	tgGTGGGatc	-	0.91
TFmatrixID_0441	WRC; GRF	AT2G06200	GRF6	-1493	atTTCAGa	-	1	Plant growth and organ development	Transcription activator that plays a role in the regulation of cell expansion in leaf and cotyledons tissues
TFmatrixID_0442	WRKY	AT1G30650 (primary); AT1G18860; AT1G29280; AT1G29860; AT1G55600; AT1G62300; AT1G64000; AT1G66550; AT1G66560; AT1G68150; AT1G69810; AT2G21900; AT2G34830; AT2G40740; AT2G40750; AT2G44745; AT2G46400; AT3G01970; AT3G04670; AT3G56400; AT3G58710; AT3G62340; AT4G04450; AT4G11070; AT4G18170; AT4G22070; AT4G23810; AT4G24240; AT4G39410; AT5G15130; AT5G22570; AT5G26170; AT5G28650; AT5G41570; AT5G43290; AT5G…	WRKY14	-1826	tggTTGACtc	-	0.99
				-1101	caGTCAActc	+	0.99
TFmatrixID_0444	WRKY	AT1G69310 (primary); AT1G18860; AT1G29280; AT1G29860; AT1G55600; AT1G62300; AT1G64000; AT1G66550; AT1G66560; AT1G68150; AT1G69810; AT1G80590; AT2G21900; AT2G34830; AT2G40740; AT2G44745; AT2G46400; AT3G01970; AT3G04670; AT3G56400; AT3G58710; AT3G62340; AT4G04450; AT4G11070; AT4G18170; AT4G22070; AT4G23810; AT4G24240; AT4G39410; AT5G15130; AT5G22570; AT5G26170; AT5G28650; AT5G41570; AT5G43290; AT5G…	WRKY57	-1825	ggTTGACtct	-	0.99
				-1298	ttTTGACtat	-	0.99
				-1102	acaGTCAAct	+	0.99
TFmatrixID_0445	WRKY	AT1G80840 (primary); AT1G18860; AT1G29280; AT1G29860; AT1G55600; AT1G62300; AT1G64000; AT1G68150; AT1G69810; AT2G21900; AT2G34830; AT2G44745; AT3G01970; AT3G04670; AT3G58710; AT3G62340; AT4G04450; AT4G18170; AT4G22070; AT4G24240; AT4G39410; AT5G15130; AT5G26170; AT5G28650; AT5G41570; AT5G43290; AT5G45050; AT5G45260 (inferred)	WRKY40	-1826	gTTGACtc	-	1
				-1299	tTTGACta	-	1
				-1103	caGTCAAc	+	1
TFmatrixID_0446	WRKY	AT2G23320 (primary); AT1G18860; AT1G29280; AT1G29860; AT1G55600; AT1G62300; AT1G64000; AT1G68150; AT1G69810; AT2G21900; AT2G34830; AT2G40740; AT2G44745; AT3G01970; AT3G04670; AT3G58710; AT3G62340; AT4G04450; AT4G11070; AT4G18170; AT4G22070; AT4G23810; AT4G24240; AT4G39410; AT5G15130; AT5G22570; AT5G26170; AT5G28650; AT5G41570; AT5G43290; AT5G45050; AT5G45260 (inferred)	WRKY15	-1826	tggTTGACtc	-	0.99
				-1101	caGTCAActc	+	0.99
TFmatrixID_0447	WRKY	AT2G24570 (primary); AT1G18860; AT1G29280; AT1G29860; AT1G55600; AT1G62300; AT1G64000; AT1G68150; AT1G69810; AT2G21900; AT2G34830; AT2G40740; AT2G44745; AT3G01970; AT3G04670; AT3G58710; AT3G62340; AT4G04450; AT4G11070; AT4G18170; AT4G22070; AT4G23810; AT4G24240; AT4G39410; AT5G15130; AT5G22570; AT5G26170; AT5G28650; AT5G41570; AT5G43290; AT5G45050; AT5G45260 (inferred)	WRKY17	-1825	ggTTGACtct	-	0.99
				-1102	acaGTCAAct	+	0.99
TFmatrixID_0448	WRKY	AT2G25000 (primary); AT1G18860; AT1G29280; AT1G29860; AT1G55600; AT1G62300; AT1G64000; AT1G68150; AT1G69810; AT2G21900; AT2G34830; AT2G44745; AT2G46400; AT3G01970; AT3G04670; AT3G58710; AT3G62340; AT4G04450; AT4G11070; AT4G18170; AT4G22070; AT4G24240; AT4G39410; AT5G15130; AT5G26170; AT5G28650; AT5G41570; AT5G43290; AT5G45050 (inferred)	WRKY60	-1825	tggTTGACtct	-	0.92
				-1101	acaGTCAActc	+	0.93
TFmatrixID_0450	WRKY	AT2G30590 (primary); AT1G18860; AT1G29280; AT1G29860; AT1G55600; AT1G62300; AT1G64000; AT1G68150; AT1G69810; AT2G21900; AT2G34830; AT2G40740; AT2G44745; AT3G01970; AT3G04670; AT3G58710; AT3G62340; AT4G04450; AT4G11070; AT4G18170; AT4G22070; AT4G24240; AT4G39410; AT5G15130; AT5G22570; AT5G26170; AT5G28650; AT5G41570; AT5G43290; AT5G45050; AT5G45260 (inferred)	WRKY21	-1825	ggTTGACtct	-	1
				-1102	acaGTCAAct	+	1
TFmatrixID_0451	WRKY	AT2G38470 (primary); AT1G13960; AT2G03340; AT2G37260; AT3G01080; AT4G12020; AT4G26440; AT4G26640; AT4G30935; AT5G07100 (inferred)	WRKY33	-1825	ggTTGACtct	-	1	Response to ABA and ethylene; response to biotic and abiotic stresses	Involved in defense responses. Regulates the antagonistic relationship between defense pathways mediating responses to the bacterial pathogen P. syringae and the necrotrophic pathogen B.cinerea. Required for the phytoalexin camalexin synthesis following infection with B.cinerea. Functions with WRKY25 as positive regulator of salt stress response and abscisic acid (ABA) signaling. Functions with W…
				-1298	ttTTGACtat	-	1
				-1102	acaGTCAAct	+	1
TFmatrixID_0452	WRKY	AT2G46130 (primary); AT1G18860; AT1G29280; AT1G29860; AT1G55600; AT1G62300; AT1G64000; AT1G66550; AT1G66560; AT1G68150; AT1G69810; AT2G21900; AT2G34830; AT2G40740; AT2G40750; AT2G44745; AT2G46400; AT3G01970; AT3G04670; AT3G56400; AT3G58710; AT3G62340; AT4G04450; AT4G11070; AT4G18170; AT4G22070; AT4G23810; AT4G24240; AT4G39410; AT5G15130; AT5G22570; AT5G26170; AT5G28650; AT5G41570; AT5G43290; AT5G…	WRKY43	-1826	tggTTGACtc	-	1
				-1299	cttTTGACta	-	0.99
				-1101	caGTCAActc	+	1
TFmatrixID_0453	WRKY	AT2G47260 (primary); AT1G18860; AT1G29280; AT1G29860; AT1G55600; AT1G62300; AT1G64000; AT1G66550; AT1G66560; AT1G68150; AT1G69810; AT1G80590; AT2G21900; AT2G34830; AT2G40740; AT2G40750; AT2G44745; AT2G46400; AT3G01970; AT3G04670; AT3G56400; AT3G58710; AT3G62340; AT4G04450; AT4G11070; AT4G18170; AT4G22070; AT4G23810; AT4G24240; AT4G39410; AT5G15130; AT5G22570; AT5G26170; AT5G28650; AT5G41570; AT5G…	WRKY23	-1827	ggTTGACt	-	0.96
				-1102	aGTCAAct	+	0.95
TFmatrixID_0454	WRKY	AT4G01250 (primary); AT1G18860; AT1G29280; AT1G29860; AT1G55600; AT1G62300; AT1G64000; AT1G66550; AT1G66560; AT1G68150; AT1G69810; AT1G80590; AT2G21900; AT2G34830; AT2G40740; AT2G40750; AT2G44745; AT2G46400; AT3G01970; AT3G04670; AT3G56400; AT3G58710; AT3G62340; AT4G04450; AT4G11070; AT4G18170; AT4G22070; AT4G23810; AT4G24240; AT4G39410; AT5G15130; AT5G22570; AT5G26170; AT5G28650; AT5G41570; AT5G…	WRKY22	-1825	ggTTGACtct	-	1	Response to biotic stress	Involved in the expression of defense genes in innate immune response of plants.
				-1298	ttTTGACtat	-	0.99
				-1102	acaGTCAAct	+	1
TFmatrixID_0455	WRKY	AT4G01720 (primary); AT1G18860; AT1G29280; AT1G29860; AT1G55600; AT1G62300; AT1G64000; AT1G66550; AT1G66560; AT1G68150; AT1G69810; AT2G21900; AT2G34830; AT2G40740; AT2G44745; AT2G46400; AT3G01970; AT3G04670; AT3G58710; AT3G62340; AT4G04450; AT4G11070; AT4G18170; AT4G22070; AT4G23810; AT4G24240; AT4G39410; AT5G15130; AT5G26170; AT5G28650; AT5G41570; AT5G43290; AT5G45050; AT5G45260 (inferred)	WRKY47	-1825	tggTTGACtct	-	0.97
				-1101	acaGTCAActc	+	0.98
TFmatrixID_0456	WRKY	AT4G23550 (primary); AT1G18860; AT1G29280; AT1G29860; AT1G55600; AT1G62300; AT1G64000; AT1G66560; AT1G68150; AT1G69810; AT1G80590; AT2G21900; AT2G34830; AT2G40740; AT2G40750; AT2G44745; AT2G46400; AT3G01970; AT3G04670; AT3G56400; AT3G58710; AT3G62340; AT4G04450; AT4G11070; AT4G18170; AT4G22070; AT4G23810; AT4G24240; AT4G39410; AT5G15130; AT5G22570; AT5G26170; AT5G28650; AT5G41570; AT5G43290; AT5G…	WRKY29	-1825	ggTTGACtct	-	1	Response to biotic stress	Transcription factor involved in the expression of defense genes in innate immune response of plants.
				-1102	acaGTCAAct	+	1
TFmatrixID_0457	WRKY	AT4G31550 (primary); AT1G18860; AT1G29280; AT1G29860; AT1G55600; AT1G62300; AT1G64000; AT1G66560; AT1G68150; AT1G69810; AT2G21900; AT2G34830; AT2G40740; AT2G44745; AT2G46400; AT3G01970; AT3G04670; AT3G56400; AT3G58710; AT3G62340; AT4G04450; AT4G11070; AT4G18170; AT4G22070; AT4G23810; AT4G24240; AT4G39410; AT5G15130; AT5G22570; AT5G26170; AT5G28650; AT5G41570; AT5G43290; AT5G45050; AT5G45260 (infe…	WRKY11	-1826	tggTTGACtc	-	0.99	Response to biotic stress	Regulates rhizobacterium B.cereus AR156-induced systemic resistance (ISR) to P.syringae pv. tomato DC3000, probably by activating the jasmonic acid (JA)- signaling pathway.
				-1299	cttTTGACta	-	0.97
				-1101	caGTCAActc	+	0.99
TFmatrixID_0459	WRKY	AT5G01900 (primary); AT1G29280; AT1G29860; AT1G64000; AT1G66550; AT1G66560; AT1G69810; AT1G80590; AT2G40740; AT2G40750; AT2G44745; AT2G46400; AT3G01970; AT3G56400; AT3G62340; AT4G11070; AT4G18170; AT4G23810; AT4G24240; AT5G22570; AT5G26170; AT5G41570; AT5G43290; AT5G45050; AT5G45260 (inferred)	WRKY62	-1299	tTTGACta	-	0.92
				-1103	caGTCAAc	+	0.92
TFmatrixID_0460	WRKY	AT5G13080 (primary); AT1G18860; AT1G29280; AT1G29860; AT1G55600; AT1G62300; AT1G64000; AT1G66550; AT1G66560; AT1G68150; AT1G69810; AT2G21900; AT2G34830; AT2G40740; AT2G40750; AT2G44745; AT3G01970; AT3G04670; AT3G56400; AT3G58710; AT3G62340; AT4G04450; AT4G11070; AT4G18170; AT4G22070; AT4G23810; AT4G24240; AT4G39410; AT5G15130; AT5G22570; AT5G26170; AT5G28650; AT5G41570; AT5G43290; AT5G45050; AT5G…	WRKY75	-1826	gTTGACtc	-	1
				-1299	tTTGACta	-	0.98
				-1103	caGTCAAc	+	1
TFmatrixID_0461	WRKY	AT5G24110 (primary); AT1G18860; AT1G29280; AT1G62300; AT1G64000; AT1G66550; AT1G66560; AT1G68150; AT1G80590; AT2G34830; AT2G40740; AT2G40750; AT2G44745; AT2G46400; AT3G01970; AT3G04670; AT3G56400; AT3G58710; AT3G62340; AT4G04450; AT4G11070; AT4G22070; AT4G23810; AT4G24240; AT4G39410; AT5G15130; AT5G22570; AT5G26170; AT5G28650; AT5G41570; AT5G43290; AT5G45050; AT5G45260 (inferred)	WRKY30	-1827	gtggTTGACt	-	0.99
				-1100	aGTCAActcc	+	0.99
TFmatrixID_0462	WRKY	AT5G46350 (primary); AT1G18860; AT1G29280; AT1G29860; AT1G55600; AT1G62300; AT1G64000; AT1G66550; AT1G66560; AT1G68150; AT1G69810; AT1G80590; AT2G21900; AT2G34830; AT2G44745; AT3G01970; AT3G04670; AT3G58710; AT3G62340; AT4G04450; AT4G11070; AT4G18170; AT4G22070; AT4G23810; AT4G24240; AT4G39410; AT5G15130; AT5G22570; AT5G26170; AT5G28650; AT5G41570; AT5G43290; AT5G45050; AT5G45260 (inferred)	WRKY8	-1826	ggTTGACtc	-	1	Response to ABA and ethylene; response to biotic and abiotic stresses	Functions as a positive regulator of salt stress response. Binds the W box of LTI78/RD29A stress-response gene and directly regulates its transcription under salt stress. Functions antagonistically with VQ9 to regulate sodium and potassium homeostasis under salt stress by regulating the expression of downstream SOS (SALT OVERLY SENSITIVE) stress-responsive genes. Functions as a negative regulator…
				-1102	caGTCAAct	+	1
TFmatrixID_0463	WRKY	AT5G49520 (primary); AT1G18860; AT1G29280; AT1G29860; AT1G55600; AT1G62300; AT1G64000; AT1G66550; AT1G66560; AT1G68150; AT1G69810; AT1G80590; AT2G21900; AT2G34830; AT2G40740; AT2G40750; AT2G44745; AT2G46400; AT3G01970; AT3G04670; AT3G56400; AT3G58710; AT3G62340; AT4G04450; AT4G11070; AT4G18170; AT4G22070; AT4G23810; AT4G24240; AT4G39410; AT5G15130; AT5G22570; AT5G26170; AT5G28650; AT5G41570; AT5G…	WRKY48	-1825	ggTTGACtct	-	1
				-1102	acaGTCAAct	+	1
TFmatrixID_0464	WRKY	AT5G52830 (primary); AT1G18860; AT1G29280; AT1G29860; AT1G55600; AT1G62300; AT1G64000; AT1G66550; AT1G66560; AT1G68150; AT1G69810; AT1G80590; AT2G21900; AT2G34830; AT2G40740; AT2G40750; AT2G44745; AT2G46400; AT3G01970; AT3G04670; AT3G56400; AT3G58710; AT3G62340; AT4G04450; AT4G11070; AT4G18170; AT4G22070; AT4G23810; AT4G24240; AT4G39410; AT5G15130; AT5G22570; AT5G26170; AT5G28650; AT5G41570; AT5G…	WRKY27	-1826	ggTTGACtc	-	1
				-1102	caGTCAAct	+	1
TFmatrixID_0466	WRKY	AT5G64810 (primary); AT1G18860; AT1G29280; AT1G29860; AT1G55600; AT1G62300; AT1G64000; AT1G68150; AT1G69810; AT2G21900; AT2G34830; AT2G44745; AT3G01970; AT3G04670; AT3G58710; AT3G62340; AT4G04450; AT4G18170; AT4G22070; AT4G24240; AT4G39410; AT5G15130; AT5G26170; AT5G28650; AT5G41570; AT5G43290; AT5G45050 (inferred)	WRKY51	-1825	ggTTGACtct	-	0.99	Response to biotic stress	Involved in defense responses. May act as positive regulator of salicylic acid (SA)-mediated signaling and negative regulator of jasmonic acid (JA)-mediated signaling.
				-1102	acaGTCAAct	+	1
TFmatrixID_0494	BES1	AT1G19350	BES1	-175	tgccACGTGtc	+	0.98	Response to brassinosteroids	Positive regulator of brassinosteroid (BR) signaling.
				-174	gcCACGTgtca	-	0.97
TFmatrixID_0495	BES1	AT1G75080	BZR1	-173	ttgcCACGTgtcat	+	0.97	Seed germination; response to brassinosteroids	Transcriptional repressor that binds to the brassinosteroid (BR) response element (BRRE). Regulates positively the brassinosteroid-signaling pathway. Mediates downstream growth responses and negative feedback regulation of brassinosteroid biosynthesis. Promotes growth. Modulates ovule initiation and development by monitoring the expression of genes related to ovule development (e.g. HLL, ANT, and…
				-173	ttgccACGTGtcat	-	0.99
TFmatrixID_0496	bZIP	AT5G11260 (primary); AT3G17609 (inferred)	HY5	-172	tttgcCACGTgtcatg	+	1	Response to light	Transcription factor that promotes photomorphogenesis in light. Acts downstream of the light receptor network and directly affects transcription of light-induced genes. Specifically involved in the blue light specific pathway, suggesting that it participates in transmission of cryptochromes (CRY1 and CRY2) signals to downstream responses. In darkness, its degradation prevents the activation of li…
				-172	tttgccACGTGtcatg	-	1
TFmatrixID_0497	bHLH	AT2G20180 (primary); AT2G24260; AT2G46970; AT4G28790; AT4G28800; AT4G28811; AT4G28815; AT4G30980; AT5G58010; AT5G67110 (inferred)	PIL5	-176	aatttgccACGTGt	+	0.97	Seed germination	Regulates negatively chlorophyll biosynthesis and seed germination in the dark, and light-induced degradation of PIF1 relieves this negative regulation to promote photomorphogenesis. Promotes the expression of SOM, and thus modulates responses to abscisic acid (ABA) and gibberellic acid (GA).
				-170	cCACGTgtcatgga	-	0.98
TFmatrixID_0503	MADS box; MIKC	AT5G10140 (primary); AT4G22950; AT5G65050; AT5G65070; AT5G65080; AT1G77080; AT2G45650; AT3G57390; AT4G11880 (inferred)	FLC	-1630	tggTTTCTcttttaataaggt	-	0.88	Plant growth and organ development	Putative transcription factor that seems to play a central role in the regulation of flowering time in the late-flowering phenotype by interacting with 'FRIGIDA', the autonomous and the vernalization flowering pathways.
TFmatrixID_0505	bHLH	AT1G09530 (primary); AT2G24260; AT2G46970; AT4G28790; AT4G28800; AT4G28811; AT4G28815; AT4G30980; AT5G58010; AT5G61270; AT5G67110 (inferred)	PIF3	-176	tgcCACGTgt	+	0.99	Phytochrome regulation	Acting in the phytochrome signaling pathway.
				-174	ccACGTGtca	-	0.94
TFmatrixID_0506	bHLH	AT2G43010 (primary); AT2G24260; AT2G46970; AT4G28790; AT4G28800; AT4G28811; AT4G28815; AT4G30980; AT5G61270; AT5G67110 (inferred)	PIF4	-177	gcCACGTg	+	1	Phytochrome regulation	Transcription factor acting negatively in the phytochrome B signaling pathway. May regulate the expression of a subset of genes involved in cell expansion by binding to the G-box motif.
				-175	cACGTGtc	-	0.98
TFmatrixID_0511	bHLH	AT1G32640 (primary); AT2G46510; AT4G09820; AT4G16430; AT5G46830 (inferred)	MYC2	-176	cCACGTgt	+	0.95	Response to ABA, light and JA; glucosinolate biosynthesis	Common transcription factor of light, ABA, and jasmonic acid signaling pathways. With MYC3 and MYC4, controls additively subsets of JA-dependent responses. In cooperation with MYB2 is involved in the regulation of ABA-inducible genes under drought stress conditions. Can form complexes with all known glucosinolate-related MYBs to regulate glucosinolate biosynthesis. Positive regulator of lateral r…
				-176	ccACGTGt	-	0.95
TFmatrixID_0513	bHLH	AT5G46760 (primary); AT2G46510; AT4G09820; AT4G16430; AT5G46830 (inferred)	MYC3	-176	cCACGTgt	+	0.99	Response to JA and stress; glucosinolate biosynthesis	Involved in tryptophan, jasmonic acid (JA) and other stress-responsive gene regulation. With MYC2 and MYC4, controls additively subsets of JA-dependent responses. Can form complexes with all known glucosinolate-related MYBs to regulate glucosinolate biosynthesis.
				-176	ccACGTGt	-	0.99
TFmatrixID_0514	bHLH	AT4G17880 (primary); AT2G46510; AT4G16430; AT5G46830 (inferred)	MYC4	-176	ccACGTGt	+	0.96	Response to JA; glucosinolate biosynthesis	Involved in jasmonic acid (JA) gene regulation. With MYC2 and MYC3, controls additively subsets of JA-dependent responses. Can form complexes with all known glucosinolate-related MYBs to regulate glucosinolate biosynthesis.
				-176	cCACGTgt	-	0.95
TFmatrixID_0515	bZIP	AT1G49720 (primary); AT3G19290 (inferred)	ABF1	-1974	atctACGTGgcagaaggag	+	0.87	Response to ABA	Binds to the ABA-responsive element (ABRE). Could participate in abscisic acid-regulated gene expression.
				-174	cggaatttgcCACGTgtca	-	0.93
				-167	tgccACGTGtcatggacgt	+	0.88
				-156	atggACGTGgcgactaatt	+	0.84
TFmatrixID_0517	Homeodomain; HD-ZIP; bZIP	AT3G01470 (primary); AT1G69780; AT3G01220; AT5G15150 (inferred)	HAT5	-569	ccAATAAtcaga	+	0.88
TFmatrixID_0522	SBP	AT2G33810 (primary); AT1G69170; AT2G42200; AT2G47070; AT3G57920; AT5G50570; AT5G50670 (inferred)	SPL3	-1933	attccgGTACGgtgat	+	0.96	Plant growth and organ development	Promotes both vegetative phase change and flowering. Regulates phase-specific patterns of leaf epidermal differentiation and flowering time, but does not seem to affect leaf shape.
				-294	tttgcAGTACtgtttg	-	0.89
TFmatrixID_0527	AP2; B3; RAV	AT1G13260	RAV1	-689	acgCAACAtcag	-	0.96	Response to ethylene	Ethylene-responsive transcription factor. May be involved in the regulation of gene expression by stress factors and by components of stress signal transduction pathways.
TFmatrixID_0531	SBP	AT1G20980 (primary); AT1G69170; AT2G42200; AT2G47070; AT3G57920; AT5G43270 (inferred)	SPL14	-1931	cattccgGTACGgtgatgg	+	0.93
TFmatrixID_0540	Homeodomain; HD-ZIP; bZIP	AT3G01470 (primary); AT1G69780; AT3G01220; AT5G15150 (inferred)	HAT5	-568	tccAATAAtcagaa	+	0.88
TFmatrixID_0558	bHLH	AT1G09530 (primary); AT2G24260; AT2G46970; AT4G28790; AT4G28800; AT4G28811; AT4G28815; AT4G30980; AT5G58010; AT5G61270; AT5G67110 (inferred)	PIF3	-2026	agagaaCACGTtgcctgg	+	0.8	Phytochrome regulation	Acting in the phytochrome signaling pathway.
				-470	ggcgataACGTGgactgc	-	0.8
				-171	atttgcCACGTgtcatgg	+	0.9
				-171	atttgccACGTGtcatgg	-	0.92
TFmatrixID_0559	bHLH	AT1G09530 (primary); AT2G24260; AT2G46970; AT4G28790; AT4G28800; AT4G28811; AT4G28815; AT4G30980; AT5G58010; AT5G61270; AT5G67110 (inferred)	PIF3	-1979	gagatctACGTGgcaga	-	0.85	Phytochrome regulation	Acting in the phytochrome signaling pathway.
				-172	atttgccACGTGtcatg	-	0.93
				-171	tttgcCACGTgtcatgg	+	0.85
TFmatrixID_0560	AP2; B3; RAV	AT1G13260	RAV1	-689	acgCAACAtcag	-	0.96	Response to ethylene	Ethylene-responsive transcription factor. May be involved in the regulation of gene expression by stress factors and by components of stress signal transduction pathways.
TFmatrixID_0589	MYB	AT5G12870	MYB46	-2002	cgtTGGTTcc	-	0.93	Plant growth and organ development	Transcription activator. Involved in the regulation of secondary wall biosynthesis in fibers and vessels.
				-1927	tgaTGGTTga	-	0.94
				-996	gtAACCAacc	+	0.94
				-450	acAACCAtcg	+	0.94
TFmatrixID_0590	MYB	AT1G17950	MYB52	-2004	gCCGTTggtt	-	0.91	Response to ABA and abiotic stress; plant growth and organ development	Transcription factor that confers sensitivity to abscisic acid (ABA) and salt, but tolerance to drought. Regulates secondary cell wall (SCW) biosynthesis, especially in interfascicular and xylary fibers.
				-1962	aCCGTTgatt	-	0.89
				-1722	aCCGTTttgt	-	0.89
				-2	atctAACGGa	+	0.98
TFmatrixID_0591	MYB	AT1G17950	MYB52	-1673	ctaaCTAACa	-	0.96	Response to ABA and abiotic stress; plant growth and organ development	Transcription factor that confers sensitivity to abscisic acid (ABA) and salt, but tolerance to drought. Regulates secondary cell wall (SCW) biosynthesis, especially in interfascicular and xylary fibers.
TFmatrixID_0594	MYB; MYB-related	AT5G59780	MYB59	-373	actTAGGTat	+	0.96
TFmatrixID_0597	bHLH	AT1G09530	PIF3	-175	gcCACGTgtc	+	0.89	Phytochrome regulation	Acting in the phytochrome signaling pathway.
				-175	gccACGTGtc	-	0.89
TFmatrixID_0611	SBP	AT2G47070	SPL1	-1936	ccgGTACGgt	-	0.87
TFmatrixID_0612	SBP	AT2G47070	SPL1	-1935	cgGTACGgtg	+	0.95
TFmatrixID_0613	SBP	AT5G18830	SPL7	-1935	cgGTACGgtg	+	0.88	Response to nutritional status	Transcription factor that participates in reprogramming global gene expression during copper deficiency in order to improve the metal uptake and prioritize its distribution to copper proteins of major importance. Required for iron homeostasis during copper deficiency.
TFmatrixID_0617	TCP	AT3G45150	TCP16	-1214	acGGTCCaca	+	0.87	Sexual reproduction	Required during early processes in pollen development.
TFmatrixID_0627	Homeodomain; bZIP; HD-ZIP; WOX	AT4G35550	WOX13	-1958	ttGATTGttt	-	0.94	Plant growth and organ development	Transcription factor which may be involved in developmental processes
				-1119	caaCAATCaa	+	0.94
				-978	aatCAATCaa	+	1
				-715	taaCAATCac	+	0.94
TFmatrixID_0629	WRKY	AT2G44745	WRKY12	-1826	tggTTGACtc	+	0.9
				-1101	caGTCAActc	-	0.91
TFmatrixID_0631	WRKY	AT5G22570	WRKY38	-1826	tggTTGACtc	+	0.92
				-1101	caGTCAActc	-	0.93
TFmatrixID_0632	WRKY	AT3G01970	WRKY45	-1826	tggTTGACtc	+	0.88
				-1101	caGTCAActc	-	0.89
TFmatrixID_0637	C2H2	AT5G04340	ZAT6	-872	gTAGTGtaac	-	0.91	Response to nutritional status	Probable transcription factor that regulates root development and phosphate (Pi) acquisition and homeostasis. Probably acts as a repressor of primary root growth and regulates Pi homeostasis through the control of root architecture.
TFmatrixID_0638	Dof	AT5G65590	DOF57	-1637	ttcTCTTTta	-	0.99
				-344	agAAAGAgtc	+	0.99
				-103	agAAAGAgac	+	0.99
TFmatrixID_0639	Dof	AT5G65590	DOF57	-476	cgaTAACGtg	-	0.89
				-18	agcTAACGag	-	0.88
