# Supplementary material for: ABC1K2 is involved in stress response and secondary metabolism during seed development in Arabidopsis thaliana
Source: Plant Cell Rep. 2025 Oct 29;44(11):249. doi: 10.1007/s00299-025-03645-0 (PMC12568898; doi:10.1007/s00299-025-03645-0)
Supplement: Supplementary file 6 — Supplementary Table 2: Results of the comparative analysis of the seed secondary metabolites by LC-HRMS analysis by an untargeted metabolomics approach in negative ionisation mode. Putatively identified signals were grouped in specific chemical classes and compared between wild-type and abc1k2 mutant. Supplementary file6 (XLSX 86 KB) [file 299_2025_3645_MOESM6_ESM.xlsx]

## Sheet: Datamatrix
													WT			abc1k2
Id	Observed m/z	Retention time (min)	Putative annotation	Abbreviation	Alternative name	Fragmentation	LMI*	Negative ion	Formula	Theoretical mass	Mass error (ppm)	Class	1	2	3	1	2	3
45	451.048	4.5973	(Epi)Catechin derivative			289.07; 245.0808; 205.0527; 203.0701; 179.0342; 165.0180; 137.0218; 125.0220; 109.0285	2					Flavan-3-ol	576.748	533.447	561.32	580.948	578.534	604.643
55	422.057	5.13992	2-Phenylethyl glucosinolate	2PE	Gluconasturtiin	422.0592; 96.96	1	[M-H]-	C₁₅H₂₁NO₉S₂	422.058	1.15362	Glucosinolate	339.465	320.361	344.714	454.209	503.514	479.983
4	480.063	6.21228	3-Benzoyloxypropyl glucosinolate		Glucomalcomiin	480.0652; 358.0315; 195.9741; 121.0286; 96.96	2	[M-H]-	C₁₇H₂₃NO₁₁S₂	480.063	0.902548	Glucosinolate	18285.4	17341.9	18694.5	13469.6	13467.6	13479
33	548.05	6.21228	3-Benzoyloxypropyl glucosinolate, adduct + 68 Da				2					Glucosinolate	1016.52	949.855	1045.71	761.6	793.878	800.227
248	358.026	6.21228	3-Benzoyloxypropyl glucosinolate, fragment				2					Glucosinolate	41.5753	40.7545	50.3934	31.5355	31.0907	29.1657
9	447.053	4.5973	3-Indolylmethyl glucosinolate	3IM	Glucobrassicin	447.0527; 259.0110; 205.0429; 96.9602; 95.9524; 79.9575	1	[M-H]-	C₁₆H₂₀N₂O₉S₂	447.053	0.771592	Glucosinolate	5245.25	4963.31	5256.85	5436.39	5374.75	5574.15
2	494.079	6.95168	4-Benzoyloxybutyl glucosinolate			494.0820; 372.0406; 259.0110; 121.0299; 96.9624	2	[M-H]-	C₁₈H₂₅NO₁₁S₂	494.079	0.479243	Glucosinolate	47221.3	44673.4	48311.9	15199.1	15102	14971.2
406	598.105	10.2445	4-Benzoyloxybutyl glucosinolate benzoylated			598.1047; 121.0290; 96.9578; 79.9574	2	[M-H]-	C₂₅H₂₉NO₁₂S₂	598.105	-0.089606	Glucosinolate	540.346	519.917	545.912	87.2454	83.0109	82.907
368	700.138	9.0464	4-Benzoyloxybutyl glucosinolate sinapoylated			700.1432; 325.0939; 223.0620; 164.0466; 149.0243; 96.96	2	[M-H]-	C₂₉H₃₅NO₁₅S₂	700.137	-1.74168	Glucosinolate + Hydroxycinnamic acid (HCA)	856.77	817.75	843.979	803.253	776.474	790.178
21	562.067	6.95168	4-Benzoyloxybutyl glucosinolate, adduct + 68 Da				2					Glucosinolate	2284.19	2185.96	2361.05	783.715	793.93	782.67
323	436.04	1.55362	4-Methylsulfinylbutyl glucosinolate	4MSOB	Glucoraphanin	436.0408; 372.0422; 227.0043; 178.0162; 95.9529	1	[M-H]-	C₁₂H₂₃NO₁₀S₃	436.041	1.04291	Glucosinolate	439.174	376.656	457.113	830.711	778.864	756.83
325	642.099	6.13893	4-Methylsulfinylbutyl glucosinolate sinapoylated			642.1016; 595.1632; 578.1054; 223.0589; 178.0190; 164.0466; 149.0268; 96.96	2	[M-H]-	C₂₃H₃₃NO₁₄S₃	642.098	-0.548715	Glucosinolate + HCA	300.771	300.783	310.434	925.122	918.014	938.629
329	452.035	1.57458	4-Methylsulfonylbutyl glucosinolate		Glucoerysolin	452.0369; 436.0408; 259.0112; 96.96	2	[M-H]-	C₁₂H₂₃NO₁₁S₃	452.036	0.556118	Glucosinolate	99.6316	84.3406	89.229	191.141	187.393	195.4
1	420.046	4.16997	4-Methylthiobutyl glucosinolate	4MTB	Glucoerucin	420.0475; 96.96	1	[M-H]-	C₁₂H₂₃NO₉S₃	420.046	-0.0731745	Glucosinolate	88166.8	83779.4	90255.4	88583.5	89072.9	89317.2
327	626.103	7.79585	4-Methylthiobutyl glucosinolate sinapoylated			578.1001; 325.0920; 265.0706; 223.0606; 205.0501; 164.0469	2	[M-H]-	C₂₃H₃₃NO₁₃S₃	626.104	0.28584	Glucosinolate + HCA	760.118	721.571	745.462	2247.97	2198.89	2213.08
331	642.098	7.79585	4-Methylthiobutyl glucosinolate sinapoylated, adduct + 16 Da			642.0991; 627.0718; 465.0728; 325.0921; 223.0602; 178.0188; 96.9602	2					Glucosinolate + HCA	921.365	888.933	955.649	2581.29	2658.17	2679.42
353	863.081	4.16997	4-Methylthiobutyl glucosinolate, adduct			420.0475; 96.96	2					Glucosinolate	3747.87	3482.98	4116.18	4101.36	4308.08	4361.47
298	436.04	4.16997	4-Methylthiobutyl glucosinolate, adduct + 16 Da				2					Glucosinolate	22704.6	21774.8	22303.9	21823.7	21755.1	21625
101	518.044	2.61788	5-Methylsulfinylpentyl glucosinolate, adduct +68 Da			450.0591; 386.0604; 309.9880; 192.0343; 118.9413; 96.96; 95.9549	2					Glucosinolate	112.942	110.251	119.223	231.65	257.175	236.322
13	450.056	2.61788	5-Methylsulfinypentyl glucosinolate	5MSOP	Glucoalyssin	450.0591; 386.0604; 192.0343; 96.96	2	[M-H]-	C₁₃H₂₅NO₁₀S₃	450.056	0.314648	Glucosinolate	1635.53	1563.53	1685.6	3238.38	3370.35	3346.59
14	434.061	5.13992	5-Methylthiopentyl glucosinolate	5MTP	Glucoberteroin	434.0642; 96.96	1	[M-H]-	C₁₃H₂₅NO₉S₃	434.061	1.18	Glucosinolate	2314.48	2102.35	2346.06	2815.81	3045	3126.03
398	656.116	8.25462	5-Methylthiopentyl glucosinolate sinapoylated, adduct + 16 Da				2					Glucosinolate + HCA	66.6071	78.3896	77.9475	183.596	183.538	158.176
11	450.056	5.13992	5-Methylthiopentyl glucosinolate, adduct + 16 Da			450.0591; 434.0642; 386.0604; 192.0315; 96.96	2					Glucosinolate	3158.33	2987.11	3160.44	3658.49	3863.93	3902.81
29	524.072	8.67147	6’-Benzoyloxy-4-Methylthiobutyl glucosinolate			524.0723; 121.0286; 96.9580	2	[M-H]-	C₁₉H₂₇NO₁₀S₃	524.072	-0.452574	Glucosinolate	1352.62	1286.19	1367.47	1070.8	1018.19	1040.17
26	540.067	8.67147	6’-Benzoyloxy-4-Methylthiobutyl glucosinolate, adduct + 16 Da				2					Glucosinolate	1307.8	1273.77	1374.65	1060.89	1061.73	1074.46
27	464.072	3.28388	6-Methylsulfinylhexyl glucosinolate	6MSOH	Glucohesperin	464.0743; 400.0758; 96.96	2	[M-H]-	C₁₄H₂₇NO₁₀S₃	464.072	0.400129	Glucosinolate	822.153	782.14	855.437	1155.74	1181.57	1177.99
191	532.059	3.28388	6-Methylsulfinylhexyl glucosinolate, adduct +68 Da			464.0743; 400.0758; 324.0024; 206.0486; 96.96	2					Glucosinolate	42.2993	40.4739	41.183	65.7278	68.5735	69.3999
24	448.076	6.20182	6-Methylthiohexyl glucosinolate	6MTH	Glucolesquerellin	448.0813; 259.0145; 96.96	2	[M-H]-	C₁₄H₂₇NO₉S₃	448.077	1.40114	Glucosinolate	1461.01	1393.12	1516.81	852.329	829.122	847.305
17	464.071	6.20182	6-Methylthiohexyl glucosinolate, adduct + 16 Da				2					Glucosinolate	2564.87	2448.85	2624.66	1594.54	1610.23	1633.69
320	478.087	3.96037	7-Methylsulfinylheptyl glucosinolate	7MSOH	Glucoibarin	478.0895; 414.0911; 259.0145; 96.96	2	[M-H]-	C₁₅H₂₉NO₁₀S₃	478.087	0.786924	Glucosinolate	6885.67	6387.14	6940.78	7761.36	7749.56	7773.02
392	684.147	6.78637	7-Methylsulfinylheptyl glucosinolate sinapoylated			684.1508; 620.1517; 223.0589; 96.96	2	[M-H]-	C₂₆H₃₉NO₁₄S₃	684.145	-2.95293	Glucosinolate + HCA	153.444	156.165	153.907	367.634	374.834	368.311
7	462.092	7.30565	7-Methylthioheptyl glucosinolate	7MTH		462.0923; 96.96	2	[M-H]-	C₁₅H₂₉NO₉S₃	462.093	0.410038	Glucosinolate	10761.2	10019.3	11056.3	7670.63	7599.66	7605.45
6	478.087	7.30565	7-Methylthioheptyl glucosinolate, adduct + 16 Da			478.0895; 414.0911; 96.96	2					Glucosinolate	11890.4	11394.5	11943.1	9440.2	9623.3	9592.65
3	492.103	4.71258	8-Methylsulfinyloctyl glucosinolate	8MSOO	Glucohirsutin	492.1089; 428.1063; 259.0145; 234.0803; 96.96	2	[M-H]-	C₁₆H₃₁NO₁₀S₃	492.103	0.217259	Glucosinolate	30183.3	28083.4	30349.1	32762.3	34630.8	34552.3
383	698.162	7.14033	8-Methylsulfinyloctyl glucosinolate sinapoylated			698.1625; 634.1652; 234.0803; 223.0620; 164.0493; 96.96	2	[M-H]-	C₂₇H₄₁NO₁₄S₃	698.161	-0.782108	Glucosinolate + HCA	466.944	430.005	461.997	1242.67	1243.99	1235.36
20	560.091	4.71258	8-Methylsulfinyloctyl glucosinolate, adduct + 68 Da				2					Glucosinolate	1822.41	1683.51	1832.1	1968.83	2101.69	2107.88
5	476.108	8.35943	8-Methylthiooctyl glucosinolate	8MTO		96.96	2	[M-H]-	C₁₆H₃₁NO₉S₃	476.108	0.861066	Glucosinolate	14578.2	13505.8	14959.8	10539	10297.7	10330.3
300	492.103	8.35943	8-Methylthiooctyl glucosinolate, adduct + 16 Da			492.1044; 428.1063; 234.0835; 96.96	2					Glucosinolate	15270.2	14447.1	15390.4	12126.5	12404.5	12368.7
73	540.067	6.12845	Benzoyloxy glucosinolate derivative 1			540.0762; 476.0733; 178.0162; 121.0308; 96.96	3					Glucosinolate	173.9	186.976	179.46	373.297	354.255	363.473
321	582.113	7.29517	Benzoyloxy glucosinolate derivative 2			518.11999; 121.0286; 96.96	3					Glucosinolate	35.2573	37.2218	31.4317	32.2109	29.557	22.8986
397	591.172	7.99498	Di-sinapoyl hexose isomer 1			591.1724; 385.1123; 367.1026; 325.0921; 295.0811; 265.0730; 247.0616; 223.0602; 205.0494	2	[M-H]-	C₂₈H₃₂O₁₄	591.171	-0.757426	HCA	153.885	144.231	162.173	376.976	371.749	371.586
378	591.171	8.68195	Di-sinapoyl hexose isomer 2			591.1716; 367.1025; 265.0708; 223.0610; 205.0500; 190.0264; 164.0471	2	[M-H]-	C₂₈H₃₂O₁₄	591.171	-0.368363	HCA	423.696	393.655	419.49	1396.4	1358.56	1372.37
117	461.108	7.7749	Isorhamnetin-O-deoxyhexoside			461.1116; 314.0445; 299.0237; 285.0409; 271.0222; 243.0294	2	[M-H]-	C₂₂H₂₂O₁₁	461.108	1.73361	Flavonol	215.736	218.8	225.402	74.069	83.7626	69.0832
395	607.166	6.58722	Isorhamnetin-O-di-deoxyhexoside			607.1670; 461.1072; 315.0500; 313.0370; 300.0297; 270.0123	2	[M-H]-	C₂₈H₃₂O₁₅	607.166	0.134889	Flavonol	817.498	758.578	826.983	600.861	613.554	578.389
382	653.173	6.58722	Isorhamnetin-O-di-deoxyhexoside, formic acid adduct			607.1670; 461.1072; 315.0500; 313.0370; 300.0297; 270.0123	2	[M+FA]-	C₂₈H₃₂O₁₅	653.172	-1.30599	Flavonol	653.016	610.32	669.576	474.918	493.276	504.063
403	623.161	6.11797	Isorhamnetin-O-hexoside-O-deoxyhexoside			623.1625; 477.1055; 461.1116; 315.0536; 313.0370; 300.0297	2	[M-H]-	C₂₈H₃₂O₁₆	623.161	-0.0416658	Flavonol	1188.86	1098.14	1206.21	795.32	806.356	823.722
408	669.166	6.11797	Isorhamnetin-O-hexoside-O-deoxyhexoside, formic acid adduct			669.1318; 623.1677; 461.1072; 313.0370; 151.0047	2	[M+FA]-	C₂₈H₃₂O₁₆	669.167	1.03417	Flavonol	282.855	257.82	277.778	185.6	194.524	202.276
247	431.097	7.70153	Kaempferol‑O‑deoxyhexoside			285.0444; 255.0310; 227.0351	2	[M-H]-	C₂₁H₂₀O₁₀	431.098	1.47776	Flavonol	43.007	42.8045	44.1089	4.70459	11.8358	10.8801
365	739.208	5.27378	Kaempferol‑O‑deoxyhexosylhexoside‑O‑deoxyhexoside			739.2120; 593.1526; 431.0971; 284.0328; 255.0277	2	[M-H]-	C₃₃H₄₀O₁₉	739.209	0.648506	Flavonol	664.223	589.887	657.368	302.22	311.046	303.534
330	577.155	6.4824	Kaempferol-O-di-deoxyhexoside			577.1609; 431.0971; 285.0409; 283.0264; 255.0342	2	[M-H]-	C₂₇H₃₀O₁₄	577.156	0.445556	Flavonol	968.529	947.349	1051.83	436.489	431.316	448.36
356	623.161	6.4824	Kaempferol-O-di-deoxyhexoside, formic acid adduct				2	[M+FA]-	C₂₇H₃₀O₁₄	623.161	-0.467517	Flavonol	961.101	898.244	995.461	470.995	476.172	482.615
336	593.151	6.06557	Kaempferol-O-hexoside-O-deoxyhexoside			593.1526; 447.0986; 430.0905; 285.0409; 283.0264; 255.0310	2	[M-H]-	C₂₇H₃₀O₁₅	593.151	0.00315364	Flavonol	14456.1	13595.3	14627.5	10461.9	10438.3	10626.3
337	577.134	5.08752	Procyanidin dimer B-type			425.0857; 407.0756; 289.07	2	[M-H]-	C₃₀H₂₆O₁₂	577.135	0.771975	Tannin	216.14	204.756	216.268	33.549	28.2529	26.8099
373	1153.26	5.73255	Procyanidin tetramer B-type			1153.2634; 863.1839; 739.1656; 575.1193; 407.0725; 287.0541; 125.0231	2	[M-H]-	C₆₀H₅₀O₂₄	1153.26	2.27208	Tannin	347.54	301.11	320.218	5.46356	0	0
418	865.196	5.58583	Procyanidin trimer B-type			695.1356; 609.1415; 577.1341; 425.0810; 287.0543	2	[M-H]-	C₄₅H₃₈O₁₈	865.198	2.11023	Tannin	381.151	390.962	395.675	32.726	48.0273	52.5033
362	893.175	5.90025	Quercetin derivative 1			893.1790; 747.1202; 601.0601; 449.0522; 419.0421; 178.9977	3					Flavonol	1127.63	1058.21	1109.49	398.075	407.479	403.277
352	893.177	6.32758	Quercetin derivative 2			893.1790; 747.1202; 601.0601; 178.9977	3					Flavonol	3882.47	3740.13	3914.8	757.458	788.773	726.276
349	893.177	6.5453	Quercetin derivative 3			893.1790; 747.1202; 601.0601; 178.9977	3					Flavonol	1714.83	1644.12	1707.24	308.472	341.774	345.143
393	893.172	6.67105	Quercetin derivative 4			893.1790; 747.1202; 601.0601; 178.9977	3					Flavonol	83.6638	85.3026	93.0834	37.2344	43.8417	34.1212
405	893.171	6.79685	Quercetin derivative 5			893.1790; 747.1202; 601.0601; 178.9977	3					Flavonol	109.012	108.578	121.194	25.1029	19.9778	35.5816
409	893.168	7.76442	Quercetin derivative 6			893.1775; 747.1240; 601.0648; 299.0201; 271.0256	3					Flavonol	60.7464	80.7926	78.4749	5.28299	4.1048	3.6904
319	447.093	7.09842	Quercetin-O-deoxyhexoside			447.0940; 301.0338; 300.0297; 271.0256; 255.0310; 243.0294; 178.9977; 151.0050	2	[M-H]-	C₂₁H₂₀O₁₁	447.093	0.335492	Flavonol	14914.3	14236.7	15050.9	1940.69	2028.56	1954.66
314	515.08	7.09842	Quercetin-O-deoxyhexoside, adduct + 68 Da			447.0940; 301.0374; 271.0256; 255.0310	2					Flavonol	997.683	968.476	1032.31	115.355	131.326	126.286
391	609.145	5.07703	Quercetin-O-deoxyhexoside-O-hexoside isomer 1			609.1506; 462.0835; 447.0983; 301.0338; 299.0201; 271.0289	2	[M-H]-	C₂₇H₃₀O₁₆	609.146	0.381138	Flavonol	261.452	243.109	245.317	118.35	128.969	131.442
324	609.146	5.61727	Quercetin-O-deoxyhexoside-O-hexoside isomer 2			609.1456; 463.0872; 446.0862; 301.0374; 299.0201; 271.0256	2	[M-H]-	C₂₇H₃₀O₁₆	609.146	0.139189	Flavonol	7203.88	6847.08	7450.18	5260.95	5225.55	5306.02
358	655.151	5.61727	Quercetin‑O‑deoxyhexoside‑O‑hexoside isomer 2, formic acid adduct			609.1456; 463.0872; 446.0862; 301.0374; 299.0201; 271.0256	2	[M+FA]-	C₂₇H₃₀O₁₆	655.151	-0.636627	Flavonol	1034.29	943.214	1077.32	751.422	779.757	780.682
184	446.084	5.61727	Quercetin‑O‑deoxyhexoside‑O‑hexoside isomer 2, fragment				2					Flavonol	85.8181	90.6528	87.3927	59.153	58.0118	61.3864
366	801.208	5.02463	Quercetin-O-deoxyhexosyl hexoside -O-deoxyhexoside, formic acid adduct			755.2074; 609.1506; 446.0905; 300.0297; 299.0201	2	[M+FA]-	C₃₃H₄₀O₂₀	801.209	0.933815	Flavonol	683.547	589.75	627.952	400.209	418.925	421.375
388	593.171	5.45197	Sinapic acid derivative			547.1663; 205.0499; 190.0266	3					HCA	43.6942	25.1315	44.5964	280.224	288.705	282.199
249	385.113	5.01415	Sinapic acid hexose isomer 1			385.1123; 367.1026; 326.1225; 265.0693; 247.0616; 223.0602	2	[M-H]-	C₁₇H₂₂O₁₀	385.113	1.91917	HCA	12.6545	7.95445	9.31355	26.5155	28.6656	20.4584
348	385.113	5.23187	Sinapic acid hexose isomer 2			385.1159; 223.0620; 205.0508; 190.0258; 175.0033	2	[M-H]-	C₁₇H₂₂O₁₀	385.113	1.19451	HCA	3423.25	3412.4	3587.24	4497.71	4369.24	4625.22
361	385.113	5.69063	Sinapic acid hexose isomer 3			325.0923; 265.0709; 223.0605; 205.0501; 190.0265	2	[M-H]-	C₁₇H₂₂O₁₀	385.113	1.40803	HCA	102.295	100.683	95.4639	393.727	376.193	368.788
415	325.092	5.69063	Sinapic acid hexose isomer 3, fragment				2					HCA	2.47406	5.69341	0	31.7073	33.2749	29.6432
110	568.083	2.86703	Unknown glucosinolate 1			568.0854; 504.0905; 191.0570; 178.0190; 96.96	3					Glucosinolate	61.222	55.1819	61.6346	235.228	228.95	230.145
326	481.058	3.25243	Unknown glucosinolate 2			481.0612; 358.0276; 259.0145; 195.9741; 122.0236; 96.96; 95.9529; 79.9586	3					Glucosinolate	309.39	292.089	312.543	417.36	431.839	414.229
44	495.074	3.84745	Unknown glucosinolate 3			495.0738; 259.0112; 209.9924; 181.0493; 166.0292; 122.0258; 96.96; 95.9509; 79.9549	3					Glucosinolate	681.129	644.634	706.61	511.816	530.807	545.089
216	478.004	4.16997	Unknown glucosinolate 4			478.0895; 414.0911; 96.96	3					Glucosinolate	55.8508	54.3589	57.6682	56.9201	63.3369	53.7114
25	563.101	5.80592	Unknown glucosinolate 5			563.1058; 259.0110; 190.0513; 146.0609; 138.9731; 96.96	3					Glucosinolate	1399.5	1298.23	1444.18	396.049	393.225	394.438
140	508.094	7.7225	Unknown glucosinolate 6			508.0964; 259.0079; 96.96	3					Glucosinolate	174.966	155.691	170.427	74.5737	80.9435	70.2087
254	430.12	8.2651	Unknown glucosinolate 7			96.96	3					Glucosinolate	38.4111	44.2048	40.7346	20.4975	26.9172	26.52
52	582.095	6.15988	Unknown glucosinolate sinapoylated 1			582.0912; 419.1306; 274.9875; 265.0730; 259.0147; 223.0602; 195.0647; 96.9602	3					Glucosinolate + HCA	294.171	291.678	315.11	551.103	567.988	564.383
213	596.11	6.18085	Unknown glucosinolate sinapoylated 2			223.0602; 96.9602	3					Glucosinolate + HCA	9.41723	16.1297	10.9606	48.4131	59.7913	54.5303
297	596.111	6.69202	Unknown glucosinolate sinapoylated 3			223.0620; 96.96	3					Glucosinolate + HCA	561.189	542.107	565.774	643.486	630.8	633.069
437	653.113	7.96355											47.3293	55.9277	55.4329	120.694	124.701	99.0085
8	354.155	5.23187											6144.3	6733.11	7270.18	5695.09	4883.71	5721.86
12	294.134	5.23187											4118.66	4417.08	4750.55	3841.06	3296.48	3773.28
49	477.063	6.24373											619.67	602.489	611.738	438.597	456.594	433.931
94	406.03	3.38868											215.945	206.891	229.46	277.512	257.904	261.545
132	422.024	3.38868											132.55	123.022	138.018	165.301	168.359	171.341
363	669.13	4.90933											601.131	556.203	563.936	278.77	248.957	228.263
350	558.161	8.22318											33.5828	29.1948	22.6821	83.2844	74.9657	88.9471
278	388.036	4.16997											28.9273	27.511	29.5742	31.8878	31.9922	29.8603
30	591.02	4.71258											1055.84	968.458	1059.11	1153.39	1186.87	1181.19
445	369.263	1.52082											5.70224	6.87244	11.0289	20.6219	20.602	20.9134
453	381.711	1.52082											4.74339	6.29254	4.20369	2.98036	3.17625	4.77717
454	412.155	1.52082											7.26747	8.53131	8.42871	8.94464	11.7981	8.9171
456	425.257	1.52082											14.6339	5.46073	21.0224	29.8831	72.6628	16.9172
457	479.713	1.52082											24.3902	22.7544	29.3337	20.8902	19.6569	34.0188
458	658.645	1.53262											77.79	97.5629	94.3571	89.1663	78.8688	87.2564
146	434.025	1.59555											157.46	145.073	153.609	84.1137	86.3776	81.6306
290	312.094	2.54452											18.8129	18.4555	24.46	15.9496	18.7102	15.4067
423	1269.91	2.555											272.722	256.008	257.395	262.039	341.269	339.674
174	548.973	2.61788											40.4953	36.6371	42.3704	87.7938	86.2008	85.7578
208	616.961	2.61788											16.4279	25.4029	20.7366	56.9832	58.5117	55.5065
262	495.117	2.85655											42.6106	34.5365	46.3967	15.2173	12.3979	11.9328
439	774.238	2.87752											50.1086	53.456	50.0086	46.1429	93.4399	96.4723
283	506.187	3.08475											25.449	18.3187	27.6501	24.1724	26.9574	26.4492
289	404.068	3.18955											24.8597	17.2956	20.7967	20.9706	25.7232	20.6069
231	477.027	3.28388											56.2603	42.9771	52.7862	19.7862	21.6142	19.7523
240	563.061	3.84745											50.1611	42.0866	51.1653	36.0407	33.1345	32.055
273	541.062	3.88937											14.2066	10.7904	13.6835	36.7747	28.4848	31.2554
54	546.075	3.96037											441.023	408.513	450.658	507.327	525.745	526.28
88	577.004	3.96037											268.39	254.615	274.137	300.561	313.102	294.405
134	644.992	3.96037											166.046	141.203	148.017	179.193	174.987	167.916
187	694.974	3.96037											66.5945	67.9155	68.2075	81.8873	78.7525	79.7608
232	463.063	3.96037											36.273	36.4385	41.1946	46.1241	49.8037	44.8473
257	608.045	3.96037											38.9734	26.5748	35.3707	40.4719	39.9362	28.4683
284	563.063	3.96037											20.4408	24.204	25.5025	20.626	32.3825	24.9755
396	613.177	4.01277											40.3067	34.8554	43.6319	45.7544	53.0845	50.28
10	488.033	4.16997											4506.52	4271.95	4562.13	4481.81	4600.16	4565.21
15	420.255	4.16997											2878.45	2662.65	3010.3	2934.85	2945.17	2893.13
16	504.026	4.16997											2522.78	2461.8	2521.78	2488.7	2586.64	2539.43
18	518.962	4.16997											2270.15	2146.71	2295.96	2266.01	2243.15	2154.67
19	420.413	4.16997											1996.76	1817.73	2086.11	2026.69	2008.81	1983.77
23	586.95	4.16997											1766.1	1679.86	1790.55	1762.77	1749.04	1725.86
31	636.932	4.16997											1160.66	1125.61	1177.72	1158.29	1183.02	1152.01
32	420.315	4.16997											912.504	812.759	934.031	929.28	976.262	953.954
37	534.957	4.16997											828.905	802.911	803.277	791.963	770.352	750.513
39	556.02	4.16997											648.285	631.154	664.552	621.429	698.056	668.148
41	558.001	4.16997											602.34	576.192	583.282	590.353	667.906	630.609
42	602.943	4.16997											700.286	678.161	691.009	673.665	673.69	655.849
56	654.936	4.16997											490.534	459.866	483.052	468.532	501.169	491.929
65	732.888	4.16997											418.092	417.728	428.405	429.242	425.985	406.94
66	664.922	4.16997											436.118	429.677	438.99	435.948	425.089	404.53
68	639.973	4.16997											358.868	353.345	342.804	368.816	427.582	378.507
70	559.964	4.16997											417.923	396.558	434.058	416.463	392.352	382.365
72	716.905	4.16997											395.461	377.114	390.012	385.202	389.115	370.142
74	652.926	4.16997											363.344	359.409	368.12	365.788	366.403	351.671
77	508.02	4.16997											294.025	258.732	293.253	290.775	339.737	339.834
85	722.919	4.16997											311.136	323.012	332.368	310.648	321.831	317.117
87	670.924	4.16997											324.3	302.553	333.348	310.636	323.882	312.922
89	648.921	4.16997											297.653	316.411	307.419	307.822	313.14	296.675
97	575.962	4.16997											291.976	268.035	282.219	274.766	275.575	273.293
103	567.978	4.16997											285.982	257.923	272.165	254.425	257.589	256.41
104	523.968	4.16997											259.824	250.952	257.171	262.519	247.576	245.922
108	617.99	4.16997											232.914	228.787	238.127	224.017	235.285	234.6
120	372.042	4.16997											193.467	195.41	193.067	185.065	190.127	195.84
122	704.915	4.16997											195.22	191.031	188.992	179.319	218.353	189.683
131	624.005	4.16997											159.047	179.839	159.259	165.205	177.133	182.206
138	784.885	4.16997											154.384	148.296	162.28	154.967	168.923	162.683
149	627.953	4.16997											141.506	127.576	141.856	135.068	153.369	139.847
166	607.972	4.16997											91.8745	85.5384	86.4454	98.5153	106.271	109.188
167	800.865	4.16997											108.32	116.018	109.247	109.498	108.284	102.552
198	804.855	4.16997											60.1107	62.4894	64.5397	68.7625	63.1184	61.9752
204	472.957	4.16997											63.6594	68.2083	63.484	62.3471	59.9877	58.9822
222	698.904	4.16997											47.1037	60.694	53.9923	59.0775	59.1085	46.5735
227	816.844	4.16997											49.6333	56.0486	53.4127	50.8429	48.8864	42.6236
242	468.03	4.16997											42.284	49.1887	42.2032	44.1328	43.526	37.1656
244	731.873	4.16997											45.2986	48.9976	45.4055	41.0933	43.4057	41.2476
277	609.949	4.16997											30.3731	26.4745	32.0504	30.2501	32.127	32.7162
285	514.968	4.16997											31.4457	26.3061	21.3337	27.7715	25.7348	22.3222
340	1322.1	4.16997											161.83	165.142	178.095	169.898	178.095	197.565
343	1306.11	4.16997											138.096	135.675	149.241	166.423	181.026	194.451
360	879.074	4.16997											1506.46	1393.86	1517.7	1508.11	1619.78	1588.8
364	894.011	4.16997											401.947	379.777	475.274	437.382	457.177	434.346
370	344.903	4.16997											109.37	103.051	104.658	97.9494	103.184	97.292
389	421.527	4.16997											36.6499	25.6673	41.5431	46.6991	45.7744	46.7168
417	931.068	4.16997											270.561	235.601	247.589	257.999	293.355	287.712
421	925.052	4.16997											51.0654	51.5363	51.817	53.2786	54.8817	56.9904
124	418.084	4.18045											159.521	162.444	168.573	183.173	189.99	188.313
139	565.997	4.18045											170.599	154.533	161.807	148.273	166.733	159.696
170	771.867	4.18045											115.964	81.7874	99.6542	99.913	99.9962	95.5573
181	787.871	4.18045											85.4456	81.8227	93.2653	85.5664	94.0287	72.1527
212	748.87	4.18045											53.5089	58.7559	66.1657	49.7011	56.6381	47.9573
292	521.017	4.18045											29.2577	20.0042	17.7217	19.8469	26.1252	22.103
206	494.082	4.25382											46.736	34.4758	38.4584	54.9565	59.2732	56.6376
163	388.073	4.56585											116.478	108.425	124.246	93.7122	87.0583	91.8588
426	669.131	4.58682											105.275	93.6991	91.5234	32.7875	38.2109	33.6855
51	515.04	4.5973											518.649	486.345	524.405	538.374	542.035	556.223
143	545.97	4.5973											149.451	134.413	164.177	161.412	159.554	141.292
151	513.048	4.5973											123.321	104.953	126.734	129.201	133.583	130.172
183	613.958	4.5973											72.8533	67.8902	80.5992	77.6026	78.5323	78.4514
209	663.94	4.5973											50.4793	45.6228	58.2359	60.2364	55.985	62.1781
214	583.028	4.5973											51.9659	47.0112	46.0087	48.4655	53.6522	59.5853
251	531.014	4.5973											34.2174	38.1331	41.1275	38.5599	41.001	39.9803
376	481.056	4.5973											103.093	98.2251	104.402	111.932	105.186	114.013
111	451.123	4.60778											251.097	230.628	245.288	91.3298	84.4142	93.8063
190	494.202	4.6497											74.5842	74.0901	85.7925	27.5543	27.8312	26.2618
38	659.008	4.71258											682.687	605.433	665.138	735.217	744.626	757.251
43	492.334	4.71258											448.155	358.747	437.094	549.64	573.153	592.228
60	708.99	4.71258											374.645	350.554	385.497	411.207	433.832	442.804
69	622.061	4.71258											337.017	321.152	337.008	364.609	396.043	390.271
102	632.023	4.71258											215.433	190.571	223.511	241.826	268.085	247.053
113	477.079	4.71258											180.507	166.705	170.835	192.12	209.639	207.216
125	644.045	4.71258											145.136	138.222	137.705	173.792	183.461	194.896
152	630.061	4.71258											106.946	94.6924	100.311	106.829	137.679	140.761
155	687.008	4.71258											115.641	99.609	115.556	126.272	128.577	126.532
173	794.981	4.71258											70.8821	55.0293	70.8443	87.5745	84.1114	95.9602
175	580.078	4.71258											57.7264	51.6192	58.274	66.1518	96.6443	94.9681
178	736.981	4.71258											77.342	70.6895	69.425	77.1873	92.0886	91.1822
197	720.979	4.71258											55.2018	49.2426	56.0628	65.6269	68.945	63.9236
235	490.087	4.71258											34.2165	33.9346	42.4718	39.3263	46.1381	40.4521
255	788.963	4.71258											28.2613	33.1476	37.3915	43.6069	45.9431	41.9168
263	589.025	4.71258											35.3615	22.4272	34.1269	37.7806	32.0161	32.5046
265	712.027	4.71258											24.8831	25.5331	29.605	26.8247	39.1022	30.8938
269	352.032	4.71258											30.1604	27.244	29.6004	33.6681	34.3119	32.1253
288	675.991	4.71258											27.6956	17.5386	15.9542	24.2116	25.3245	26.3155
295	388.073	4.71258											13.3695	12.8119	11.1755	7.73005	10.0261	12.3139
302	1007.19	4.71258											306.307	297.132	351.405	401.846	453.581	462.989
260	568.083	4.75213											12.9565	5.71045	7.1875	37.0968	36.7716	32.709
387	385.113	4.77308											9.01216	5.36485	9.187	22.0977	24.4281	19.8062
333	508.098	5.11895											292.133	268.973	287.425	393.955	401.831	397.31
92	518.043	5.13992											222.676	215.948	221.982	256.749	293.845	285.335
123	502.048	5.13992											144.152	122.071	132.409	167.315	184.111	184.774
147	548.973	5.13992											112.129	100.544	115.298	137.075	145.933	137.266
185	532.978	5.13992											53.2663	54.3919	51.221	72.9669	77.0382	86.0983
193	616.96	5.13992											55.3612	54.6764	53.0598	63.3747	69.4255	65.4886
229	600.965	5.13992											35.6316	23.7963	35.9844	40.4803	43.9599	54.9972
332	729.26	5.17947											63.0324	64.8851	62.8769	47.4453	61.0366	63.9753
58	500.085	5.23187											504.607	528.325	579.567	506.902	421.38	470.905
64	530.036	5.23187											281.869	271.874	286.009	418.448	397.572	407.099
71	453.1	5.23187											269.702	244.132	257.281	363.756	354.935	373.882
76	279.11	5.23187											360.019	373.797	398.947	331.007	281.653	334.234
84	568.073	5.23187											358.743	371.647	385.381	333.162	279.734	315.014
86	598.025	5.23187											314.278	308.115	321.929	358.054	313.033	324.557
90	264.087	5.23187											299.661	330.141	348.912	283.673	239.411	275.456
91	663.052	5.23187											346.806	352.173	379.382	308.523	246.459	300.898
93	440.064	5.23187											311.953	339.578	341.957	288.088	227.352	286.748
98	681.057	5.23187											282.919	320.089	329.833	296.246	236.776	260.445
105	613.071	5.23187											253.512	277.511	298.968	252.964	207.551	232.996
106	711.997	5.23187											259.875	265.538	272.625	235.095	226.46	258.456
109	484.113	5.23187											236.81	266.321	277.627	218.378	207.002	236.344
118	552.1	5.23187											175.407	187.534	201.416	200.97	193.098	210.288
129	424.091	5.23187											187.572	211.256	207.904	174.81	155.67	181.181
130	595.066	5.23187											195.397	208.817	220.826	185.569	162.737	178.295
133	362.121	5.23187											179.458	195.236	210.393	164.651	147.856	173.057
135	707.303	5.23187											230.728	249.775	271.098	184.061	129.192	175.64
142	438.116	5.23187											148.538	142.857	161.218	150.159	140.298	154.88
153	517.087	5.23187											149.805	160.934	176.454	156.734	123.034	125.38
154	558.117	5.23187											143.417	139.41	155.929	128.1	116.103	146.388
157	371.145	5.23187											128.738	154.039	164.146	127.045	127.02	131.435
159	406.119	5.23187											126.931	130.29	148.566	117.547	107.357	122.664
162	854.24	5.23187											110.801	143.212	171.404	117.883	92.976	109.314
171	679.058	5.23187											102.996	110.57	113.98	82.0838	81.5675	88.0894
176	630.045	5.23187											101.75	104.99	98.9716	96.5257	85.6739	91.5198
189	799.288	5.23187											76.4808	87.5096	101.606	74.5114	54.7946	77.2696
196	535.044	5.23187											60.9395	71.6465	65.327	74.7809	67.0646	62.0095
199	485.061	5.23187											71.5683	77.1279	78.3838	69.3242	56.0824	75.8191
203	396.165	5.23187											61.2572	77.9119	70.426	54.9319	41.1574	55.165
218	620.086	5.23187											46.6797	57.1233	61.9463	57.3748	49.3132	55.6733
220	675.041	5.23187											58.1951	60.6299	67.6508	58.6021	51.4441	49.511
221	704.045	5.23187											59.6449	61.652	67.2667	50.535	58.2507	59.1598
224	695.018	5.23187											63.4074	56.1664	70.2057	51.7844	44.3059	49.6556
225	506.094	5.23187											54.5279	52.1838	56.8782	41.6084	43.7881	46.5537
228	972.208	5.23187											45.874	63.1906	74.7665	36.5797	45.006	46.0485
238	743.02	5.23187											57.459	51.7643	63.7283	47.6767	44.1004	49.5334
241	793.271	5.23187											41.9542	60.7939	63.007	42.7444	29.9305	46.1042
246	400.109	5.23187											34.7696	36.8591	28.5795	40.7084	42.4535	45.8929
250	414.14	5.23187											40.0715	53.1709	59.7754	43.6275	29.7926	35.92
252	382.149	5.23187											38.0364	43.6022	45.8454	45.3613	28.6077	38.8613
258	309.121	5.23187											34.7896	41.6152	42.4151	39.1746	31.0482	38.2683
259	369.142	5.23187											40.3448	44.1971	49.2728	37.4806	32.8547	33.255
270	543.088	5.23187											34.446	41.0137	40.679	33.4656	34.8544	32.8556
275	666.009	5.23187											30.8867	30.2797	31.2303	33.3315	29.9103	32.8084
286	236.092	5.23187											22.7543	24.2461	24.6852	17.8968	16.1129	23.3387
299	762.996	5.23187											123.771	137.048	136.352	113.23	98.343	109.6
301	904.223	5.23187											138.566	178.364	203.705	145.242	104.947	134.344
303	426.085	5.23187											533.869	614.189	648.917	520.023	417.319	468.627
306	877.23	5.23187											51.3977	50.7537	61.9633	40.5854	27.4032	41.6456
309	731.3	5.23187											243.497	300.245	346.306	266.475	212.767	264.919
310	708.016	5.23187											128.866	131.542	138.488	103.335	86.9596	97.2446
313	740.276	5.23187											169.225	181.399	210.854	254.883	218.165	263.44
316	738.261	5.23187											79.1853	63.9667	86.2869	109.516	95.4179	118.127
334	490.13	5.23187											301.772	327.002	344.383	296.202	260.711	290.919
374	861.255	5.23187											34.3944	44.0356	46.6287	32.1398	21.6393	32.893
375	545.083	5.23187											608.546	633.77	667.652	557.408	473.436	540.113
394	735.243	5.23187											39.4356	49.4785	66.4616	37.0411	23.1654	30.6666
442	972.471	5.23187											66.0621	53.3688	69.4587	43.1679	44.2499	69.9656
243	295.082	5.24235											42.2544	44.41	48.8115	39.2466	33.1492	41.3639
245	609.085	5.24235											38.8127	38.2982	27.1006	48.0062	42.8744	38.193
338	555.171	5.25283											56.0003	44.041	43.9011	28.3982	28.2706	33.4813
282	517.182	5.36812											28.431	37.0721	32.3365	16.031	12.9832	14.7609
46	549.085	5.38908											667.868	633.197	673.794	443.822	430.885	457.898
339	566.223	5.44148											120.267	113.15	138.914	33.8375	35.1085	36.4415
380	669.13	5.46245											153.377	144.852	146.041	47.3725	70.526	48.0842
234	453.1	5.47293											3.26222	5.84668	6.29268	39.4093	41.3245	42.6006
369	386.117	5.47293											48.8916	53.2322	53.5663	127.475	125.604	116.851
261	325.092	5.4834											5.80112	2.38018	2.01802	31.1424	33.7762	31.2426
48	549.085	5.49388											629.467	590.893	651.548	427.33	434.451	424.673
266	506.119	5.51485											34.603	26.7964	28.1972	36.4109	39.307	36.0988
341	510.074	5.55677											37.3828	40.8315	36.352	13.5747	13.5145	15.1144
311	607.13	5.61727											222.521	213.012	231.019	164.763	155.812	147.642
345	623.125	5.61727											105.225	99.2738	113.362	95.348	80.6311	77.9864
355	708.063	5.61727											892.949	828.648	909.235	637.47	628.5	630.472
399	723.14	5.61727											210.607	213.618	217.623	148.507	174.161	176.467
419	672.143	5.61727											136.357	127.476	129.452	112.071	105.236	106.864
67	718.319	5.66967											414.821	384.456	432.595	402.604	421.598	416.124
177	764.324	5.66967											78.2659	81.5315	96.6161	93.6219	81.2844	92.5837
335	556.265	5.66967											58.0922	50.6727	60.7526	61.8522	59.4154	55.498
53	402.089	5.8164											594.346	564.756	595.522	460.66	458.287	462.977
291	470.076	5.82688											22.9823	20.8224	23.0177	21.4195	20.0247	18.9611
386	720.161	5.83737											260.931	243.787	243.368	58.4593	67.808	65.1699
438	669.132	5.83737											48.6218	49.0144	47.214	12.2508	20.2626	21.9163
201	513.208	5.84785											56.8438	47.3864	53.0231	60.0737	67.2793	58.2864
112	541.062	5.96313											139.073	123.524	136.471	183.972	216.363	225.812
127	525.067	5.96313											107.848	107.887	114.04	151.374	174.133	197.216
164	402.089	6.01317											85.5407	77.1919	86.5688	102.251	105.248	107.592
82	445.076	6.06557											346.603	333.555	368.192	263.74	260.883	253.264
307	676.075	6.06557											43.4121	40.2516	38.9947	29.7046	25.7981	34.2937
308	591.135	6.06557											83.3375	80.518	82.209	52.597	55.3017	48.4301
354	692.068	6.06557											1507.54	1428.41	1534.87	1123.18	1064.68	1047.77
357	661.139	6.06557											769.03	718.594	767.93	553.755	582.228	591.604
385	723.111	6.06557											206.009	176.169	196.614	153.353	138.607	146.634
400	656.148	6.06557											445.509	418.212	444.022	323.224	327.282	336.035
402	788.058	6.06557											264.224	238.631	241.492	191.429	175.695	182.942
411	733.073	6.06557											89.7946	78.5494	86.7973	63.4291	63.4096	69.4737
436	596.233	6.08652											33.2415	24.1304	20.5589	17.7983	12.9471	11.9494
271	510.074	6.097											24.2932	23.9776	27.5558	38.0772	33.5021	30.955
381	674.089	6.13893											14.1945	6.41736	5.34009	52.034	49.3994	43.6694
401	664.134	6.1494											60.2604	45.3665	50.2085	48.1498	40.6475	47.4775
144	532.059	6.20182											158.776	154.817	154.479	90.9084	97.0716	93.693
210	630.975	6.20182											59.2267	57.0589	67.3315	37.0029	46.6187	42.4146
50	578.98	6.21228											625.849	613.494	654.958	467.396	467.916	459.477
83	646.968	6.21228											372.864	353.14	380.949	269.701	257.581	263.159
126	564.019	6.21228											200.337	193.91	211.664	157.694	158	150.525
128	696.95	6.21228											196.942	187.405	221.738	144.538	142.146	156.97
179	674.968	6.21228											92.3649	94.9837	94.621	61.8776	70.2564	74.8743
182	619.982	6.21228											93.3624	102.969	99.7174	77.3348	59.6781	61.0515
264	545.052	6.24373											41.4792	37.0108	39.6991	26.198	25.785	24.7735
274	446.046	6.24373											28.3366	34.6807	33.8827	23.4778	20.0224	24.726
416	656.116	6.28565											52.0801	54.1705	50.8784	121.619	129.93	134.845
372	891.155	6.33805											187.748	167.247	182.97	64.3254	68.9515	62.5816
219	393.119	6.47193											54.348	48.1126	61.6933	31.8976	34.6154	30.1053
379	722.081	6.4824											120.292	118.825	122.155	59.0688	51.7394	48.8327
435	640.153	6.4824											81.0099	82.1443	79.7342	35.536	48.1294	35.4869
328	628.102	6.69202											26.166	20.7334	31.2648	36.1145	25.806	34.8826
431	669.132	6.74442											189.482	153.003	142.256	77.1874	87.1086	60.0345
342	510.191	6.78637											41.0555	37.7422	40.9069	31.6681	31.586	25.8205
287	351.155	6.89928											25.3347	20.1419	28.5623	8.56267	9.21472	10.3451
28	592.996	6.95168											1421.95	1333.09	1429.6	449.872	451.523	435.735
36	660.984	6.95168											897.654	848.613	908.604	279.715	290.859	273.961
61	710.966	6.95168											486.16	439.698	486.68	142.304	144.954	128.034
78	578.038	6.95168											355.686	354.51	355.644	95.6444	118.657	120.399
95	633.998	6.95168											326.582	334.634	354.134	87.2824	89.2998	87.8079
107	624.037	6.95168											266.943	246.024	259.145	71.056	65.6407	68.8995
119	688.984	6.95168											217.219	217.269	243.156	65.7708	69.0868	58.3512
180	582.053	6.95168											78.0857	74.8207	77.264	19.5086	33.676	26.3398
192	692.023	6.95168											81.2335	81.3492	78.2314	19.7908	19.786	21.4287
205	698.041	6.95168											58.5483	57.7293	59.8176	15.7867	10.3455	19.015
223	492.063	6.95168											49.0075	46.7205	51.8031	15.5621	11.5031	10.9158
233	642.008	6.96217											63.9416	57.4311	58.6127	19.1461	16.4278	15.8727
347	597.128	6.98312											127.788	124.243	137.831	61.1644	69.3745	60.0094
322	499.171	7.00408											69.0898	61.6489	69.3895	27.6461	25.3268	19.8392
137	416.104	7.06697											177.751	171.788	174.35	149.8	145.712	147.136
414	579.172	7.22418											30.2222	21.6707	20.7148	17.902	23.6107	22.394
40	546.075	7.30565											726.699	689.127	730.705	576.75	600.038	597.728
57	530.08	7.30565											516.689	493.865	542.936	363.891	377.486	378.759
79	577.005	7.30565											387.157	361.287	385.581	290.974	304.441	303.61
81	561.01	7.30565											384.94	363.861	384.428	265.483	277.879	260.215
96	644.992	7.30565											324.231	305.123	328.116	258.226	262.18	247.93
116	628.997	7.30565											229.69	214.378	246.982	178.523	179.184	150.9
136	614.061	7.30565											179.831	157.071	165.757	130.062	148.126	147.944
158	694.974	7.30565											131.008	132.976	140.55	89.1344	104.038	107.195
169	696.981	7.30565											115.334	108.181	127.94	72.8646	66.3305	76.1569
195	618.006	7.30565											81.9139	80.439	82.117	52.168	55.8753	55.0225
230	608.045	7.30565											54.4079	57.7713	50.812	43.6765	38.8321	36.1985
239	602.01	7.30565											57.0251	49.9111	55.0331	42.0915	34.1062	31.8267
276	672.993	7.30565											34.5814	29.033	32.5161	33.208	25.3582	29.2159
351	963.167	7.30565											52.8836	53.5858	69.0121	33.8775	38.8241	33.9018
279	593.094	7.43142											37.4996	32.5608	25.5058	31.1798	33.8144	32.3313
237	609.089	7.44188											38.9505	36.0477	31.2509	48.509	45.5258	39.1128
317	641.091	7.79585											25.6373	27.1999	23.8451	72.3856	64.5601	68.7963
359	658.094	7.79585											134.43	125.681	137.548	329.347	300.791	352.793
427	674.089	7.79585											35.4679	59.0763	41.5726	146.143	136.121	137.377
377	596.13	7.84827											133.466	123.68	137.714	128.432	140.843	138.302
253	599.101	7.92162											43.9687	38.828	43.8051	9.3649	16.8182	11.562
432	593.222	8.27558											41.0203	39.3637	23.9153	25.327	23.189	19.2995
344	558.161	8.34895											19.5726	27.1993	20.593	72.3643	75.4488	72.3009
35	560.09	8.35943											822.585	812.416	871.193	678.164	694.972	689.397
47	544.095	8.35943											642.373	593.486	662.839	464.85	464.783	472.778
62	591.02	8.35943											505.157	467.13	497.118	389.012	395.391	385.432
63	575.025	8.35943											505.68	448.393	517.854	351.013	362.09	333.321
80	659.008	8.35943											371.508	370.809	399.233	291.156	320.568	304.1
121	628.077	8.35943											195.644	198.367	199.925	157.703	169.705	180.073
148	708.99	8.35943											164.801	143.153	169.995	109.256	133.541	125.431
172	632.021	8.35943											110.32	108.195	115.337	86.3178	94.6682	87.8647
186	616.026	8.35943											103.4	85.7652	99.7745	67.9698	57.7708	59.0657
202	622.06	8.35943											73.1861	64.6517	70.5953	57.6794	53.0106	48.3063
267	671.013	8.35943											37.5997	37.8114	44.9837	26.8244	29.0038	33.1542
280	687.009	8.35943											33.8513	27.5194	39.9671	28.7488	25.6511	28.2576
305	710.996	8.35943											129.07	127.824	145.201	96.1014	99.8659	98.4231
312	991.197	8.35943											72.2362	53.3309	67.7204	38.6723	33.2272	34.1793
99	643.012	8.36992											298.388	292.053	314.855	220.849	213.36	209.325
296	444.099	8.36992											15.413	11.7134	14.7028	9.48999	10.9372	7.21553
293	522.11	8.55618											19.23	22.6733	28.3543	8.35656	11.3414	9.17817
434	653.116	8.57715											46.0804	57.4007	66.3559	45.4182	33.716	34.1909
367	686.123	8.59812											363.961	365.778	371.037	526.419	535.125	530.369
217	608.054	8.67147											59.4253	50.3044	60.1887	38.3301	51.8144	45.094
256	592.059	8.67147											43.43	41.6823	46.1824	23.9173	24.1205	24.8438
422	691.105	8.68195											18.9773	15.506	10.3985	50.8217	55.2487	44.3649
114	551.079	8.82868											179.746	172.204	194.799	208.514	208.814	224.165
294	444.136	9.35843											22.2105	19.6572	21.743	11.2847	7.69701	11.6365
407	684.148	9.46325											145.978	144.246	136.065	231.632	223.933	224.391
318	584.09	9.64142											168.952	155.066	166.483	53.536	50.3715	58.7865
430	327.215	9.86962											31.8057	29.018	31.6967	11.9529	12.7255	14.0261
440	530.088	12.165											47.0842	20.8785	34.2582	34.6826	9.41782	40.2733
429	311.222	12.4584											42.4037	46.1321	42.3651	24.4268	24.3293	22.7188
441	562.314	13.4932											44.3909	40.3135	53.3701	31.2775	27.6176	60.7392
447	425.287	13.6506											33.2497	68.6005	92.0643	95.9918	115.079	125.006
444	397.292	13.7147											11.7558	40.458	42.9862	44.2898	51.1366	57.944
449	593.272	13.9073											262.98	276.813	295.532	133.633	113.584	153.013
450	564.33	13.9181											15.3782	13.9349	13.6917	29.4316	25.6691	45.2446
451	411.274	13.9181											29.1713	50.7601	45.6013	59.7347	74.6377	74.6582
446	341.269	13.9367											27.5496	45.5081	45.9095	47.9448	55.6374	51.2546
448	427.301	13.9689											124.199	229.822	302.772	339.402	359.002	397.398
455	317.139	13.9902											42.8143	50.5584	51.0752	98.9688	115.253	118.404
452	439.302	14.001											18.4495	56.5782	66.4309	103.843	106.617	116.8
272	490.104	4.41913											31.3194	33.4662	46.2452	7.73316	7.39931	10.4081
207	579.096	4.61827											58.2119	60.228	73.6223	3.54965	4.19244	8.38513
443	527.108	5.30523											52.3789	47.9034	38.2519	7.60648	9.31247	10.807
428	863.177	5.58583											70.0122	52.8436	63.0777	10.5158	11.5784	12.0834
413	625.142	5.73255											54.5133	58.9421	57.0414	3.71027	3.25105	1.81059
433	469.088	5.90025											24.2939	20.5883	22.9651	0	5.23281	0
371	864.189	5.96313											336.484	321.789	302.956	56.1097	82.755	78.7107
384	1008.22	6.08652											259.948	265.853	264.77	2.50195	3.35287	0
390	480.292	6.20182											32.6635	26.2065	39.1199	3.91859	5.26078	3.93205
150	495.544	6.32758											132.01	136.351	134.188	20.9324	19.335	12.2892
420	480.581	6.32758											33.6931	33.7028	34.4501	0	2.83803	2.17575
194	463.087	6.53482											73.6613	73.0253	80.4683	13.9798	14.9962	17.4468
34	494.31	6.95168											841.412	750.805	881.451	7.71837	11.1494	7.23419
226	639.003	6.95168											57.3881	54.5027	55.2957	10.3015	13.0419	11.7389
346	1011.15	6.95168											454.826	433.578	504.398	52.9356	64.3754	62.4326
424	591	6.95168											50.5044	43.558	43.1923	8.87888	2.10709	11.9112
215	722.955	6.96217											57.1105	49.8902	72.6059	10.0966	8.02023	12.5199
165	955.249	6.97265											110.543	122.817	139.626	13.463	20.4069	24.7809
22	546.01	7.09842											2205.68	2051.46	2225.69	241.666	242.746	248.339
75	641.998	7.09842											403.34	378.555	427.954	20.1382	18.0881	23.3745
100	300.027	7.09842											269.625	267.832	275.569	28.1121	30.2158	31.4483
115	577.051	7.09842											230.405	213.287	238.639	20.2983	20.9491	20.2852
141	544.013	7.09842											167.919	170.317	174.034	8.22412	2.94549	2.01587
145	587.011	7.09842											174.489	160.311	167.892	8.99804	7.59827	4.1553
156	583.067	7.09842											140.739	133.578	138.269	7.87673	11.1514	12.6304
160	510.088	7.09842											140.231	135.277	131.438	12.6496	15.9973	10.657
161	660.003	7.09842											153.293	128.158	127.327	2.25446	7.15536	7.35465
188	271.024	7.09842											86.3324	80.9183	76.9155	5.98737	5.00516	4.71889
315	445.077	7.09842											827.27	794.834	830.524	112.654	107.257	101.768
410	535.066	7.09842											78.7669	66.0572	80.8535	3.65059	0	0
412	645.038	7.09842											72.0415	63.9546	79.6738	2.33005	6.80774	3.49194
425	477.102	7.14033											37.5153	31.8822	32.5157	0	0	6.60944
168	985.26	7.28468											119.726	107.586	126.028	9.32809	17.1817	14.4704
236	451.069	7.80633											54.2079	47.365	44.5829	8.81173	8.30627	7.23151
304	329.232	9.71478											73.3584	59.5088	68.08	15.5092	15.3926	14.9373
404	447.313	7.09842											9.88596	10.7971	13.0998	0	0	0
281	520.535	6.32758											25.5235	30.1048	27.186	0	0	0
59	494.477	6.95168											427.439	363.691	453.798	0	0	0
200	494.269	6.95168											50.0273	34.6926	47.9335	0	0	0
268	494.195	6.95168											31.0521	30.8916	37.366	0	0	0
211	727.99	7.09842											67.0572	61.6991	60.0627	0	0	0

## Sheet: Sinapoyl choline
												WT			abc1k2
Observed m/z	Retention time (min)	Putative annotation	Abbreviation	Alternative name	Fragmentation	LMI*	Positive ion	Formula	Theoretical mass	Mass error (ppm)	Class	1	2	3	1	2	3
310.166	5.23	Sinapoyl choline		Sinapine	251,0924; 207,0663; 175,0399; 147,0449; 119,0474; 91,0537	2	[M]+	C16H24NO5	310.165	-1.93445	Hydroxycinnamic acid (HCA)	178778	198903	210440	189422	167891	188873

## Sheet: LMI definition
* LMI: Levels of Metabolite Identifications as described in Sumner et al., 2007
Sumner, L. W., Amberg, A., Barrett, D., Beale, M. H., Beger, R., Daykin, C. A., ... & Viant, M. R. (2007). Proposed minimum reporting standards for chemical analysis: chemical analysis working group (CAWG) metabolomics standards initiative (MSI). Metabolomics, 3(3), 211-221.
