# Supplementary material for: ABC1K2 is involved in stress response and secondary metabolism during seed development in Arabidopsis thaliana
Source: Plant Cell Rep. 2025 Oct 29;44(11):249. doi: 10.1007/s00299-025-03645-0 (PMC12568898; doi:10.1007/s00299-025-03645-0)
Supplement: Supplementary file 7 — Supplementary Table 3: Transcriptomic analysis in siliques of wild-type and abc1k2 plants. A total of 741 statistically significantly differentially expressed genes (DEGs) with an absolute fold change higher than 2 are listed and grouped into up-regulated and down-regulated in abc1k2. Supplementary file7 (XLSX 152 KB) [file 299_2025_3645_MOESM7_ESM.xlsx]

## Sheet: all genes
UniGeneID	FC	Genbank Accession	Agi code	Gene Name	Gene Description	Go terms	Functional classification
At.26253	301.414	NM_129988	AT2G44240		NEP-interacting protein (DUF239)	unknown molecular functions (GO:0003674); response to oxidative stress (GO:0006979)	response to abiotic stress
At.41754	268.679	NM_101789	AT1G19320		Pathogenesis-related thaumatin superfamily protein	unknown molecular functions (GO:0003674); response to light stimulus (GO:0009416)	response to stimula
At.40666	195.471	NM_111419	AT3G05460		Sporozoite surface protein-like protein	unknown biological processes (GO:0008150); unknown molecular functions (GO:0003674)	unknown
At.32520	194.605	NM_120973	AT5G09370	LTPG29	GLYCOSYLPHOSPHATIDYLINOSITOL-ANCHORED LIPID PROTEIN TRANSFER 29; bifunctional inhibitor/lipid-transfer protein/seed storage 2S albumin superfamily protein	lipid transport (GO:0006869); anchored component of membrane (GO:0031225); lipid binding (GO:0008289)	lipid transport
	50.0924	NM_001343046
	40.0932	NM_001343046
At.23588	145.902	NM_148116	AT5G51105		ECA1 gametogenesis family protein (DUF1278)	unknown molecular functions (GO:0003674); regulation of double fertilization forming a zygote and endosperm (GO:0080155)	sexual reproduction
At.63301	142.289	NM_001036617	AT4G22115	SCRL14	SCR (S locus cysteine-rich protein)-like 14	signal transduction (GO:0007165)	signal transduction
At.41187	140.15	NM_102443	AT1G26795		Plant self-incompatibility protein S1 family	unknown biological processes (GO:0008150); unknown molecular functions (GO:0003674)	unknown
At.71281	134.039	NM_125718	AT5G63230		Glycosyl hydrolase family protein 17, carbohydrate-inding X8 domain superfamily protein	unknown biological processes (GO:0008150); unknown molecular functions (GO:0003674)	unknown
At.49624	133.215	NM_113334	AT3G24280	SMAP2	SMALL ACIDIC PROTEIN 2	response to auxin (GO:0009733); nucleus (GO:0005634); unknown molecular functions (GO:0003674)	response to hormones
	28.802
At.63219	112.477	NM_001036311	AT2G21465		Defensin-like (DEFL) family protein	unknown biological processes (GO:0008150); unknown molecular functions (GO:0003674)	unknown
At.49726	109.515	NM_202827	AT4G15735	SCRL10	SCR (S locus cysteine-rich protein)-like 10	unknown molecular functions (GO:0003674); signal transduction (GO:0007165)	signal transduction
At.38083	102.59	NM_128796	AT2G32370	HDG3	Homeodomain GLABROUS 3, homeobox-leucine zipper family protein	cotyledon development (GO:0048825); nucleus (GO:0005634); DNA-binding transcription factor activity, RNA polymerase II-specific (GO:0000981); lipid binding (GO:0008289)	tissue and organ development
At.22291	97.7551	NM_122078	AT5G20710	BGAL7	Beta-galactosidase 7	carbohydrate metabolic process (GO:0005975); oxoacid metabolic process (GO:0043436); cell wall (GO:0005618); beta-galactosidase activity (GO:0004565); carbohydrate binding (GO:0030246)	carbohydrate metabolism
At.1635	97.7169	NM_121060	AT5G10220	ANN6	Calcium-binding annexin 6	response to red or far red light (GO:0009639); response to heat (GO:0009408); response to salt stress (GO:0009651); response to water deprivation (GO:0009414); response to cold (GO:0009409); chloroplast (GO:0009507); calcium ion binding (GO:0005509)	response to abiotic stress / response to stimula
At.1636	95.5285	NM_121061	AT5G10230	ANN7	Calcium-binding annexin 7	response to heat (GO:0009408); response to salt stress (GO:0009651); response to water deprivation (GO:0009414); response to cold (GO:0009409); calcium ion binding (GO:0005509)	response to abiotic stress
At.63200	91.9561	NM_001035875	AT2G02147	LCR73	Low-molecular-weight cysteine-rich 73	defense response (GO:0006952)	response to biotic stress
At.54573	89.4958	NM_119362	AT4G32100		Beta-1,3-N-Acetylglucosaminyltransferase family protein	cell fate determination (GO:0001709); unknown molecular functions (GO:0003674)	unknown
At.49546	81.9087	NM_127555	AT2G19970		CAP (Cysteine-rich secretory proteins, Antigen 5, and Pathogenesis-related 1 protein) superfamily protein	unknown biological processes (GO:0008150); unknown molecular functions (GO:0003674)	unknown
At.53332	80.1587	NM_112466	AT3G15960		Mismatched DNA binding / ATP binding protein	nucleus (GO:0005634); mismatch repair (GO:0006298); mismatched DNA binding (GO:0030983); ATP binding (GO:0005524)	DNA repair
At.63171	79.932	NM_001036018	AT1G26796		Plant self-incompatibility protein S1 family	unknown biological processes (GO:0008150); unknown molecular functions (GO:0003674)	unknown
At.63257	79.8841	NM_001035753	AT3G48231	LCR48	Low-molecular-weight cysteine-rich 48	pollen tube growth (GO:0009860)	sexual reproduction
At.52636	75.3165	NM_126505	AT2G04750	ATFIM3	Actin-binding Calponin homology (CH) domain-containing protein, encodes a member of the fimbrin family	actin filament bundle (GO:0032432); plant-type cell wall (GO:0009505); actin filament bundle assembly (GO:0051017);	cytoskeleton organization
At.50497	73.7123	NM_123292	AT5G39300	EXPA25	Alpha-expansin A25	plant-type cell wall loosening (GO:0009828); unidimensional cell growth (GO:0009826); plant-type cell wall organization (GO:0009664)	cell wall organization
At.50699	69.4946	NM_120125	AT4G39650	GGT2	Gamma-glutamyl transpeptidase 2	glutathione transmembrane transport (GO:0034775); glutathione gamma-glutamylcysteinyltransferase activity (GO:0016756); glutathione catabolic process (GO:0006751)	glutathione metabolism / redox metabolism
At.49457	67.1667	NM_202149	AT1G21395		Transmembrane protein	unknown biological processes (GO:0008150); unknown molecular functions (GO:0003674); mitochondrion (GO:0005739)	unknown
At.53406	66.9323	NM_112966	AT3G20750	GATA29	GATA transcription factor 29	regulation of transcription, DNA-templated (GO:0006355); cell differentiation (GO:0030154); nucleus (GO:0005634); zinc ion binding (GO:0008270); sequence-specific DNA binding (GO:0043565)	transcription regulation
At.65076	66.29	NM_111886	AT3G10510		Galactose oxidase/kelch repeat superfamily protein	unknown biological processes (GO:0008150); unknown molecular functions (GO:0003674); nucleus (GO:0005634)	unknown
At.30335	65.692	NM_123318	AT5G39560		Galactose oxidase/kelch repeat superfamily protein	unknown biological processes (GO:0008150); unknown molecular functions (GO:0003674); chloroplast (GO:0009507)	unknown
At.49483	63.0357	NM_001124069	AT1G63057		Transmembrane protein	unknown biological processes (GO:0008150); unknown molecular functions (GO:0003674)	unknown
At.49789	62.0939	NM_124431	AT5G50490	NF-YC5	Nuclear factor Y, subunit C5	RNA polymerase II cis-regulatory region sequence-specific DNA binding (GO:0000978); DNA-binding transcription activator activity, RNA polymerase II-specific (GO:0001228); regulation of transcription, DNA-templated (GO:0006355)	transcription regulation
At.38312	61.1585	NM_128634	AT2G30810	GASA12	Gibberellin-regulated family protein	unknown biological processes (GO:0008150); unknown molecular functions (GO:0003674)	unknown
At.53932	60.9496	NM_115312	AT3G54550		DNA-directed RNA polymerase subunit beta-beta protein, putative (DUF506)	unknown biological processes (GO:0008150); unknown molecular functions (GO:0003674); nucleus (GO:0005634)	unknown
At.49481	59.631	NM_202239	AT1G43666		Bifunctional inhibitor/lipid-transfer protein/seed storage 2S albumin superfamily protein	unknown molecular functions (GO:0003674); lipid transport (GO:0006869)	lipid transport
At.54324	58.3612	NM_001340989	AT4G15040		Subtilisin-like serine endopeptidase family protein	serine-type endopeptidase activity (GO:0004252)	unknown
At.37511	55.3131	NM_113361	AT3G24510		Defensin-like (DEFL) family protein	unknown biological processes (GO:0008150); unknown molecular functions (GO:0003674)	unknown
At.66189	54.9035	NM_001036272	AT2G12465	LCR50	Low-molecular-weight cysteine-rich 50	unknown biological processes (GO:0008150); unknown molecular functions (GO:0003674)	unknown
At.37883	51.9636	NM_128937	AT2G33780	MVQ2	MPK3/6-targeted VQ motif-containing protein	unknown molecular functions (GO:0003674); nucleus (GO:0005634); defense response (GO:0006952)	response to biotic stress
At.53488	50.1062	NM_113434	AT3G25280	NPF4.2	NRT1 / PTR FAMILY 4.2, major facilitator superfamily protein	transmembrane transport (GO:0055085); transmembrane transporter activity (GO:0022857)	transmembrane transport
At.64194	49.7782	NM_118226	AT4G21080	DOF4.5	Dof-type zinc finger domain-containing protein	DNA-binding transcription factor activity (GO:0003700); metal ion binding (GO:0046872); regulation of transcription, DNA-templated (GO:0006355)	transcription regulation
At.39734	46.4826	NM_001337935	AT3G11520	CYCB1;3	CYCLIN B1;3	protein binding (GO:0005515); cyclin-dependent protein serine/threonine kinase regulator activity (GO:0016538); cell cycle (GO:0007049); mitotic cell cycle phase transition (GO:0044772)	cell cycle / mitosis
At.49424	44.5302	NM_124067	AT5G46960	INVINH1	INVERTASE INHIBITOR 1, plant invertase/pectin methylesterase inhibitor superfamily protein	embryo development ending in seed dormancy (GO:0009793); plant-type cell wall organization or biogenesis (GO:0071669); pectinesterase inhibitor activity (GO:0046910);	cell wall organization / embryo development and seed dormancy
At.49544	44.2547	NM_201800	AT2G24693		Defensin-like (DEFL) family protein	unknown molecular functions (GO:0003674)	unknown
	28.6086
At.69473	42.6625	NM_001084241	AT1G53282		Plant thionin family protein	unknown biological processes (GO:0008150); unknown molecular functions (GO:0003674)	unknown
At.49483	39.295	NM_202345	AT1G63055		Transmembrane protein	unknown biological processes (GO:0008150); unknown molecular functions (GO:0003674)	unknown
At.66224	39.186	NM_127575	AT2G20160	MEO	E3 ubiquitin ligase SCF complex subunit SKP1/ASK1 family protein	protein binding (GO:0005515); ubiquitin-dependent protein catabolic process (GO:0006511); response to auxin (GO:0009733); response to jasmonic acid (GO:0009753); jasmonic acid mediated signaling pathway (GO:0009867);	proteolysis / protein metabolism / response to hormones
At.65920	38.3958	NM_101947	AT1G20940		F-box family protein	protein binding (GO:0005515)	unknown
At.52578	37.54	NM_106671	AT1G80220		Hypothetical protein (DUF1644)	unknown biological processes (GO:0008150); unknown molecular functions (GO:0003674); mitochondrion (GO:0005739)	unknown
At.63252	37.2655	NM_001035708	AT3G27831	PDFL3.1	Gamma-thionin family protein, defensin-like (DEFL) family protein	defense response (GO:0006952); sodium channel inhibitor activity (GO:0019871)	response to biotic stress
At.38778	35.87	NM_112591	AT3G17150		Plant invertase/pectin methylesterase inhibitor superfamily protein	negative regulation of catalytic activity (GO:0043086)	cell wall organization
At.65773	35.4653	NM_001125094	AT3G03828		Transmembrane protein	unknown biological processes (GO:0008150); unknown molecular functions (GO:0003674)	unknown
At.64985	35.0434	NM_111544	AT3G66656	AGL91	AGAMOUS-like 91	RNA polymerase II cis-regulatory region sequence-specific DNA binding (GO:0000978); DNA-binding transcription factor activity, RNA polymerase II-specific (GO:0000981); transcription factor binding (GO:0008134)	transcription regulation
At.55248	34.7477	NM_123290	AT5G39280	EXPA23	Alpha expansin A23	plant-type cell wall organization (GO:0009664)	cell wall organization
At.51688	33.5705	NM_101876	AT1G20240		SWI-SNF-related chromatin binding protein	unknown biological processes (GO:0008150); unknown molecular functions (GO:0003674); mitochondrion (GO:0005739)	unknown
At.52089	33.5611	NM_001333372	AT1G49190	RR19	Response regulator 19	phosphorelay response regulator activity (GO:0000156); DNA-binding transcription factor activity (GO:0003700); cytokinin-activated signaling pathway (GO:0009736)	signal transduction / response to hormones
At.49591	33.4648	NM_001035569	AT3G05741	PMEI15	PECTIN METHYLESTERASE INHIBITOR 15, plant invertase/pectin methylesterase inhibitor superfamily protein	chloroplast (GO:0009507); negative regulation of catalytic activity (GO:0043086); pectinesterase inhibitor activity (GO:0046910)	cell wall organization
At.63359	32.9851	NM_001036962	AT5G48945	LCR46	Low-molecular-weight cysteine-rich 46	defense response to fungus (GO:0050832)	response to biotic stress
0	31.9039	NR_143755	AT2G19796		Non-coding RNA	unknown biological processes (GO:0008150); unknown molecular functions (GO:0003674)	non-coding RNA / unknown
At.55525	31.8686	NM_124732	AT5G53520	OPT8	Oligopeptide transporter 8	oligopeptide transmembrane transporter activity (GO:0035673); pollen sperm cell differentiation (GO:0048235)	protein targeting / sexual reproduction
At.62431	31.5762	NM_121975	AT5G19700	ELS1	MATE efflux family protein	root morphogenesis (GO:0010015); leaf senescence (GO:0010150); iron ion homeostasis (GO:0055072); late endosome (GO:0005770); xenobiotic detoxification by transmembrane export across the plasma membrane (GO:1990961)	tissue and organ development
At.73192	31.3906	NM_001036298	AT2G19802		transmembrane protein	unknown biological processes (GO:0008150); unknown molecular functions (GO:0003674)	unknown
	31.3436
At.54296	30.9003	NM_117377	AT4G13080	XTH1	Xyloglucan endotransglucosylase/hydrolase 1	hydrolase activity, hydrolyzing O-glycosyl compounds (GO:0004553); xyloglucan:xyloglucosyl transferase activity (GO:0016762); cellular glucan metabolic process (GO:0006073); cell wall biogenesis (GO:0042546); cell wall organization (GO:0071555)	cell wall organization
At.43617	30.6071	NM_121160	AT5G11220		Hypothetical protein	unknown biological processes (GO:0008150); unknown molecular functions (GO:0003674)	unknown
At.54371	30.4963	NM_117820	AT4G17160	RABB1a	RAB GTPase homolog B1A	GTPase activity (GO:0003924); protein transport (GO:0015031); vesicle-mediated transport (GO:0016192)	protein targeting / vesicle-mediated transport
At.38678	30.3172	NM_128363	AT2G28040		Eukaryotic aspartyl protease family protein	aspartic-type endopeptidase activity (GO:0004190)	protein metabolism
At.63206	29.7869	NM_001036273	AT2G12475		Defensin-like (DEFL) family protein	unknown biological processes (GO:0008150); unknown molecular functions (GO:0003674)	unknown
At.49467	28.8889	NM_202311	AT1G56415		Expressed protein	unknown biological processes (GO:0008150); unknown molecular functions (GO:0003674)	unknown
At.52855	28.8802	NM_127714	AT2G21420	RFA4	RING FINGER ABA-RELATED 4, E3 ubiquitin ligase, IBR domain containing protein	nucleus (GO:0005634); positive regulation of proteasomal ubiquitin-dependent protein catabolic process (GO:0032436); ubiquitin protein ligase activity (GO:0061630); protein binding (GO:0005515)	proteolysis
At.69071	28.6042	NM_001337107	AT2G44925		Hypothetical protein	unknown biological processes (GO:0008150); unknown molecular functions (GO:0003674)	unknown
At.49465	28.4834	NM_202189	AT1G26799		Plant self-incompatibility protein S1 family	unknown biological processes (GO:0008150); unknown molecular functions (GO:0003674)	unknown
	26.2844
At.32421	28.0851	NM_118483	AT4G23520		Cysteine proteinases superfamily protein	proteolysis (GO:0006508); cysteine-type endopeptidase activity (GO:0004197); proteolysis involved in protein catabolic process (GO:0051603)	proteolysis
At.8381	27.8024	NM_120585	AT5G05030		NEP-interacting protein, putative (DUF239)	unknown biological processes (GO:0008150); unknown molecular functions (GO:0003674)	unknown
At.53842	27.635	NM_001339389	AT3G48950	PGF7	POLYGALACTURONASE CLADE F 7, pectin lyase-like superfamily protein	chloroplast (GO:0009507); carbohydrate metabolic process (GO:0005975); polygalacturonase activity (GO:0004650)	carbohydrate metabolism / cell wall organization
At.53676	26.8774	NM_114151	AT3G42830		RING/U-box superfamily protein	ubiquitin ligase complex (GO:0000151); nucleus (GO:0005634); ubiquitin-dependent protein catabolic process (GO:0006511); ubiquitin-protein transferase activity (GO:0004842)	proteolysis
At.27939	25.4198	NM_001345324	AT5G58830		Subtilisin-like serine endopeptidase family protein	serine-type endopeptidase activity (GO:0004252)	protein metabolism
At.31549	24.8026	NM_119541	AT4G33840		Glycosyl hydrolase family 10 protein	polysaccharide catabolic process (GO:0000272); hydrolase activity, acting on glycosyl bonds (GO:0016798)	carbohydrate metabolism
At.49626	24.7826	NM_202596	AT3G16895		Cysteine-rich protein, defensin-like (DEFL) family protein	unknown biological processes (GO:0008150); unknown molecular functions (GO:0003674)	unknown
At.26422	24.5586	NM_122450	AT5G25410		Transmembrane protein, putative (DUF239)	unknown biological processes (GO:0008150); unknown molecular functions (GO:0003674)	unknown
At.52354	24.1713	NM_105076	AT1G64030	SRP3	SERPIN 3	serine-type endopeptidase inhibitor activity (GO:0004867); DNA repair (GO:0006281); cellular response to DNA damage stimulus (GO:0006974)	DNA repair
At.64193	24.1502	NM_118222	AT4G21040	DOF4.3	Dof-type zinc finger domain-containing protein	DNA-binding transcription factor activity (GO:0003700); metal ion binding (GO:0046872); regulation of transcription, DNA-templated (GO:0006355)	transcription regulation
At.44246	24.1176	NM_179289	AT1G08985		AP2/B3-like transcriptional factor family protein	unknown biological processes (GO:0008150); unknown molecular functions (GO:0003674)	unknown
At.66791	23.9498	NM_001036919	AT5G42242	LCR57	Low-molecular-weight cysteine-rich 57	defense response to fungus (GO:0050832)	response to biotic stress
At.54402	23.6307	NM_118003	AT4G18870		E2F/DP family winged-helix DNA-binding domain-containing protein	DNA-binding transcription factor activity (GO:0003700); nucleus (GO:0005634); cellular response to heat (GO:0034605); regulation of transcription, DNA-templated (GO:0006355)	transcription regulation / response to abiotic stress
At.63181	23.4538	NM_001036075	AT1G47317		Defensin-like (DEFL) family protein	unknown biological processes (GO:0008150); unknown molecular functions (GO:0003674)	unknown
At.49806	23.2427	NM_125720	AT5G63250		Carbohydrate-binding X8 domain superfamily protein	unknown biological processes (GO:0008150); unknown molecular functions (GO:0003674); plasma membrane (GO:0005886)	unknown
At.63253	22.9107	NM_001035709	AT3G27835	PDFL3.2	Gamma-thionin family protein, defensin-like (DEFL) family protein	defense response to fungus (GO:0050832)	response to biotic stress
At.36674	22.4544	NM_130074	AT2G45110	EXPB4	Expansin B4	cell wall organization (GO:0071555); sexual reproduction (GO:0019953); anatomical structure morphogenesis (GO:0009653)	cell wall organization /sexual reproduction
At.37773	22.4335	NM_113206	AT3G23060	ATBM1C	RING/U-box superfamily protein	nucleus (GO:0005634); protein binding (GO:0005515); ubiquitin-protein transferase activity (GO:0004842); protein ubiquitination (GO:0016567)	proteolysis
	2.59874	NM_001338611
At.41623	22.3739	NM_102059	AT1G22090	EMB2204	EMBRYO DEFECTIVE 2204, hypothetical protein	embryo development ending in seed dormancy (GO:0009793); unknown molecular functions (GO:0003674);	embryo development and seed dormancy
At.53292	21.8375	NM_112182	AT3G13370		Formin-like protein	unknown biological processes (GO:0008150); unknown molecular functions (GO:0003674); nucleus (GO:0005634)	unknown
At.52942	21.6211	NM_001124927	AT2G27700		Eukaryotic translation initiation factor 2 family protein / eIF-2 family protein	translation (GO:0006412); GTPase activity (GO:0003924); translation initiation factor activity (GO:0003743)	translation
At.52301	21.282	NM_104813	AT1G61320		FBD / Leucine Rich Repeat domains containing protein	unknown biological processes (GO:0008150); unknown molecular functions (GO:0003674); mitochondrion (GO:0005739)	unknown
At.63358	21.2755	NM_001036961	AT5G48905	LCR12	Low-molecular-weight cysteine-rich 12	defense response to fungus (GO:0050832)	response to biotic stress
At.52274	20.9289	NM_104673	AT1G59800		Cullin family protein	ubiquitin-protein transferase activity (GO:0004842); ubiquitin protein ligase binding (GO:0031625); ubiquitin-dependent protein catabolic process (GO:0006511)	proteolysis
At.49782	20.61	NM_202998	AT5G04045		Putative membrane lipoprotein, defensin-like (DEFL) family protein	defense response to fungus (GO:0050832)	response to biotic stress
At.54713	20.5447	NM_120462	AT5G03810		GDSL-like Lipase/Acylhydrolase family protein	lipase activity (GO:0016298); lipid catabolic process (GO:0016042)	lipid metabolism
At.52499	20.3764	NM_106019	AT1G73610		GDSL-like Lipase/Acylhydrolase family protein	lipase activity (GO:0016298); lipid catabolic process (GO:0016042)	lipid metabolism
At.32064	19.8639	NM_118927	AT4G27890	BOB2	HSP20-like chaperones superfamily protein	unfolded protein binding (GO:0051082); protein folding (GO:0006457); response to stress (GO:0006950)	protein metabolism
At.31942	19.8026	NM_119073	AT4G29285	LCR24	Low-molecular-weight cysteine-rich 24	defense response to fungus (GO:0050832)	response to biotic stress
At.51680	19.6754	NM_101802	AT1G19460		Galactose oxidase/kelch repeat superfamily protein	unknown biological processes (GO:0008150); unknown molecular functions (GO:0003674); nucleus (GO:0005634)	unknown
At.44201	19.6646	NM_148128	AT5G54067		B3 domain protein	unknown biological processes (GO:0008150); unknown molecular functions (GO:0003674); nucleus (GO:0005634)	unknown
At.47044	19.5935	NM_179438	AT1G43667		Bifunctional inhibitor/lipid-transfer protein/seed storage 2S albumin superfamily protein	unknown molecular functions (GO:0003674); lipid transport (GO:0006869)	lipid transport
At.55542	19.4631	NM_124802	AT5G54220		Cysteine-rich protein, defensin-like (DEFL) family protein	defense response to fungus (GO:0050832)	response to biotic stress
At.65385	19.271	NM_148335	AT4G15755		Calcium-dependent lipid-binding (CaLB domain) family protein	defense response (GO:0006952); unknown molecular functions (GO:0003674)	response to biotic stress
At.71277	19.12	NM_001084697	AT3G17152		Plant invertase/pectin methylesterase inhibitor superfamily protein	enzyme inhibitor activity (GO:0004857); negative regulation of catalytic activity (GO:0043086)	cell wall organization
At.26228	18.9981	NM_104914	AT1G62340	ALE1	PA-domain containing subtilase family protein	serine-type endopeptidase activity (GO:0004252); proteolysis (GO:0006508); plant epidermis development (GO:0090558)	proteolysis / tissue and organ development
At.53122	18.7611	NM_130019	AT2G44550	GH9B10	Glycosyl hydrolase 9B10	hydrolase activity, acting on glycosyl bonds (GO:0016798); cellulase activity (GO:0008810); cellulose catabolic process (GO:0030245); cell wall organization (GO:0071555)	cell wall organization
At.10323	18.7549	NM_129419	AT2G38620	CDKB1;2	Cyclin-dependent kinase B1;2	cyclin-dependent protein serine/threonine kinase activity (GO:0004693); RNA polymerase II CTD heptapeptide repeat kinase activity (GO:0008353); regulation of cell cycle G1/S phase transition (GO:1902806); regulation of G2/M transition of mitotic cell cycle (GO:0010389); regulation of DNA endoreduplication (GO:0032875); positive regulation of cell population proliferation (GO:0008284); guard mothe…	cell cycle / mitosis / tissue and organ development
	10.398
At.65904	18.625	NM_101089	AT1G12170		F-box family protein	unknown biological processes (GO:0008150); unknown molecular functions (GO:0003674)	unknown
At.51807	18.5573	NM_001084152	AT1G28630		Transcriptional regulator EFH1-like protein	unknown biological processes (GO:0008150); unknown molecular functions (GO:0003674); nucleus (GO:0005634)	unknown
At.52031	18.5294	NM_103539	AT1G44130		Eukaryotic aspartyl protease family protein	Golgi apparatus (GO:0005794); plant-type cell wall (GO:0009505); aspartic-type endopeptidase activity (GO:0004190); proteolysis (GO:0006508)	proteolysis
At.31835	18.3362	NM_119189	AT4G30430	TET9	Tetraspanin 9	auxin-activated signaling pathway (GO:0009734)	response to hormones
At.35808	18.2577	NM_105275	AT1G66040	VIM4	ORTHRUS 4 / VARIANT IN METHYLATION 4, zinc finger (C3HC4-type RING finger) family protein	ubiquitin-protein transferase activity (GO:0004842); ubiquitin protein ligase activity (GO:0061630); histone binding (GO:0042393); methyl-CpG binding (GO:0008327); methyl-CpNpG binding (GO:0010428); methyl-CpNpN binding (GO:0010429); chromatin organization (GO:0006325); maintenance of DNA methylation (GO:0010216); DNA methylation on cytosine within a CG sequence (GO:0010424); negative regulation …	chromatin organization / epigenetic control of gene expression
	6.86298
At.47624	18.257	NM_001123815	AT1G14455		Hypothetical protein	unknown molecular functions (GO:0003674)	unknown
At.28285	18.2222	NM_121324	AT5G13210		Uncharacterized conserved protein UCP015417, vWA	response to inorganic substance (GO:0010035); chloroplast (GO:0009507); response to wounding (GO:0009611); response to jasmonic acid (GO:0009753); unknown molecular functions (GO:0003674); response to chitin (GO:0010200); response to abscisic acid (GO:0009737); defense response to other organism (GO:0098542); response to temperature stimulus (GO:0009266)	response to hormones / response to abiotic stress / response to biotic stress
	13.6307
At.1041	18.1981	NM_120465	AT5G03840	TFL1	TERMINAL FLOWER 1, PEBP (phosphatidylethanolamine-binding protein) family protein	transcription coregulator activity (GO:0003712); regulation of transcription, DNA-templated (GO:0006355); cell differentiation (GO:0030154); protein targeting to vacuole (GO:0006623); response to sucrose (GO:0009744); negative regulation of flower development (GO:0009910); meristem determinacy (GO:0010022); vegetative to reproductive phase transition of meristem (GO:0010228); negative regulation …	tissue and organ development
At.19530	18.1031	NM_126304	AT2G02490		Transmembrane protein	unknown biological processes (GO:0008150); unknown molecular functions (GO:0003674)	unknown
At.31029	17.8406	NM_122204	AT5G22980	SCPL47	Serine carboxypeptidase-like 47	serine-type carboxypeptidase activity (GO:0004185); proteolysis (GO:0006508)	proteolysis
At.63317	17.6897	NM_001036738	AT4G39917	LCR45	Low-molecular-weight cysteine-rich 45	defense response to fungus (GO:0050832)	response to biotic stress
At.63209	17.3643	NM_001036233	AT2G03933		Cysteine-rich protein, defensin-like (DEFL) family protein	defense response to fungus (GO:0050832)	response to biotic stress
At.29728	17.3384	NM_124430	AT5G50480	NF-YC6	nuclear factor Y, subunit C6	RNA polymerase II cis-regulatory region sequence-specific DNA binding (GO:0000978); DNA-binding transcription activator activity, RNA polymerase II-specific (GO:0001228); regulation of transcription, DNA-templated (GO:0006355)	transcription regulation
At.69195	16.9835	NM_001084910	AT4G12825		Bifunctional inhibitor/lipid-transfer protein/seed storage 2S albumin superfamily protein	unknown molecular functions (GO:0003674); lipid transport (GO:0006869)	lipid transport
At.49342	16.8886	NM_127186	AT2G16300	FDA9	F-BOX/DUF295 ANCESTRAL 9, F-box family protein	unknown biological processes (GO:0008150); unknown molecular functions (GO:0003674)	unknown
At.22233	16.732	NM_124133	AT5G47600		HSP20-like chaperones superfamily protein	unknown biological processes (GO:0008150); unknown molecular functions (GO:0003674)	unknown
At.44222	16.6107	NM_180595	AT5G55132		Defensin-like (DEFL) family protein	defense response to fungus (GO:0050832)	response to biotic stress
At.52302	16.5392	NM_104814	AT1G61330		FBD, F-box and Leucine Rich Repeat domains containing protein	unknown biological processes (GO:0008150); unknown molecular functions (GO:0003674)	unknown
At.66871	16.3612	NM_105358	AT1G66870		Carbohydrate-binding X8 domain superfamily protein	unknown molecular functions (GO:0003674); protein catabolic process (GO:0030163); defense response to fungus (GO:0050832); response to bacterium (GO:0009617); response to salicylic acid (GO:0009751); defense response (GO:0006952)	response to biotic stress
At.55678	16.2335	NM_125604	AT5G62110		Homeodomain-like superfamily protein	regulation of transcription, DNA-templated (GO:0006355); DNA-binding transcription factor activity (GO:0003700)	transcription regulation
At.54572	16.1868	NM_119341	AT4G31900	PKR2	PICKLE RELATED 2 chromatin remodeling factor	helicase activity (GO:0004386); nucleosome-dependent ATPase activity (GO:0070615); ATP-dependent chromatin remodeler activity (GO:0140658); chromatin organization (GO:0006325)	chromatin organization
At.50345	16.1167	NM_117689	AT4G15970		Nucleotide-diphospho-sugar transferase family protein	unknown biological processes (GO:0008150); unknown molecular functions (GO:0003674); mitochondrion (GO:0005739)	unknown
At.32132	16.0142	NM_118830	AT4G26960		Hypothetical protein	nucleus (GO:0005634); unknown molecular functions (GO:0003674)	unknown
At.28577	15.9878	NM_112732	AT3G18470		PLAC8 family protein	unknown biological processes (GO:0008150); unknown molecular functions (GO:0003674)	unknown
At.63167	15.9426	NM_001198057	AT1G13609		Defensin-like (DEFL) family protein, with iron deficiency-regulated gene expression	unknown biological processes (GO:0008150); unknown molecular functions (GO:0003674); mitochondrion (GO:0005739); defense response to fungus (GO:0050832)	response to biotic stress
At.52885	15.7913	NM_127959	AT2G23970		Class I glutamine amidotransferase-like superfamily protein	peptidase activity (GO:0008233); proteolysis (GO:0006508)	proteolysis
At.72165	15.7669	NM_001084773	AT3G45252		ECA1 gametogenesis related family protein	unknown biological processes (GO:0008150); unknown molecular functions (GO:0003674); mitochondrion (GO:0005739)	unknown
At.68395	15.7658	NM_001125261	AT3G28899		Hypothetical protein	unknown biological processes (GO:0008150); unknown molecular functions (GO:0003674); mitochondrion (GO:0005739)	unknown
At.41007	15.6202	NM_001337463	AT3G03260	HDG8	Homeodomain GLABROUS 8, homeobox-leucine zipper family protein belonging to the HD-ZIP IV family	DNA-binding transcription factor activity (GO:0003700); regulation of transcription, DNA-templated (GO:0006355)	transcription regulation
At.49946	15.576	NM_103457	AT1G42980		Actin-binding FH2 (formin homology 2) family protein	unknown biological processes (GO:0008150); actin binding (GO:0003779)	cytoskeleton organization
At.26448	15.4115	NM_122526	AT5G26250	STP8	SUGAR TRANSPORT PROTEIN 8, major facilitator superfamily protein	carbohydrate transmembrane transporter activity (GO:0015144); monosaccharide transmembrane transporter activity (GO:0015145); pollen tube (GO:0090406)	carbohydrate transport
At.65143	15.3675	NM_148746	AT3G24065		Plant self-incompatibility protein S1 family	defense response to bacterium (GO:0042742); response to fungus (GO:0009620); unknown molecular functions (GO:0003674); rejection of self pollen (GO:0060320)	response to biotic stress
At.63320	15.2514	NM_001343794	AT5G23212		Defensin-like (DEFL) family protein	unknown biological processes (GO:0008150); unknown molecular functions (GO:0003674)	unknown
At.53098	15.0248	NM_129772	AT2G42090	ACT9	Actin 9	cytoskeleton (GO:0005856)	cytoskeleton organization
At.10802	15.0082	NM_100729	AT1G08560	SYP111	KNOLLE / SYNTAXIN OF PLANTS 111	SNAP receptor activity (GO:0005484); SNARE binding (GO:0000149); intracellular protein transport (GO:0006886); exocytosis (GO:0006887); vesicle-mediated transport (GO:0016192); vesicle docking (GO:0048278); cell division (GO:0051301)	vesicle-mediated transport
	13.9177
	12.7132
At.70297	14.98	NM_123379	AT5G40155		Defensin-like (DEFL) family protein	defense response to fungus (GO:0050832)	response to biotic stress
At.41489	14.9388	NM_126307	AT2G02515		Hypothetical protein	unknown biological processes (GO:0008150); unknown molecular functions (GO:0003674)	unknown
At.70724	14.8916	NM_001036136	AT1G60986	SCRL4	SCR-like 4, member of a family of small, secreted, cysteine rich proteins with sequence similarity to SCR (S locus cysteine-rich protein)	signal transduction (GO:0007165); defense response to fungus (GO:0050832); killing of cells of other organism (GO:0031640)	response to biotic stress
	12.446
At.37151	14.8527	NM_129520	AT2G39640		Glycosyl hydrolase family 17 protein	glucan endo-1,3-beta-D-glucosidase activity (GO:0042973); carbohydrate metabolic process (GO:0005975)	carbohydrate metabolism
At.55519	14.6978	NM_124689	AT5G53100		NAD(P)-binding Rossmann-fold superfamily protein	unknown biological processes (GO:0008150); unknown molecular functions (GO:0003674)	unknown
At.52886	14.5082	NM_201794	AT2G23990	ENODL11	Early nodulin-like protein 11	electron transfer activity (GO:0009055); electron transport chain (GO:0022900)	electron transport chain
At.65367	14.4879	NM_117284	AT4G12140		RING/U-box superfamily protein	zinc ion binding (GO:0008270)	unknown
At.64152	14.4235	NM_001036141	AT1G61688		Defensin-like (DEFL) family protein	defense response to fungus (GO:0050832)	response to biotic stress
At.50127	14.1632	NM_129620	AT2G40580		Protein kinase superfamily protein	nucleus (GO:0005634); phosphorylation (GO:0016310); signal transduction (GO:0007165); protein phosphorylation (GO:0006468)	signal transduction
At.36558	14.1213	NM_104779	AT1G60985	SCRL6	SCR-like 6, member of a family of small, secreted, cysteine rich proteins with sequence similarity to SCR (S locus cysteine-rich protein)	signal transduction (GO:0007165); defense response to fungus (GO:0050832); killing of cells of other organism (GO:0031640)	response to biotic stress
At.53496	14.102	NM_001338765	AT3G25750	ATFDA17	F-BOX/DUF295 ANCESTRAL 17, F-box SKIP23-like protein (DUF295)	unknown biological processes (GO:0008150); unknown molecular functions (GO:0003674); nucleus (GO:0005634)	unknown
At.38900	14.0117	NM_001336065	AT2G26400	ARD3	Acireductone dioxygenase 3	acireductone dioxygenase [iron(II)-requiring] activity (GO:0010309); acireductone dioxygenase (Ni2+-requiring) activity (GO:0010308); heteropolysaccharide binding (GO:0010297); methionine biosynthetic process (GO:0009086); L-methionine salvage from methylthioadenosine (GO:0019509)	amino acid metabolism
At.54023	13.979	NM_001340060	AT3G60840	MAP65-4	Microtubule-associated protein 65-4	microtubule binding (GO:0008017); microtubule cytoskeleton organization (GO:0000226); cytokinesis by cell plate formation (GO:0000911); cell division (GO:0051301)	cytoskeleton organization
At.53225	13.845	NM_111749	AT3G09140		Hypothetical protein (DUF674)	unknown biological processes (GO:0008150); unknown molecular functions (GO:0003674)	unknown
At.50092	13.7022	NM_127951	AT2G23900	PGF3	POLYGALACTURONASE CLADE F 3, pectin lyase-like superfamily protein	polygalacturonase activity (GO:0004650); carbohydrate metabolic process (GO:0005975)	carbohydrate metabolism / cell wall organization
	4.89278
At.52920	13.674	NM_128164	AT2G26050		Hypothetical protein (DUF1644)	unknown biological processes (GO:0008150); unknown molecular functions (GO:0003674); nucleus (GO:0005634)	unknown
At.28817	13.6605	NM_126127	AT5G67270	EB1C	End binding protein 1C	microtubule plus-end binding (GO:0051010); cortical cytoskeleton organization (GO:0030865); regulation of microtubule polymerization or depolymerization (GO:0031110); protein localization to microtubule (GO:0035372); spindle assembly (GO:0051225); cell division (GO:0051301); thigmotropism (GO:0009652)	cytoskeleton organization / cell cycle
At.54365	13.6292	NM_117783	AT4G16810		VEFS-Box of polycomb protein	unknown biological processes (GO:0008150); nucleus (GO:0005634); chromatin DNA binding (GO:0031490)	chromatin organization
At.53489	13.5283	NM_001338744	AT3G25420	SCPL21	Serine carboxypeptidase-like 21	serine-type carboxypeptidase activity (GO:0004185); acyltransferase activity, transferring groups other than amino-acyl groups (GO:0016747); proteolysis (GO:0006508); secondary metabolic process (GO:0019748)	proteolysis
At.53367	13.5073	NM_112701	AT3G18180		Glycosyltransferase family 61 protein	glycosyltransferase activity (GO:0016757); pentosyltransferase activity (GO:0016763)	carbohydrate metabolism
At.2433	13.4421	NM_118464	AT4G23350		Transmembrane protein, putative (DUF239)	unknown biological processes (GO:0008150); unknown molecular functions (GO:0003674)	unknown
At.35808	13.3231	NM_105276	AT1G66050	VIM2	ORTHRUS 5 / VARIANT IN METHYLATION 2, zinc finger (C3HC4-type RING finger) family protein	ubiquitin-protein transferase activity (GO:0004842); ubiquitin protein ligase activity (GO:0061630); histone binding (GO:0042393); methyl-CpG binding (GO:0008327); methyl-CpNpG binding (GO:0010428); methyl-CpNpN binding (GO:0010429); chromatin organization (GO:0006325); maintenance of DNA methylation (GO:0010216); positive regulation of DNA methylation-dependent heterochromatin assembly (GO:00903…	chromatin organization / epigenetic control of gene expression
At.26375	13.2556	NM_118977	AT4G28365	ENODL3	Early nodulin-like protein 3	structural constituent of ribosome (GO:0003735); electron transfer activity (GO:0009055); electron transport chain (GO:0022900); translation (GO:0006412)	electron transport chain
	3.20963
At.8011	13.1368	NM_001342857	AT5G06150	CYCB1;2	Cyclin family protein	cyclin-dependent protein serine/threonine kinase regulator activity (GO:0016538); cell cycle (GO:0007049); mitotic cell cycle phase transition (GO:0044772); response to gamma radiation (GO:0010332)	cell cycle / mitosis
At.10	13.1363	NM_115278	AT3G54180	CDKB1;1	Cyclin-dependent kinase B1;1	cyclin-dependent protein serine/threonine kinase activity (GO:0004693); RNA polymerase II CTD heptapeptide repeat kinase activity (GO:0008353); regulation of cell cycle G1/S phase transition (GO:1902806); regulation of G2/M transition of mitotic cell cycle (GO:0010389); regulation of DNA endoreduplication (GO:0032875); positive regulation of cell population proliferation (GO:0008284); guard mothe…	cell cycle / mitosis / tissue and organ development
At.52776	12.8271	NM_001335507	AT2G16960		ARM repeat superfamily protein	nucleus (GO:0005634); protein transport (GO:0015031); protein import into nucleus (GO:0006606)	protein targeting
At.54959	12.4112	NM_122270	AT5G23650		Homeodomain-like transcriptional regulator	DNA-binding transcription factor activity (GO:0003700); response to gibberellin (GO:0009739); response to salicylic acid (GO:0009751); nucleus (GO:0005634); regulation of transcription, DNA-templated (GO:0006355)	transcription regulation / response to hormones
At.50987	12.3053	NM_111183	AT3G03130		lisH domain-like protein	unknown biological processes (GO:0008150); unknown molecular functions (GO:0003674)	unknown
At.72535	12.272	NM_001124138	AT1G77525		Defensin-like protein	unknown biological processes (GO:0008150); unknown molecular functions (GO:0003674)	unknown
At.63203	12.0961	NM_001036237	AT2G03955		Cysteine-rich protein, defensin-like (DEFL) family protein	defense response to fungus (GO:0050832)	response to biotic stress
At.54739	11.9742	NM_120684	AT5G06020		Plant self-incompatibility protein S1 family	unknown biological processes (GO:0008150); unknown molecular functions (GO:0003674)	unknown
At.50224	11.9466	NM_113380	AT3G24690		Hypothetical protein	mitochondrion (GO:0005739); unknown biological processes (GO:0008150); unknown molecular functions (GO:0003674)	unknown
	8.46154
At.45377	11.9409	NM_116978	AT4G09090		Carbohydrate-binding X8 domain superfamily protein	unknown biological processes (GO:0008150); unknown molecular functions (GO:0003674)	unknown
At.54963	11.8275	NM_122296	AT5G23910		ATP binding microtubule motor family protein	nucleus (GO:0005634); microtubule motor activity (GO:0003777); microtubule-based movement (GO:0007018); plus-end-directed microtubule motor activity (GO:0008574)	cytoskeleton organization
At.54475	11.7949	NM_118369	AT4G22430		LOW protein: F-box/kelch-repeat protein	unknown biological processes (GO:0008150); unknown molecular functions (GO:0003674)	unknown
At.54303	11.6875	NM_117412	AT4G13380	MEE56	MATERNAL EFFECT EMBRYO ARREST 56, heavy metal transport/detoxification superfamily protein	metal ion binding (GO:0046872); embryo development ending in seed dormancy (GO:0009793)	embryo development and seed dormancy
At.63352	11.5514	NM_001036946	AT5G46877		Defensin-like (DEFL) family protein	defense response to fungus (GO:0050832)	response to biotic stress
At.42705	11.4339	NM_001202802	AT2G42460		MATH domain/coiled-coil protein	unknown biological processes (GO:0008150); unknown molecular functions (GO:0003674); chloroplast (GO:0009507)	unknown
At.41419	11.3278	NM_126374	AT2G03230		GCK domain-containing protein	unknown biological processes (GO:0008150); unknown molecular functions (GO:0003674); nucleus (GO:0005634)	unknown
At.16674	11.2156	NM_103786	AT1G48930	GH9C1	Glycosyl hydrolase 9C1	hydrolase activity, acting on glycosyl bonds (GO:0016798); cellulase activity (GO:0008810); cellulose catabolic process (GO:0030245); cell wall organization (GO:0071555)	cell wall organization
At.669	11.1212	NM_115033	AT3G51740	IMK2	Inflorescence meristem receptor-like kinase 2	protein serine/threonine/tyrosine kinase activity (GO:0004712); protein phosphorylation (GO:0006468)	signal transduction
At.23114	11.0913	NM_115823	AT3G59610		F-box family protein / jacalin lectin family protein	unknown biological processes (GO:0008150)	unknown
At.49368	11.0811	NM_128972	AT2G34210	SPT5-1	Transcription elongation factor SPT5	nucleus (GO:0005634); structural constituent of ribosome (GO:0003735); mRNA binding (GO:0003729); regulation of DNA-templated transcription elongation (GO:0032784); translation (GO:0006412); transcription elongation-coupled chromatin remodeling (GO:0140673); regulation of transcription by RNA polymerase II (GO:0006357)	transcription / translation
At.71172	11.0173	NM_120475	AT5G03930	AT5G03930	F-box protein	unknown biological processes (GO:0008150)	unknown
At.12799	10.977	NM_129328	AT2G37720	TBL15	TRICHOME BIREFRINGENCE-LIKE 15	acetyltransferase activity (GO:0016407); xyloglucan metabolic process (GO:0010411); xylan biosynthetic process (GO:0045492); xylan acetylation (GO:1990937); carbohydrate metabolic process (GO:0005975); plant-type secondary cell wall biogenesis (GO:0009834)	cell wall organization
At.42934	10.9293	NM_104436	AT1G55600	WRKY10	WRKY DNA-binding protein 10	DNA-binding transcription factor activity (GO:0003700); regulation of transcription, DNA-templated (GO:0006355); endosperm development (GO:0009960)	embryo development and seed dormancy
At.54143	10.917	NM_116696	AT4G04580		Homeodomain-like superfamily protein	nucleus (GO:0005634); DNA-binding transcription factor activity (GO:0003700); regulation of transcription, DNA-templated (GO:0006355)	transcription regulation
At.66116	10.8795	NM_001036172	AT1G67775	CLE8	CLAVATA3/ESR-RELATED 8	receptor serine/threonine kinase binding (GO:0033612); cell-cell signaling involved in cell fate commitment (GO:0045168); maintenance of root meristem identity (GO:0010078); phloem development (GO:0010088); embryo development ending in seed dormancy (GO:0009793); regulation of seed growth (GO:0080113); regulation of endosperm development (GO:2000014)	embryo development and seed dormancy
At.55330	10.8	NM_123675	AT5G43090	PUM13	PUMILIO13	mRNA binding (GO:0003729); posttranscriptional regulation of gene expression (GO:0010608); regulation of translation (GO:0006417)	post-transcriptional regulation
At.54971	10.722	NM_122330	AT5G24240	PI4Kc3	Phosphatidylinositol 4-kinase gamma-like protein	phosphatidylinositol binding (GO:0035091); kinase activity (GO:0016301); nucleus (GO:0005634); chloroplast (GO:0009507); 1-phosphatidylinositol 4-kinase activity (GO:0004430); peroxisome (GO:0005777); response to abscisic acid (GO:0009737); regulation of flower development (GO:0009909); response to salt (GO:1902074)	tissue and organ development / response to stress / response to hormones
At.26864	10.7109	NM_101695	AT1G18370	HIK	ATP binding microtubule motor family protein	microtubule motor activity (GO:0003777); cytokinesis by cell plate formation (GO:0000911); cell division (GO:0051301); pollen development (GO:0009555); embryo sac cellularization (GO:0009558); gametophyte development (GO:0048229)	cytoskeleton organization / sexual reproduction
At.49587	10.64	NM_111212	AT3G03410		EF hand calcium-binding protein family	unknown biological processes (GO:0008150); calcium ion binding (GO:0005509)	signal transduction
At.78	10.6378	NM_001339683	AT3G54560	HTA11	Histone H2A 11	DNA binding (GO:0003677); chromatin organization (GO:0006325); chromatin silencing (GO:0006342); regulation of DNA methylation (GO:0044030); negative regulation of transcription, DNA-templated (GO:0045892); response to osmotic stress (GO:0006970); detection of temperature stimulus (GO:0016048); defense response to bacterium (GO:0042742); flower development (GO:0009908)	chromatin organization / response to abiotic stress
At.34848	10.5217	NM_115587	AT3G57270	BG1	Beta-1,3-glucanase 1	hydrolase activity, hydrolyzing O-glycosyl compounds (GO:0004553); glucan endo-1,3-beta-D-glucosidase activity (GO:0042973); carbohydrate metabolic process (GO:0005975)	carbohydrate metabolism
At.54087	10.514	NM_116403	AT4G01730		DHHC-type zinc finger family protein	protein-cysteine S-palmitoyltransferase activity (GO:0019706); protein targeting to membrane (GO:0006612)	protein targeting
At.51874	10.5023	NM_102961	AT1G32280	END1	Bifunctional inhibitor/lipid-transfer protein/seed storage 2S albumin superfamily protein; homolog of the barley endosperm-specific gene END1 with seed and pollen specific expression	unknown biological processes (GO:0008150); unknown molecular functions (GO:0003674)	unknown
At.53325	10.4428	NM_112423	AT3G15550		Trichohyalin	unknown biological processes (GO:0008150); unknown molecular functions (GO:0003674)	unknown
At.42440	10.4382	NM_100344	AT1G04645		Plant self-incompatibility protein S1 family	unknown biological processes (GO:0008150); unknown molecular functions (GO:0003674)	unknown
At.53905	10.4268	NM_115123	AT3G52630	RPA3A	Nucleic acid-binding, OB-fold-like protein	DNA repair (GO:0006281); DNA replication (GO:0006260); DNA recombination (GO:0006310)	DNA repair
At.4741	10.4236	NM_120268	AT5G01900	WRKY62	WRKY DNA-binding protein 62	DNA-binding transcription factor activity (GO:0003700); regulation of transcription, DNA-templated (GO:0006355); salicylic acid mediated signaling pathway (GO:0009863); defense response to bacterium (GO:0042742)	response to biotic stress
At.50196	10.374	NM_001125184	AT3G18550	BRC1	TCP family transcription factor	transcription cis-regulatory region binding (GO:0000976); regulation of transcription, DNA-templated (GO:0006355); multicellular organism development (GO:0007275); regulation of shoot system development (GO:0048831); regulation of secondary shoot formation (GO:2000032)	tissue and organ development
At.52982	10.3232	NM_001336284	AT2G30730	CARK9	Protein kinase superfamily protein	nucleus (GO:0005634); protein tyrosine kinase activity (GO:0004713); phosphorylation (GO:0016310);	signal transduction
At.51545	10.3081	NM_100875	AT1G10010	AAP8	Amino acid permease 8	symporter activity (GO:0015293); amino acid transport (GO:0006865); neutral L-amino acid transmembrane transporter activity (GO:0015175); acidic amino acid transmembrane transporter activity (GO:0015172)	amino acid transport
At.34978	10.2677	NM_106014	AT1G73560	LTPG9	Bifunctional inhibitor/lipid-transfer protein/seed storage 2S albumin superfamily protein	unknown biological processes (GO:0008150); unknown molecular functions (GO:0003674)	unknown
At.12528	10.0402	NM_130018	AT2G44540	GH9B9	Glycosyl hydrolase 9B9	hydrolase activity, acting on glycosyl bonds (GO:0016798); cellulase activity (GO:0008810); cellulose catabolic process (GO:0030245); cell wall organization (GO:0071555)	cell wall organization
At.63305	10	NM_001341321	AT4G19035	LCR7	Low-molecular-weight cysteine-rich 7	defense response to fungus (GO:0050832); killing of cells of other organism (GO:0031640)	response to biotic stress
At.63170	9.97019	NM_001036010	AT1G24062		Cysteine-rich protein, defensin-like (DEFL) family protein	unknown biological processes (GO:0008150); unknown molecular functions (GO:0003674)	unknown
At.37293	9.96473	NM_001338771	AT3G25980	MAD2	DNA-binding HORMA family protein	DNA binding (GO:0003677); mitotic spindle assembly checkpoint signaling (GO:0007094); regulation of mitotic cell cycle (GO:0007346)	cell cycle
At.54520	9.92632	NM_118772	AT4G26390		Pyruvate kinase family protein	pyruvate kinase activity (GO:0004743); magnesium ion binding (GO:0000287); potassium ion binding (GO:0030955); glycolytic process (GO:0006096); carboxylic acid metabolic process (GO:0019752)	carbohydrate metabolism
At.63229	9.60227	NM_001036245	AT2G04925		Putative membrane lipoprotein, defensin-like (DEFL) family protein	unknown biological processes (GO:0008150); unknown molecular functions (GO:0003674)	unknown
At.72207	9.55056	NM_001084457	AT2G20597		Plant thionin family protein	unknown biological processes (GO:0008150); unknown molecular functions (GO:0003674)	unknown
At.28877	9.53259	NM_001203703	AT5G66230		Chalcone-flavanone isomerase family protein	chloroplast (GO:0009507); intramolecular lyase activity (GO:0016872); plant-type secondary cell wall biogenesis (GO:0009834)	cell wall organization
At.65546	9.51307	NM_147911	AT5G24355		Hypothetical protein	unknown biological processes (GO:0008150); unknown molecular functions (GO:0003674); nucleus (GO:0005634)	unknown
At.51681	9.42688	NM_101803	AT1G19470		Galactose oxidase/kelch repeat superfamily protein	unknown biological processes (GO:0008150); unknown molecular functions (GO:0003674)	unknown
At.36019	9.35321	NM_105103	AT1G64290		F-box protein-like protein	unknown biological processes (GO:0008150); unknown molecular functions (GO:0003674)	unknown
At.65295	9.33333	NM_115864	AT3G60010	SK13	SKP1-like 13	cullin family protein binding (GO:0097602); SCF-dependent proteasomal ubiquitin-dependent protein catabolic process (GO:0031146); response to auxin (GO:0009733); response to jasmonic acid (GO:0009753); jasmonic acid mediated signaling pathway (GO:0009867)	proteolysis / protein metabolism / response to hormones
At.55583	9.2803	NM_001345200	AT5G56430		F-box/FBD-like domains containing protein	unknown biological processes (GO:0008150); unknown molecular functions (GO:0003674)	unknown
At.34814	9.26335	NM_106168	AT1G75120	RRA1	Nucleotide-diphospho-sugar transferase family protein	glycosyltransferase activity (GO:0016757); cell wall organization (GO:0071555); root hair cell development (GO:0080147)	cell wall organization / tissue and organ development
At.50716	9.24469	NM_124934	AT5G55520		Kinesin-like protein	microtubule motor activity (GO:0003777); cytoskeleton-dependent intracellular transport (GO:0030705)	cytoskeleton organization
At.31083	9.22764	NM_120119	AT4G39590		Galactose oxidase/kelch repeat superfamily protein	unknown molecular functions (GO:0003674); chromosome organization (GO:0051276)	unknown
At.63234	9.19144	NM_001036235	AT2G03937		Defensin-like (DEFL) family protein	unknown biological processes (GO:0008150); unknown molecular functions (GO:0003674)	unknown
At.51463	9.1879	NM_001331367	AT1G02940	GSTF5	Glutathione S-transferase (class phi) 5	glutathione transferase activity (GO:0004364); glutathione metabolic process (GO:0006749); toxin catabolic process (GO:0009407); response to toxic substance (GO:0009636)	response to abiotic stress
At.65637	9.17012	NM_001036935	AT5G44973		Defensin-like protein	unknown biological processes (GO:0008150); unknown molecular functions (GO:0003674)	unknown
At.42748	9.02672	NM_129774	AT2G42110		Hypothetical protein	nucleus (GO:0005634); unknown molecular functions (GO:0003674)	unknown
At.31659	9.01942	NM_119401	AT4G32490	ENODL4	Early nodulin-like protein 4	electron transfer activity (GO:0009055); electron transport chain (GO:0022900)	electron transport chain
At.63201	9	NM_001036238	AT2G04034		Putative membrane lipoprotein, defensin-like (DEFL) family protein	unknown biological processes (GO:0008150); unknown molecular functions (GO:0003674)	unknown
At.30309	8.90526	NM_123367	AT5G40040	RPP2E	60S acidic ribosomal protein family	cytosolic large ribosomal subunit (GO:0022625); cytosolic ribosome (GO:0022626); cytoplasmic translational elongation (GO:0002182)	translation
At.72189	8.70787	NM_001084613	AT3G01327		ECA1-like gametogenesis related family protein	unknown biological processes (GO:0008150); unknown molecular functions (GO:0003674); mitochondrion (GO:0005739)	unknown
At.33907	8.6747	NM_001340542	AT4G05190	ATK5	Kinesin 5	microtubule motor activity (GO:0003777); microtubule cytoskeleton organization (GO:0000226); spindle assembly (GO:0051225); cell division (GO:00513019)	cytoskeleton organization / cell cycle
At.10874	8.66538	NM_114987	AT3G51280		Tetratricopeptide repeat (TPR)-like superfamily protein	cell division (GO:0051301); cell cycle (GO:0007049)	cell cycle
At.50327	8.62144	NM_116922	AT4G08530		Non-specific lipid-transfer-like protein; bifunctional inhibitor/lipid-transfer protein/seed storage 2S albumin superfamily protein	lipid transport (GO:0006869)	lipid transport
At.33024	8.59524	NM_180438	AT5G05180		Myosin heavy chain, striated protein	cytoskeleton-dependent cytokinesis (GO:0061640); cellular developmental process (GO:0048869)	cytoskeleton organization / cell cycle
At.65940	8.51952	NM_102829	AT1G30920		F-box family protein	protein binding (GO:0005515); unknown biological processes (GO:0008150)	unknown
At.368	8.44865	NM_119481	AT4G33270	CDC20.1	Transducin family protein / WD-40 repeat family protein	ubiquitin-protein transferase activator activity (GO:0097027); anaphase-promoting complex binding (GO:0010997); positive regulation of ubiquitin protein ligase activity (GO:1904668); positive regulation of anaphase-promoting complex-dependent catabolic process (GO:1905786); cell cycle (GO:0007049)	proteolysis / cell cycle
At.36871	8.41046	NM_129923	AT2G43610		Chitinase family protein	tissue development (GO:0009888); protein binding (GO:0005515); alpha-amino acid metabolic process (GO:1901605); root development (GO:0048364); cell wall macromolecule catabolic process (GO:0016998); carboxylic acid biosynthetic process (GO:0046394); chitin catabolic process (GO:0006032); defense response (GO:0006952)	response to biotic stress
At.35693	8.39864	NM_114729	AT3G48700	CXE13	Carboxyesterase 13	carboxylic ester hydrolase activity (GO:0052689); methyl indole-3-acetate esterase activity (GO:0080030)	other metabolism
At.65182	8.35714	NM_113877	AT3G29570		Hypothetical protein	unknown biological processes (GO:0008150); unknown molecular functions (GO:0003674)	unknown
At.69125	8.34971	NR_144105	AT4G10507		ncRNA	unknown biological processes (GO:0008150); unknown molecular functions (GO:0003674)	non-coding RNA / unknown
At.54661	8.34728	NM_120139	AT4G39760		Galactose oxidase/kelch repeat superfamily protein	chloroplast (GO:0009507); unknown biological processes (GO:0008150); unknown molecular functions (GO:0003674)	unknown
At.54771	8.11098	NM_120867	AT5G07850		HXXXD-type acyl-transferase family protein	unknown biological processes (GO:0008150);	unknown
At.54527	8.10044	NM_118890	AT4G27550	TPS4	Trehalose-6-phosphatase synthase S4	alpha,alpha-trehalose-phosphate synthase (UDP-forming) activity (GO:0003825); trehalose biosynthetic process (GO:0005992)	carbohydrate metabolism
At.70801	8.03993	NM_127774	AT2G22050		Galactose oxidase/kelch repeat superfamily protein	unknown biological processes (GO:0008150); unknown molecular functions (GO:0003674); nucleus (GO:0005634)	unknown
At.53456	8.02846	NM_113239	AT3G23360		Protein phosphatase 2C family protein	phosphatase activity (GO:0016791); dephosphorylation (GO:0016311)	signal transduction
At.63322	8.02105	EG446556	AT5G08505		Defensin-like (DEFL) family protein	unknown biological processes (GO:0008150); unknown molecular functions (GO:0003674)	unknown
At.54716	7.96545	NM_120517	AT5G04350		Plant self-incompatibility protein S1 family	unknown biological processes (GO:0008150); unknown molecular functions (GO:0003674)	unknown
At.73318	7.93578	NM_001123989	AT1G50325		Plant invertase/pectin methylesterase inhibitor superfamily protein	negative regulation of catalytic activity (GO:0043086); pectinesterase inhibitor activity (GO:0046910)	cell wall organization
At.30293	7.9356	NM_001036909	AT5G40260	SWEET8	Nodulin MtN3 family protein	sugar transmembrane transporter activity (GO:0051119); carbohydrate transmembrane transport (GO:0034219); callose deposition in cell wall (GO:0052543); pollen wall assembly (GO:0010208); pollen exine formation (GO:0010584); pollen development (GO:0009555)	cell wall organitazion / sexual reproduction
	7.90618
At.55546	7.93345	NM_124815	AT5G54350		C2H2-type zinc finger protein	unknown biological processes (GO:0008150)	unknown
At.47255	7.91	NM_180457	AT5G07540	GRP16	Glycine-rich protein 16	lipid binding (GO:0008289); lipid storage (GO:0019915); sexual reproduction (GO:0019953); reproductive structure development (GO:0048608); post-embryonic development (GO:0009791)	lipid metabolism / sexual reproduction
At.49930	7.87815	NM_102863	AT1G31250		proline-rich family protein	unknown biological processes (GO:0008150); unknown molecular functions (GO:0003674)	unknown
At.66208	7.82288	NM_127179	AT2G16220	ASRF	F-box and associated interaction domains-containing protein	unknown molecular functions (GO:0003674); response to arsenic-containing substance (GO:0046685)	response to abiotic stress
At.33219	7.73585	NM_117592	AT4G15050		NEP-interacting protein, putative (DUF239)	unknown biological processes (GO:0008150); unknown molecular functions (GO:0003674)	unknown
At.72	7.72013	NM_120837	AT5G07550	GRP19	Glycine-rich protein 19	lipid binding (GO:0008289); lipid storage (GO:0019915); sexual reproduction (GO:0019953); anther wall tapetum morphogenesis (GO:0048655)	lipid metabolism / sexual reproduction
	5.90092	NM_001085074
At.66086	7.70106	NM_001334104	AT1G63522		Defensin-like (DEFL) family protein	unknown biological processes (GO:0008150); unknown molecular functions (GO:0003674)	unknown
At.32169	7.66821	NM_118800	AT4G26660		Kinesin-like protein	microtubule motor activity (GO:0003777); microtubule-based movement (GO:0007018); cytoskeleton-dependent intracellular transport (GO:0030705)	cytoskeleton organization
At.68366	7.65873	NM_001084892	AT4G09465		Carbohydrate-binding X8 domain superfamily protein	unknown biological processes (GO:0008150); unknown molecular functions (GO:0003674)	unknown
	4.53566
At.51524	7.64479	NM_100681	AT1G08065	ACA5	Alpha carbonic anhydrase 5	carbonate dehydratase activity (GO:0004089); hydro-lyase activity (GO:0016836); zinc ion binding (GO:0008270); one-carbon metabolic process (GO:0006730)	carbon metabolism
At.42569	7.51037	NM_001331372	AT1G02980	CUL2	Cullin 2	cullin family protein binding (GO:0097602); SCF-dependent proteasomal ubiquitin-dependent protein catabolic process (GO:0031146); response to auxin (GO:0009733); response to jasmonic acid (GO:0009753); jasmonic acid mediated signaling pathway (GO:0009867)	proteolysis / response to hormones
At.53267	7.48441	NM_111965	AT3G11310		Myb/SANT-like DNA-binding domain protein	unknown biological processes (GO:0008150); DNA binding (GO:0003677)	unknown
At.11997	7.44018	NM_100611	AT1G07370	PCNA1	Proliferating cellular nuclear antigen 1	DNA polymerase processivity factor activity (GO:0030337); regulation of DNA replication (GO:0006275); leading strand elongation (GO:0006272); regulation of cell cycle (GO:0051726); mismatch repair (GO:0006298); translesion synthesis (GO:0019985)	DNA replication / DNA repair
At.47101	7.41226	NM_180551	AT5G26630	AGL35	MADS-box transcription factor family protein	transcription cis-regulatory region binding (GO:0000976); DNA-binding transcription factor activity (GO:0003700); regulation of transcription, DNA-templated (GO:0006355); nucleus (GO:0005634)	transcription regulation
At.40429	7.38462	NM_127094	AT2G15340		Glycine-rich protein	unknown biological processes (GO:0008150); unknown molecular functions (GO:0003674)	unknown
At.27134	7.36167	NM_201878	AT4G16600	PGSIP7	PLANT GLYCOGENIN-LIKE STARCH INITIATION PROTEIN 8; Nucleotide-diphospho-sugar transferases superfamily protein	glycosyltransferase activity (GO:0016757)	carbohydrate metabolism
At.55466	7.32198	NM_124386	AT5G50070		Plant invertase/pectin methylesterase inhibitor superfamily protein	chloroplast (GO:0009507); enzyme inhibitor activity (GO:0004857); negative regulation of catalytic activity (GO:0043086)	cell wall organization
At.35718	7.29981	NM_114707	AT3G48490		Hypothetical protein	unknown biological processes (GO:0008150); unknown molecular functions (GO:0003674); nucleus (GO:0005634)	unknown
	5.00411
At.41992	7.18254	NM_101273	AT1G14080	FUT6	Fucosyltransferase 6	galactoside 2-alpha-L-fucosyltransferase activity (GO:0008107); protein glycosylation (GO:0006486); fucosylation (GO:0036065); xyloglucan biosynthetic process (GO:0009969); cell wall organization (GO:0071555)	cell wall organization
At.53938	7.14829	NM_115416	AT3G55590		Glucose-1-phosphate adenylyltransferase family protein	cell wall mannoprotein biosynthetic process (GO:0000032); protein glycosylation (GO:0006486); GDP-mannose biosynthetic process (GO:0009298);	cell wall organization
At.24821	7.09677	NM_001332453	AT1G20620	CAT3	Catalase 3	catalase activity (GO:0004096); mRNA binding (GO:0003729); peptidyl-cysteine S-nitrosylase activity (GO:0035605); cobalt ion binding (GO:0050897); response to oxidative stress (GO:0006979); hydrogen peroxide catabolic process (GO:0042744); cellular oxidant detoxification (GO:0098869); cellular response to nitrogen starvation (GO:0006995); cellular response to sulfate starvation (GO:0009970); cell…	response to abiotic stress / redox metabolism
At.13993	7.07637	NM_128063	AT2G25060	ENODL14	Early nodulin-like protein 14	electron transfer activity (GO:0009055); electron transport chain (GO:0022900)	electron transport chain
At.50883	7.04545	NM_105708	AT1G70400		NOSIC domain protein	spliceosomal tri-snRNP complex assembly (GO:0000244); nucleus (GO:0005634); U4/U6 x U5 tri-snRNP complex (GO:0046540)	RNA splicing
At.633	7.03356	NM_001342974	AT5G08000	E13L3	Glucan endo-1,3-beta-glucosidase-like protein 3	(1->3)-beta-D-glucan binding (GO:0001872); response to heat (GO:0009408)	carbohydrate metabolism
At.51052	7.00425	NM_120721	AT5G06380		Hypothetical protein	unknown biological processes (GO:0008150); unknown molecular functions (GO:0003674); nucleus (GO:0005634)	unknown
At.29257	6.99491	NM_001345326	AT5G58840		Subtilase family protein	serine-type endopeptidase activity (GO:0004252); proteolysis (GO:0006508)	proteolysis
At.29921	6.9844	NM_124066	AT5G46950	INVINH2	Plant invertase/pectin methylesterase inhibitor superfamily protein	enzyme inhibitor activity (GO:0004857); embryo development ending in seed dormancy (GO:0009793)	cell wall organization / embryo development and seed dormancy
At.19312	6.97769	NM_122582	AT5G27000	ATK4	Kinesin 4	microtubule motor activity (GO:0003777); microtubule-based movement (GO:0007018)	cytoskeleton organization
At.52519	6.95432	NM_106162	AT1G75050		Pathogenesis-related thaumatin superfamily protein	unknown biological processes (GO:0008150); unknown molecular functions (GO:0003674)	unknown
At.71646	6.95378	NM_121504	AT5G15000		ECA1 gametogenesis family protein	unknown molecular functions (GO:0003674); regulation of double fertilization forming a zygote and endosperm (GO:0080155); regulation of protein localization to cell surface (GO:2000008)	sexual reproduction / protein targeting
At.62403	6.88337	NM_113036	AT3G21410		F-box and associated interaction domains-containing protein	ubiquitin-dependent protein catabolic process (GO:0006511)	proteolysis
At.75633	6.84701	NM_148729	AT3G17225		Plant invertase/pectin methylesterase inhibitor superfamily protein	negative regulation of catalytic activity (GO:0043086); chloroplast (GO:0009507); pectinesterase inhibitor activity (GO:0046910)	cell wall organization
At.51221	6.81818	NM_114345	AT3G44760		Transmembrane protein	unknown biological processes (GO:0008150); unknown molecular functions (GO:0003674); mitochondrion (GO:0005739)	unknown
At.71390	6.80981	NM_001084615	AT3G01329		ECA1-like gametogenesis related family protein	unknown biological processes (GO:0008150); unknown molecular functions (GO:0003674)	unknown
At.52004	6.80374	NM_103459	AT1G43000		PLATZ transcription factor family protein	nucleus (GO:0005634); signal transduction (GO:0007165); cellular response to organic substance (GO:0071310); response to inorganic substance (GO:0010035)	response to stimula
At.65120	6.78058	NM_148741	AT3G22421		F-box/associated interaction domain protein	unknown biological processes (GO:0008150); unknown molecular functions (GO:0003674)	unknown
At.15904	6.77372	NM_001332654	AT1G24570		Transmembrane protein, putative (DUF707)	nucleus (GO:0005634); glycosyltransferase activity (GO:0016757)	unknown
At.52391	6.7193	NM_105271	AT1G65990	PRXIIA	Type 2 peroxiredoxin-related / thiol specific antioxidant / mal allergen family protein	thioredoxin peroxidase activity (GO:0008379); antioxidant activity (GO:0016209); hydrogen peroxide catabolic process (GO:0042744); cell redox homeostasis (GO:0045454); cellular response to oxidative stress (GO:0034599)	response to abiotic stress / redox metabolism
At.274	6.7	NM_118246	AT4G21270	ATK1	Kinesin 1	microtubule motor activity (GO:0003777); minus-end-directed microtubule motor activity (GO:0008569); microtubule-based movement (GO:0007018); anastral spindle assembly involved in male meiosis (GO:0009971); meiotic cell cycle (GO:0051321)	cytoskeleton organization / cell cycle / meiosis
At.30536	6.63116	NM_123028	AT5G36710		Transmembrane protein	unknown biological processes (GO:0008150); unknown molecular functions (GO:0003674)	unknown
At.63261	6.59538	NM_001035789	AT3G55677		Plant self-incompatibility protein S1 family	rejection of self pollen (GO:0060320); unknown molecular functions (GO:0003674)	sexual reproduction
At.52901	6.59218	NM_128053	AT2G24950		Transmembrane protein, putative (DUF239)	unknown biological processes (GO:0008150); unknown molecular functions (GO:0003674)	unknown
At.32767	6.56897	NM_118112	AT4G19940		F-box and associated interaction domains-containing protein	unknown biological processes (GO:0008150); unknown molecular functions (GO:0003674)	unknown
At.37537	6.55308	NM_104153	AT1G52750		Alpha/beta-Hydrolases superfamily protein	hydrolase activity (GO:0016787)	other metabolism
At.19771	6.51198	NM_122434	AT5G25250	FLOT1	SPFH/Band 7/PHB domain-containing membrane-associated protein family	protein localization to plasma membrane (GO:0072659); endocytosis (GO:0006897); membrane invagination (GO:0010324); cellular response to hypoxia (GO:0071456)	vesicle-mediated transport / protein targeting
	3.01748
At.49722	6.4346	NM_148388	AT4G32110		Beta-1,3-N-Acetylglucosaminyltransferase family protein	glycosyltransferase activity (GO:0016757); cell fate determination (GO:0001709); protein glycosylation (GO:0006486)	protein metabolism
At.39754	6.39269	NM_001333097	AT1G34355	PS1	Forkhead-associated (FHA) domain-containing protein	meiotic cell cycle (GO:0051321); pollen development (GO:0009555)	sexual reproduction
At.63321	6.37097	NM_001036826	AT5G19315		Defensin-like (DEFL) family protein	defense response to fungus (GO:0050832)	response to biotic stress
At.51557	6.36628	NM_100944	AT1G10680	PGP10	P-glycoprotein 10	ATPase-coupled transmembrane transporter activity (GO:0042626); ABC-type transporter activity (GO:0140359); transmembrane transport (GO:0055085)	transmembrane transport
At.34750	6.34892	NM_115683	AT3G58210		TRAF-like family protein	unknown biological processes (GO:0008150); unknown molecular functions (GO:0003674)	unknown
At.63191	6.30145	NM_001036213	AT1G77093		Defensin-like (DEFL) family protein	defense response to fungus (GO:0050832)	response to biotic stress
At.3903	6.2768	NM_116514	AT4G02800	MADA1	GRIP/coiled-coil protein	myosin XI tail binding (GO:0080115)	cytoskeleton organization
At.69482	6.27404	NM_001084041	AT1G10745	ESF1.2	Maternally expressed family protein	embryonic axis specification (GO:0000578); suspensor development (GO:0010098)	embryo development and seed dormancy
At.52863	6.25424	NM_127773	AT2G22040	LST8-2	Transducin/WD40 repeat-like superfamily protein	regulation of actin cytoskeleton organization (GO:0032956); TOR signaling (GO:0031929)	cytoskeleton organization
At.51160	6.22243	NM_100423	AT1G05440		C-8 sterol isomerase	unknown biological processes (GO:0008150); isomerase activity (GO:0016853)	other metabolism
At.68647	6.17857	NM_001125456	AT4G03945		Plant invertase/pectin methylesterase inhibitor superfamily protein	negative regulation of catalytic activity (GO:0043086); chloroplast (GO:0009507); pectinesterase inhibitor activity (GO:0046910)	cell wall organization
At.68645	6.12663	NM_001123921	AT1G30972		Plant thionin family protein	unknown biological processes (GO:0008150); unknown molecular functions (GO:0003674)	unknown
At.63311	6.1167	NM_001036676	AT4G30064	LCR61	Low-molecular-weight cysteine-rich 61	defense response to fungus (GO:0050832); killing of cells of other organism (GO:0031640)	response to biotic stress
At.29587	6.08871	NM_124669	AT5G52910	ATIM	Timeless family protein	DNA binding (GO:0003677); DNA replication checkpoint signaling (GO:0000076); replication fork protection (GO:0048478); replication fork arrest (GO:0043111); DNA repair (GO:0006281)	DNA repair / DNA replication
At.40295	6.08583	NM_111662	AT3G07830	PGA3	Pectin lyase-like superfamily protein	polygalacturonase activity (GO:0004650); carbohydrate metabolic process (GO:0005975)	carbohydrate metabolism / cell wall organization
At.41295	5.97761	NM_110999	AT3G01330	DEL3	DP-E2F-like protein 3	RNA polymerase II cis-regulatory region sequence-specific DNA binding (GO:0000978); DNA-binding transcription factor activity, RNA polymerase II-specific (GO:0000981); transcription factor binding (GO:0008134); regulation of cell cycle (GO:0051726)	cell cycle
	4.08473
At.54557	5.97403	NM_001342007	AT4G30380		Barwin-related endoglucanase	cellular response to hypoxia (GO:0071456); systemic acquired resistance (GO:0009627)	response to biotic stress
At.26545	5.95865	NM_114140	AT3G42725		Putative membrane lipoprotein	unknown biological processes (GO:0008150); unknown molecular functions (GO:0003674)	unknown
At.51399	5.92255	NM_001125681	AT5G01910		Myelin transcription factor	unknown molecular functions (GO:0003674)	unknown
At.34957	5.91667	NM_115480	AT3G56220		Transcription regulator	regulation of transcription, DNA-templated (GO:0006355); DNA-binding transcription factor activity (GO:0003700)	transcription regulation
At.71248	5.85937	NM_118971	AT4G28310		Microtubule-associated protein	unknown biological processes (GO:0008150); unknown molecular functions (GO:0003674)	unknown
At.50356	5.85009	NM_001341380	AT4G19975		Nucleotide-diphospho-sugar transferase family protein	glycosyltransferase activity (GO:0016757); cell wall organization (GO:0071555); response to hypoxia (GO:0001666)	cell wall organization
At.8438	5.77711	NM_123400	AT5G40360	MYB115	Myb domain protein 115	RNA polymerase II cis-regulatory region sequence-specific DNA binding (GO:0000978); DNA-binding transcription factor activity, RNA polymerase II-specific (GO:0000981); endosperm development (GO:0009960); vegetative to reproductive phase transition of meristem (GO:0010228); somatic embryogenesis (GO:0010262); regulation of glucosinolate biosynthetic process (GO:0010439); positive regulation of uns…	embryo development and seed dormancy / lipid metabolism / secondary metabolism
At.55338	5.75977	NM_123719	AT5G43530	RAD5B	Helicase protein with RING/U-box domain-containing protein	helicase activity (GO:0004386); hydrolase activity, acting on acid anhydrides, in phosphorus-containing anhydrides (GO:0016818); nucleosome-dependent ATPase activity (GO:0070615); ATP-dependent chromatin remodeler activity (GO:0140658); DNA repair (GO:0006281); cellular response to DNA damage stimulus (GO:0006974); chromatin organization (GO:0006325)	DNA repair
At.72168	5.72929	NM_001084770	AT3G45243		ECA1 gametogenesis related family protein	unknown biological processes (GO:0008150); unknown molecular functions (GO:0003674)	unknown
At.55535	5.68031	NM_124763	AT5G53840		F-box/RNI-like/FBD-like domains-containing protein	ubiquitin-dependent protein catabolic process (GO:0006511);	proteolysis
At.49487	5.66176	NM_104106	AT1G52270		Hypothetical protein	unknown biological processes (GO:0008150); unknown molecular functions (GO:0003674)	unknown
At.55725	5.61682	NM_126112	AT5G67120	CTL11	RING/U-box superfamily protein	ubiquitin protein ligase activity (GO:0061630); protein ubiquitination (GO:0016567)	proteolysis
At.26153	5.60944	NM_128522	AT2G29680	CDC6	Cell division control 6	DNA replication origin binding (GO:0003688); DNA replication initiation (GO:0006270); DNA endoreduplication (GO:0042023); mitotic DNA replication checkpoint signaling (GO:0033314)	DNA replication / cell cycle / mitosis
At.53004	5.60836	NM_128818	AT2G32590	EMB2795	Condensin complex subunit	DNA topoisomerase type II (double strand cut, ATP-hydrolyzing) activator activity (GO:0072587); chromatin binding (GO:0003682); cell cycle (GO:0007049); mitotic chromosome condensation (GO:0007076)	chromatin organization / cell cycle / mitosis
At.35260	5.54007	NM_115141	AT3G52810	PAP21	Purple acid phosphatase 21	acid phosphatase activity (GO:0003993); dephosphorylation (GO:0016311)	other metabolism
At.52790	5.53055	NM_001335563	AT2G17850		Rhodanese/Cell cycle control phosphatase superfamily protein	catalytic activity (GO:0003824)	other metabolism
At.29964	5.51771	NM_123999	AT5G46295		Transmembrane protein	unknown molecular functions (GO:0003674)	unknown
At.13816	5.51079	NM_128010	AT2G24490	RPA2	Replicon protein A2	single-stranded DNA binding (GO:0003697); DNA repair (GO:0006281); nucleotide-excision repair (GO:0006289); double-strand break repair via homologous recombination (GO:0000724); cellular response to DNA damage stimulus (GO:0006974)	DNA repair
At.32470	5.50207	NM_001341574	AT4G23080		Transmembrane protein, putative (DUF239)	unknown biological processes (GO:0008150); unknown molecular functions (GO:0003674)	unknown
At.63374	5.47672	NM_001037047	AT5G62623		Putative membrane lipoprotein	defense response to fungus (GO:0050832)	response to biotic stress
At.49341	5.46185	NM_127183	AT2G16270		Transmembrane protein	unknown molecular functions (GO:0003674)	unknown
At.3049	5.45746	NM_119334	AT4G31840	ENODL15	Early nodulin-like protein 15	electron transfer activity (GO:0009055); electron transport chain (GO:0022900)	electron transport chain
At.49585	5.43983	NM_202474	AT3G01325		Expressed protein	unknown biological processes (GO:0008150); unknown molecular functions (GO:0003674)	unknown
At.53396	5.41635	NM_112894	AT3G20030		F-box and associated interaction domains-containing protein	unknown biological processes (GO:0008150); unknown molecular functions (GO:0003674)	unknown
At.73480	5.4162	NM_001125577	AT4G24973		Plant self-incompatibility protein S1 family	rejection of self pollen (GO:0060320)	sexual reproduction
At.68135	5.4143	NM_001334072	AT1G63190		Cystatin/monellin superfamily protein	unknown biological processes (GO:0008150); unknown molecular functions (GO:0003674)	unknown
At.65430	5.40519	NM_001036669	AT4G29283	LCR21	Low-molecular-weight cysteine-rich 21	defense response to fungus (GO:0050832); killing of cells of other organism (GO:0031640)	response to biotic stress
At.51110	5.38065	NM_126069	AT5G66710		Protein kinase superfamily protein	protein serine/threonine/tyrosine kinase activity (GO:0004712); protein phosphorylation (GO:0006468); signal transduction (GO:0007165)	signal transduction
At.51784	5.38041	NM_102485	AT1G27240		Paired amphipathic helix (PAH2) superfamily protein	transcription corepressor activity (GO:0003714); negative regulation of transcription by RNA polymerase II (GO:0000122); histone deacetylation (GO:0016575)	epigenetic control of gene expression
At.63189	5.27593	NM_001036198	AT1G73603	LCR64	Low-molecular-weight cysteine-rich 64	defense response to fungus (GO:0050832); killing of cells of other organism (GO:0031640)	response to biotic stress
At.71389	5.25661	NM_001084617	AT3G01324		ECA1-like gametogenesis related family protein	unknown biological processes (GO:0008150); unknown molecular functions (GO:0003674)	unknown
At.50079	5.25446	NM_127286	AT2G17310	SON1	F-box and associated interaction domains-containing protein	protein ubiquitination (GO:0016567); response to bacterium (GO:0009617); response to fungus (GO:0009620)	proteolysis / response to biotic stress
At.31078	5.19429	NM_120123	AT4G39630	BORR	Translation initiation factor	cellular component biogenesis (GO:0044085); chromosome, centromeric region (GO:0000775); translation initiation factor activity (GO:0003743); cell cycle (GO:0007049); cell division (GO:00513019)	translation /cell cycle
At.49804	5.1856	NM_001036824	AT5G19172		Cysteine-rich protein, defensin-like (DEFL) family protein	defense response to fungus (GO:0050832); killing of cells of other organism (GO:0031640)	response to biotic stress
At.33838	5.14972	NM_116801	AT4G05630		B3 domain protein	unknown biological processes (GO:0008150); unknown molecular functions (GO:0003674)	unknown
At.5132	5.1401	NM_001343198	AT5G11510	MYB3R-4	Myb domain protein 3r-4	RNA polymerase II cis-regulatory region sequence-specific DNA binding (GO:0000978); DNA-binding transcription activator activity, RNA polymerase II-specific (GO:0001228); regulation of transcription, DNA-templated (GO:0006355); regulation of DNA endoreduplication (GO:0032875); regulation of cytokinesis (GO:0032465); response to salicylic acid (GO:0009751); defense response to fungus (GO:0050832);…	cell cycle / response to biotic stress
At.10575	5.13393	NM_100159	AT1G02800	CEL2	Cellulase 2	cellulase activity (GO:0008810); cellulose catabolic process (GO:0030245); cell wall organization (GO:0071555); pattern specification process (GO:0007389); response to nematode (GO:0009624)	cell wall organization
At.66335	5.1232	NM_129618	AT2G40560		Protein kinase superfamily protein	protein phosphorylation (GO:0006468)	signal transduction
At.54990	5.11337	NM_122440	AT5G25310		Exostosin family protein	glycosyltransferase activity (GO:0016757); protein glycosylation (GO:0006486); cell wall organization (GO:0071555)	cell wall organization
At.42330	5.06832	NM_100543	AT1G06660	JASON	Aspartyl/glutamyl-tRNA(Asn/Gln) amidotransferase subunit	male meiosis II (GO:0007142); microsporogenesis (GO:0009556)	cell cycle / meiosis
At.75405	5.02874	NM_001036846	AT5G22791		F-box family protein	unknown biological processes (GO:0008150); unknown molecular functions (GO:0003674)	unknown
At.33289	5	NM_120414	AT5G03350	SAI-LLP1	Legume lectin family protein	systemic acquired resistance (GO:0009627); response to bacterium (GO:0009617); cellular response to salicylic acid stimulus (GO:0071446); plant-type cell wall (GO:0009505)	response to biotic stress
At.32665	4.99661	NM_118225	AT4G21070	BRCA1	Breast cancer susceptibility 1	ubiquitin-protein transferase activity (GO:0004842); regulation of histone acetylation (GO:0035065); DNA repair (GO:0006281); double-strand break repair via homologous recombination (GO:0000724); cellular response to DNA damage stimulus (GO:0006974); cellular response to gamma radiation (GO:0071480);	epigenetic control of gene expression / DNA repair
At.71059	4.95085	NM_118511	AT4G23800	3xHMG-box2	HMG (high mobility group) box protein	DNA-binding transcription factor activity (GO:0003700); regulation of transcription, DNA-templated (GO:0006355)	transcription regulation
At.35736	4.9483	NM_180681	AT3G48160	DEL1	DP-E2F-like 1	RNA polymerase II cis-regulatory region sequence-specific DNA binding (GO:0000978); DNA-binding transcription activator activity, RNA polymerase II-specific (GO:0001228); regulation of transcription, DNA-templated (GO:0006355); DNA endoreduplication (GO:0042023); regulation of cell cycle (GO:0051726)	cell cycle
At.34824	4.94135	NM_106156	AT1G74990		RING/U-box superfamily protein	ER-associated misfolded protein catabolic process (GO:0071712); ubiquitin-like protein conjugating enzyme binding (GO:0044390); ubiquitin-dependent protein catabolic process (GO:0006511)	proteolysis
At.19178	4.93795	NM_113680	AT3G27640		Transducin/WD40 repeat-like superfamily protein	Cul4-RING E3 ubiquitin ligase complex (GO:0080008); proteasome-mediated ubiquitin-dependent protein catabolic process (GO:0043161); protein-macromolecule adaptor activity (GO:0030674)	proteolysis
At.29677	4.92908	NM_124527	AT5G51480	SKS2	Monocopper oxidase-like protein SKS2	oxidoreductase activity (GO:0016491); copper ion binding (GO:0005507)	redox metabolism
At.66103	4.91875	NM_105168	AT1G64940	CYP89A6	Cytochrome P450, family 87, subfamily A, polypeptide 6	monooxygenase activity (GO:0004497); oxidoreductase activity, acting on paired donors, with incorporation or reduction of molecular oxygen, NAD(P)H as one donor, and incorporation of one atom of oxygen (GO:0016709)	redox metabolism
At.30000	4.89335	NM_123937	AT5G45700		Haloacid dehalogenase-like hydrolase (HAD) superfamily protein	phosphoprotein phosphatase activity (GO:0004721); protein dephosphorylation (GO:0006470)	signal transduction
At.54287	4.86696	NM_117264	AT4G11940	ADM	Nuclear localized dosage sensitive paternally expressed imprinted gene, member of a family of molecular chaperones called J-domain	regulation of genetic imprinting (GO:2000653); regulation of double fertilization forming a zygote and endosperm (GO:0080155); endosperm development (GO:0009960)	sexual reproduction
At.29131	4.86597	NM_125493	AT5G61000	RPA70D	Replication factor-A protein 1-like protein	damaged DNA binding (GO:0003684); single-stranded telomeric DNA binding (GO:0043047); helicase activity (GO:0004386); DNA unwinding involved in DNA replication (GO:0006268); nucleotide-excision repair (GO:0006289); double-strand break repair via homologous recombination (GO:0000724); cellular response to DNA damage stimulus (GO:0006974); telomere maintenance via telomerase (GO:0007004); meiotic c…	DNA replication / DNA repair / meiosis
At.39081	4.86201	NM_128055	AT2G24970		Spindle/kinetochore-associated protein	microtubule binding (GO:0008017); outer kinetochore (GO:0000940); spindle microtubule (GO:0005876); cell division (GO:0051301); mitotic cell cycle (GO:0000278); chromosome segregation (GO:0007059)	cytoskeleton organization / cell cycle
At.49390	4.85669	NM_113414	AT3G25100	CDC45	Cell division cycle 45	chromatin binding (GO:0003682); DNA replication origin binding (GO:0003688); double-strand break repair via break-induced replication (GO:0000727); DNA replication initiation (GO:0006270); premeiotic DNA replication (GO:0006279); mitotic DNA replication preinitiation complex assembly (GO:1902977); positive regulation of G1/S transition of mitotic cell cycle (GO:1900087); gametophyte development (…	cell cycle / meiosis / DNA replication / DNA repair / epigenetic control of gene expression
At.52030	4.84749	NM_103535	AT1G44090	GA20OX5	Gibberellin 20-oxidase 5	gibberellin 20-oxidase activity (GO:0045544); gibberellin biosynthetic process (GO:0009686); unidimensional cell growth (GO:0009826); flower development (GO:0009908); response to light stimulus ( GO:0009416)	hormone biosynthesis
0	4.83959	NM_001332373	AT1G18830	SEC31A	Transducin/WD40 repeat-like superfamily protein	endoplasmic reticulum to Golgi vesicle-mediated transport (GO:0006888); regulation of tetrapyrrole metabolic process (GO:1901401); COPII-coated vesicle cargo loading (GO:0090110); endoplasmic reticulum organization (GO:0007029); intracellular protein transport (GO:0006886); response to water deprivation (GO:0009414)	vesicle-mediated transport
At.51670	4.45389	NM_101740
At.49850	4.81226	NM_202029	AT1G04020	BARD1	Breast cancer associated RING 1	ubiquitin-protein transferase activity (GO:0004842); regulation of histone acetylation (GO:0035065); histone H3-K4 trimethylation (GO:0080182); DNA repair (GO:0006281); double-strand break repair via homologous recombination (GO:0000724); cellular response to DNA damage stimulus (GO:0006974); regulation of meristem structural organization (GO:0009934); maintenance of root meristem identity (GO:00…	epigenetic control of gene expression / tissue and organ development
At.49561	4.80447	NM_001036393	AT2G33233	LCR49	Low-molecular-weight cysteine-rich 49	defense response to fungus (GO:0050832); killing of cells of other organism (GO:0031640)	response to biotic stress
At.66889	4.8018	NM_106115	AT1G74550	CYP98A9	Cytochrome P450, family 98, subfamily A, polypeptide 9	monooxygenase activity (GO:0004497); oxidoreductase activity, acting on paired donors, with incorporation or reduction of molecular oxygen (GO:0016705); tricoumaroylspermidine meta-hydroxylase activity (GO:0072547); dicoumaroyl monocaffeoyl spermidine meta-hydroxylase activity (GO:0072548); monocoumaroyl dicaffeoyl spermidine meta-hydroxylase activity (GO:0072549); spermidine metabolic process (G…	secondary metabolism
At.52525	4.79292	NM_106212	AT1G75600	HTR14	Histone superfamily protein	structural constituent of chromatin (GO:0030527); protein heterodimerization activity (GO:0046982)	chromatin organization
At.40641	4.77289	NM_001084156	AT1G29962	AGL64	AGAMOUS-like 64	RNA polymerase II cis-regulatory region sequence-specific DNA binding (GO:0000978); DNA-binding transcription activator activity, RNA polymerase II-specific (GO:0001228); regulation of transcription, DNA-templated (GO:0006355)	transcription regulation
At.35544	4.76706	NM_105500	AT1G68290	ENDO2	Endonuclease 2	single-stranded DNA endodeoxyribonuclease activity (GO:0000014); double-stranded DNA exodeoxyribonuclease activity (GO:0008309); T/G mismatch-specific endonuclease activity (GO:0043765); DNA catabolic process (GO:0006308); RNA phosphodiester bond hydrolysis, endonucleolytic (GO:0090502)	DNA modification
At.33221	4.76474	NM_120463	AT5G03820		GDSL-like Lipase/Acylhydrolase family protein	lipid metabolic process (GO:0006629); lipase activity (GO:0016298)	lipid metabolism
At.55533	4.73921	NM_124757	AT5G53780	DOA14	F-box protein, putative (DUF295)	unknown biological processes (GO:0008150); unknown molecular functions (GO:0003674)	unknown
At.53343	4.7232	NM_112566	AT3G16900		LURP-one-like protein (DUF567)	unknown biological processes (GO:0008150); unknown molecular functions (GO:0003674)	unknown
At.52548	4.72091	NM_106413	AT1G77650		F-box associated ubiquitination effector family protein	unknown biological processes (GO:0008150); unknown molecular functions (GO:0003674)	unknown
At.66382	4.70258	NM_129311	AT2G37560	ORC2	Origin recognition complex second largest subunit 2	DNA replication origin binding (GO:0003688); DNA replication (GO:0006260)	DNA replication
At.52807	4.6698	NM_127405	AT2G18490	GAZ	C2H2-like zinc finger protein	regulation of transcription, DNA-templated (GO:0006355); DNA-binding transcription factor activity (GO:0003700); root radial pattern formation (GO:0090057)	tissue and organ development
At.29244	4.65529	NM_125302	AT5G59120	SBT4.13	Subtilase 4.13	serine-type endopeptidase activity (GO:0004252); proteolysis (GO:0006508)	proteolysis
At.42829	4.64612	NM_129708	AT2G41450	BCP2	BRCT5 DOMAIN containing protein of unknown function, may play a role in DNA damage repair	N-acetyltransferase activity (GO:0008080); DNA damage response (GO:0006974)	DNA repair
At.34863	4.63235	AY086526	AT3G57160		Cysteine-rich TM module stress tolerance protein	unknown biological processes (GO:0008150); unknown molecular functions (GO:0003674)	unknown
At.24725	4.60039	NM_001085118	AT5G15230	GASA4	GAST1 protein homolog 4	response to gibberellin (GO:0009739); gibberellic acid mediated signaling pathway (GO:0009740); cell redox homeostasis (GO:0045454)	response to hormones / redox metabolism
At.29406	4.5877	NM_124994	AT5G56120		RNA polymerase II elongation factor	translation elongation factor activity (GO:0003746); translational elongation (GO:0006414)	translation
At.49417	4.58127	NM_121717	AT5G17110		Cystatin/monellin superfamily protein	unknown biological processes (GO:0008150); unknown molecular functions (GO:0003674)	unknown
At.52455	4.58057	NM_105654	AT1G69860		Major facilitator superfamily protein	transmembrane transport (GO:0055085); transmembrane transporter activity (GO:0022857)	transmembrane transport
At.70343	4.56745	NM_106322	AT1G76720		Eukaryotic translation initiation factor 2 (eIF-2) family protein	translation initiation factor activity (GO:0003743); translational initiation (GO:0006413)	translation
At.55636	4.55587	NM_125404	AT5G60110	PUM18	PUMILIO18	mRNA binding (GO:0003729); posttranscriptional regulation of gene expression (GO:0010608); regulation of translation (GO:0006417)	post-transcriptional regulation
At.48931	4.50676	NM_001342212	AT4G33330	PGSIP3	Plant glycogenin-like starch initiation protein 3	glucuronosyltransferase activity (GO:0015020); glucuronoxylan glucuronosyltransferase activity (GO:0080116); glucuronoxylan biosynthetic process (GO:0010417); plant-type secondary cell wall biogenesis (GO:0009834); cell wall organization (GO:0071555)	cell wall organization
At.29469	4.46686	NM_124879	AT5G54970		Hypothetical protein	unknown molecular functions (GO:0003674); response to inorganic substance (GO:0010035)	unknown
At.29298	4.45857	NM_125193	AT5G58080	ARR18	Response regulator 18	DNA-binding transcription factor activity (GO:0003700); regulation of transcription, DNA-templated (GO:0006355); phosphorelay signal transduction system (GO:0000160); cytokinin-activated signaling pathway (GO:0009736)	signal transduction / response to hormones
At.28011	4.44416	NM_102046	AT1G21970	LEC1	Histone superfamily protein	RNA polymerase II cis-regulatory region sequence-specific DNA binding (GO:0000978); DNA-binding transcription activator activity, RNA polymerase II-specific (GO:0001228); regulation of transcription, DNA-templated (GO:0006355); regulation of gene expression, epigenetic (GO:0040029); embryo development ending in seed dormancy (GO:0009793); somatic embryogenesis (GO:0010262); abscisic acid-activate…	embryo development and seed dormancy
At.22343	4.39319	NM_001125214	AT3G23890	TOPII	Topoisomerase II	DNA topoisomerase type II (double strand cut, ATP-hydrolyzing) activity (GO:0003918); DNA metabolic process (GO:0006259); DNA topological change (GO:0006265); sister chromatid segregation (GO:0000819); resolution of meiotic recombination intermediates (GO:0000712); mitotic DNA integrity checkpoint signaling (GO:0044774)	cell cycle / mitosis / meiosis
At.54829	4.382	NM_121284	AT5G12460		Fringe-like protein (DUF604)	Acetylglucosaminyltransferase activity (GO:0008375)	other metabolism
At.40275	4.36817	NM_127197	AT2G16440	MCM4	Minichromosome maintenance (MCM2/3/5) family protein	DNA helicase activity (GO:0003678); DNA replication origin binding (GO:0003688); single-stranded DNA helicase activity (GO:0017116); double-strand break repair via break-induced replication (GO:0000727); pre-replicative complex assembly involved in nuclear cell cycle DNA replication (GO:0006267); DNA unwinding involved in DNA replication (GO:0006268); DNA strand elongation involved in DNA replica…	DNA replication / cell cycle
At.65530	4.36798	NM_001036825	AT5G19175		Cysteine-rich protein, defensin-like (DEFL) family protein	defense response to fungus (GO:0050832); killing of cells of other organism (GO:0031640)	response to biotic stress
At.54594	4.36792	NM_119540	AT4G33830		Glycosyl hydrolase family 10 protein	hydrolase activity, acting on glycosyl bonds (GO:0016798); endo-1,4-beta-xylanase activity (GO:0031176); polysaccharide catabolic process (GO:0000272)	carbohydrate metabolism
At.25250	4.36434	NM_001037024	AT5G59090	SBT4.12	Subtilase 4.12	serine-type endopeptidase activity (GO:0004252); proteolysis (GO:0006508); response to jasmonic acid (GO:0009753)	proteolysis / response to hormones
At.44872	4.33423	NM_148150	AT5G59105		Defensin-like (DEFL) family protein	defense response to fungus (GO:0050832); killing of cells of other organism (GO:0031640)	response to biotic stress
At.5390	4.30844	NM_001198225	AT1G44900	MCM2	Minichromosome maintenance (MCM2/3/5) family protein	single-stranded DNA helicase activity (GO:0017116); 3'-5' DNA helicase activity (GO:0043138); double-strand break repair via break-induced replication (GO:0000727); pre-replicative complex assembly involved in nuclear cell cycle DNA replication (GO:0006267); DNA unwinding involved in DNA replication (GO:0006268); regulation of cell population proliferation (GO:0042127); embryo development ending …	DNA replication / cell cycle / embryo development and seed dormancy / tissue and organ development
At.51201	4.27321	NM_106163	AT1G75060	AFR1	Histone deacetylase complex subunit	regulation of circadian rhythm (GO:0042752); transcription coregulator activity (GO:0003712); histone deacetylase complex (GO:0000118); regulation of DNA-templated transcription (GO:0006355)	epigenetic control of gene expression / circadian rhytm
	3.11417	NM_001084354
At.66087	4.26104	NM_001036147	AT1G63535		Defensin-like (DEFL) family protein	defense response to fungus (GO:0050832); killing of cells of other organism (GO:0031640)	response to biotic stress
At.41592	4.24065	NM_001332553	AT1G22590	AGL87	AGAMOUS-like 87	RNA polymerase II cis-regulatory region sequence-specific DNA binding (GO:0000978); DNA-binding transcription factor activity, RNA polymerase II-specific (GO:0000981); regulation of transcription, DNA-templated (GO:0006355)	transcription regulation
At.49779	4.23952	NR_144284	AT5G43403		ncRNA	unknown biological processes (GO:0008150); unknown molecular functions (GO:0003674)	non-coding RNA / unknown
At.29044	4.23551	NM_125649	AT5G62550		Microtubule-associated futsch-like protein	unknown molecular functions (GO:0003674)	unknown
At.26290	4.22743	NM_102595	AT1G28300	LEC2	AP2/B3-like transcriptional factor family protein	DNA-binding transcription factor activity (GO:0003700); positive regulation of transcription, DNA-templated (GO:0045893); embryo development ending in seed dormancy (GO:0009793); somatic embryogenesis (GO:0010262); seed oilbody biogenesis (GO:0010344); seed maturation (GO:0010431); positive regulation of auxin biosynthetic process (GO:0010601)	embryo development and seed dormancy
At.50432	4.20301	NM_120633	AT5G05510		Mad3/BUB1 homology region 1	protein kinase activity (GO:0004672); meiotic sister chromatid cohesion, centromeric (GO:0051754); mitotic spindle assembly checkpoint signaling (GO:0007094)	cell cycle / mitosis
At.42915	4.20133	NM_113687	AT3G27710	ARI3	RING/U-box superfamily protein	ubiquitin-protein transferase activity (GO:0004842); ubiquitin conjugating enzyme binding (GO:0031624); protein polyubiquitination (GO:0000209); ubiquitin-dependent protein catabolic process (GO:0006511); positive regulation of proteasomal ubiquitin-dependent protein catabolic process (GO:0032436)	proteolysis
At.69331	4.18231	NM_001084167	AT1G30974		Plant thionin family protein	unknown biological processes (GO:0008150); unknown molecular functions (GO:0003674)	unknown
At.30213	4.181	NM_123537	AT5G41720		F-box associated ubiquitination effector family protein	unknown biological processes (GO:0008150); unknown molecular functions (GO:0003674)	unknown
At.65615	4.1683	NM_123490	AT5G41250		Exostosin family protein	protein glycosylation (GO:0006486); glutathione transferase activity (GO:0004364); glycosyltransferase activity (GO:0016757)	protein metabolism
At.54748	4.13645	NM_120735	AT5G06520		SWAP (Suppressor-of-White-APricot)/surp domain-containing protein	U2 snRNP (GO:0005686); mRNA cis splicing, via spliceosome (GO:0045292); catalytic step 2 spliceosome (GO:0071013)	RNA splicing
At.41628	4.12549	NM_102051	AT1G22015	DD46	Galactosyltransferase family protein	UDP-glycosyltransferase activity (GO:0008194); galactosyltransferase activity (GO:0008378); beta-1,3-galactosyltransferase activity (GO:0048531); protein glycosylation (GO:0006486)	protein metabolism
At.65654	4.12078	NM_001036950	AT5G47175	LCR3	Low-molecular-weight cysteine-rich 3	defense response to fungus (GO:0050832); killing of cells of other organism (GO:0031640)	response to biotic stress
At.71197	4.11162	NM_119729	AT4G35640	SERAT3;2	Serine acetyltransferase 3;2	serine O-acetyltransferase activity (GO:0009001); sulfate assimilation (GO:0000103); cellular amino acid biosynthetic process (GO:0008652); cysteine biosynthetic process from serine (GO:0006535)	amino acid metabolism
At.54774	4.10599	NM_120884	AT5G08020	RPA70B	RPA70-kDa subunit B	damaged DNA binding (GO:0003684); single-stranded telomeric DNA binding (GO:0043047); DNA unwinding involved in DNA replication (GO:0006268); nucleotide-excision repair (GO:0006289); double-strand break repair via homologous recombination (GO:0000724); telomere maintenance via telomerase (GO:0007004); cellular response to DNA damage stimulus (GO:0006974); response to UV-B (GO:0010224)	DNA repair / DNA replication
At.49845	4.08268	NM_100227	AT1G03445	BSU1	Serine/threonine protein phosphatase family protein	protein serine/threonine phosphatase activity (GO:0004722); protein dephosphorylation (GO:0006470); regulation of protein localization (GO:0032880); positive regulation of brassinosteroid mediated signaling pathway (GO:1900459)	signal transduction / response to hormones
At.10322	4.02401	NM_106304	AT1G76540	CDKB2;1	Cyclin-dependent kinase B2;1	cyclin-dependent protein serine/threonine kinase activity (GO:0004693); RNA polymerase II CTD heptapeptide repeat kinase activity (GO:0008353); G1/S transition of mitotic cell cycle (GO:0000082); G2/M transition of mitotic cell cycle (GO:0000086); positive regulation of cell population proliferation (GO:0008284); histone phosphorylation (GO:0016572); hormone-mediated signaling pathway (GO:0009755…	cell cycle / mitosis / tissue and organ development / response to hormones
At.22180	4.02293	NM_121630	AT5G16250		Transmembrane protein	unknown biological processes (GO:0008150); unknown molecular functions (GO:0003674)	unknown
At.31315	3.96842	NM_119822	AT4G36590	AGL40	MADS-box transcription factor family protein	DNA-binding transcription factor activity (GO:0003700); regulation of transcription by RNA polymerase II (GO:0006357)	transcription regulation
At.63371	3.96505	NM_001037034	AT5G60553		Defensin-like (DEFL) family protein	defense response to fungus (GO:0050832); killing of cells of other organism (GO:0031640)	response to biotic stress
At.75610	3.95531	NM_118979	AT4G28380		Leucine-rich repeat (LRR) family protein	signal transduction (GO:0007165)	signal transduction
At.49376	3.94972	NM_001336724	AT2G38720	MAP65-5	Microtubule-associated protein 65-5	microtubule binding (GO:0008017); cell division (GO:0051301); microtubule cytoskeleton organization (GO:0000226); cell cycle (GO:0007049); phragmoplast (GO:0009524)	cytoskeleton organization / cell cycle
At.3861	3.94633	NM_116437	AT4G02060	PRL	Minichromosome maintenance (MCM2/3/5) family protein	single-stranded DNA helicase activity (GO:0017116); double-strand break repair via break-induced replication (GO:0000727); pre-replicative complex assembly involved in nuclear cell cycle DNA replication (GO:0006267); DNA unwinding involved in DNA replication (GO:0006268); regulation of DNA-dependent DNA replication (GO:0090329); pollen development (GO:0009555); sugar mediated signaling pathway (G…	DNA replication / cell cycle / tissue and organ development
At.52553	3.93591	NM_106445	AT1G77960		repressor ROX1-like protein	unknown biological processes (GO:0008150); unknown molecular functions (GO:0003674)	unknown
At.11165	3.91013	NM_105197	AT1G65240	A39	Eukaryotic aspartyl protease family protein	aspartic-type endopeptidase activity (GO:0004190); proteolysis (GO:0006508); protein catabolic process (GO:0030163); pollen tube guidance (GO:0010183); pollen tube growth (GO:0009860)	proteolysis / fertilization
	3.58476
At.63211	3.87984	NM_001036277	AT2G14282	SCRL18	SCR-like 18	defense response to fungus (GO:0050832); killing of cells of other organism (GO:0031640); signal transduction (GO:0007165)	response to biotic stress
At.65301	3.86969	NM_001035832	AT3G61172	LCR8	Low-molecular-weight cysteine-rich 8	defense response to fungus (GO:0050832); killing of cells of other organism (GO:0031640)	response to biotic stress
At.22278	3.8489	NM_001161301	AT5G52040	RS41	RNA-binding (RRM/RBD/RNP motifs) family protein	mRNA binding (GO:0003729); mRNA processing (GO:0006397); regulation of alternative mRNA splicing, via spliceosome (GO:0000381)	RNA splicing
At.65054	3.83026	NM_001084612	AT3G01326		ECA1 gametogenesis related family protein	unknown biological processes (GO:0008150); unknown molecular functions (GO:0003674)	unknown
At.41073	3.82159	NM_111150	AT3G02820		Zinc knuckle (CCHC-type) family protein	nucleic acid binding (GO:0003676); replication fork arrest (GO:0043111); DNA replication checkpoint signaling (GO:0000076); replication fork protection (GO:0048478); DNA damage response (GO:0006974)	DNA replication
At.168	3.7649	NM_001344670	AT5G46280	MCM3	Minichromosome maintenance (MCM2/3/5) family protein	DNA helicase activity (GO:0003678); DNA replication origin binding (GO:0003688); double-strand break repair via break-induced replication (GO:0000727); pre-replicative complex assembly involved in nuclear cell cycle DNA replication (GO:0006267); DNA unwinding involved in DNA replication (GO:0006268); DNA strand elongation involved in DNA replication (GO:0006271)	DNA replication / cell cycle
At.42583	3.74802	NM_100153	AT1G02730	CSLD5	Cellulose synthase-like D5	glucosyltransferase activity (GO:0046527); mannan synthase activity (GO:0051753); cellulose synthase (UDP-forming) activity (GO:0016760); cellulose biosynthetic process (GO:0030244); plant-type primary cell wall biogenesis (GO:0009833); cell plate assembly (GO:0000919); response to osmotic stress (GO:0006970); response to water deprivation (GO:0009414); response to salt stress (GO:0009651)	cell wall organization / response to abiotic stress
At.53530	3.74227	NM_113738	AT3G28190		Transmembrane protein	unknown biological processes (GO:0008150); unknown molecular functions (GO:0003674)	unknown
At.41552	3.72425	NM_102190	AT1G23410	RPS27aA	Ribosomal protein S27a / Ubiquitin family protein	mRNA binding (GO:0003729); ubiquitin protein ligase binding (GO:0031625); modification-dependent protein catabolic process (GO:0019941); structural constituent of ribosome (GO:0003735); translation (GO:0006412)	proteolysis / translation
	3.71862
At.35376	3.7232	NM_105645	AT1G69770	CMT3	Chromomethylase 3	DNA (cytosine-5-)-methyltransferase activity (GO:0003886); DNA methylation on cytosine within a CNG sequence (GO:0010425); histone H3-K9 methylation (GO:0051567); negative regulation of gene expression, epigenetic (GO:0045814); chromatin silencing (GO:0006342); zygote asymmetric cytokinesis in embryo sac (GO:0010069)	epigenetic control of gene expression / fertilization
At.33267	3.67782	NM_120431	AT5G03510	ZAT14	C2H2-type zinc finger family protein	regulation of transcription, DNA-templated (GO:0006355); transcription cis-regulatory region binding (GO:0000976 )	transcription regulation
At.19755	3.67521	NM_123329	AT5G39670	CML46	Calcium-binding EF-hand family protein CML46	calcium ion binding (GO:0005509); negative regulation of defense response to bacterium (GO:1900425)	response to biotic stress
At.31011	3.66815	NM_001203442	AT4G23800	3xHMG-box2	High-mobility group box 6	DNA-binding transcription factor activity (GO:0003700); regulation of transcription, DNA-templated (GO:0006355)	transcription regulation
	2.59172	NM_122249
At.39416	3.66094	NM_001335801	AT2G22610	MDKIN2	Di-glucose binding protein with Kinesin motor domain-containing protein	microtubule motor activity (GO:0003777); microtubule-based movement (GO:0007018)	cytoskeleton organization
	2.94343
At.54882	3.65677	NM_121738	AT5G17320	HDG9	Homeodomain GLABROUS 9	DNA-binding transcription factor activity (GO:0003700); regulation of transcription, DNA-templated (GO:0006355)	transcription regulation
At.55670	3.63851	NM_001345496	AT5G61740	ABCA10	ABC2 homolog 14	ABC-type transporter activity (GO:0140359); ATPase-coupled transmembrane transporter activity (GO:0042626); lipid transporter activity (GO:0005319); lipid transport (GO:0006869)	lipid transport
At.34981	3.62197	NM_115449	AT3G55910		ADP-ribosylation factor GTPase-activating protein	unknown biological processes (GO:0008150); unknown molecular functions (GO:0003674)	unknown
At.3125	3.62092	NM_117430	AT4G13560	UNE15	Late embryogenesis abundant protein (LEA) family protein	double fertilization forming a zygote and endosperm (GO:0009567)	fertilization
At.65885	3.62082	NR_143387	AT1G04425		ncRNA	unknown biological processes (GO:0008150); unknown molecular functions (GO:0003674)	non-coding RNA / unknown
At.53039	3.61455	NM_129077	AT2G35250		NEP-interacting protein, putative (DUF239)	unknown biological processes (GO:0008150); unknown molecular functions (GO:0003674)	unknown
At.63199	3.59259	NM_001036318	AT2G22345		Cysteine-rich protein, defensin-like (DEFL) family protein	defense response to fungus (GO:0050832); killing of cells of other organism (GO:0031640)	response to biotic stress
At.65304	3.57277	NM_001035834	AT3G61177	LCR53	Low-molecular-weight cysteine-rich 53	defense response to fungus (GO:0050832); killing of cells of other organism (GO:0031640)	response to biotic stress
At.26638	3.57212	NM_104793	AT1G61120	TPS04	Terpene synthase 04	terpene synthase activity (GO:0010333); (E,E)-geranyllinalool synthase activity (GO:0080013); isoprenoid biosynthetic process (GO:0008299); terpenoid biosynthetic process (GO:0016114); response to singlet oxygen (GO:0000304); response to wounding (GO:0009611); response to bacterium (GO:0009617); response to jasmonic acid (GO:0009753); response to herbivore (GO:0080027)	secondary metabolism / response to abiotic stress / response to biotic stress
At.49896	3.54239	NM_001332430	AT1G20060		ATP binding microtubule motor family protein	microtubule motor activity (GO:0003777); microtubule binding (GO:0008017); microtubule-based movement (GO:0007018)	cytoskeleton organization
At.50553	3.53194	NM_125802	AT5G64060	NAC103	NAC domain containing protein 103	transcription cis-regulatory region binding (GO:0000976); DNA-binding transcription factor activity (GO:0003700); regulation of transcription, DNA-templated (GO:0006355)	transcription regulation
At.19147	3.53052	NM_001344970	AT5G51950		Glucose-methanol-choline (GMC) oxidoreductase family protein	flavin adenine dinucleotide binding (GO:0050660); oxidoreductase activity, acting on CH-OH group of donors (GO:0016614)	other metabolism
At.52785	3.52941	NM_127323	AT2G17690	SDC	Ascorbic acid mannose pathway regulator, putative (DUF295)	protein binding (GO:0005515); response to heat (GO:0009408)	response to abiotic stress
At.23136	3.52731	NM_105847	AT1G71890	SUC5	Major facilitator superfamily protein	sucrose:proton symporter activity (GO:0008506); sucrose transmembrane transporter activity (GO:0008515); biotin transmembrane transporter activity (GO:0015225); carbohydrate transport (GO:0008643); biotin transport (GO:0015878); seed development (GO:0048316)	carbohydrate transport / embryo development and seed dormancy
At.34610	3.52472	NM_116221	AT4G00040		Chalcone and stilbene synthase family protein	acyltransferase activity, transferring groups other than amino-acyl groups (GO:0016747); flavonoid biosynthetic process (GO:0009813); polyketide biosynthetic process (GO:0030639)	secondary metabolism
At.23084	3.50691	NM_001160958	AT1G56100	PMEI14	Plant invertase/pectin methylesterase inhibitor superfamily protein	pectinesterase inhibitor activity (GO:0046910); negative regulation of catalytic activity (GO:0043086)	cell wall organization
At.49816	3.49838	NM_203140	AT5G42235		Expressed protein	unknown biological processes (GO:0008150); unknown molecular functions (GO:0003674)	unknown
At.50462	3.4881	NM_121674	AT5G16690	ORC3	Origin recognition complex subunit 3	DNA replication origin binding (GO:0003688); DNA replication initiation (GO:0006270); pre-replicative complex assembly involved in nuclear cell cycle DNA replication (GO:0006267); response to sucrose (GO:0009744); lateral root development (GO:0048527)	DNA replication / cell cycle / tissue and organ development
At.52231	3.482	NM_104519	AT1G56410	ERD2	Heat shock protein 70 (Hsp 70) family protein	heat shock protein binding (GO:0031072); ATP hydrolysis activity (GO:0016887); protein folding chaperone (GO:0044183); unfolded protein binding (GO:0051082); misfolded protein binding (GO:0051787); chaperone cofactor-dependent protein refolding (GO:0051085); cellular response to unfolded protein (GO:0034620); response to heat (GO:0009408); response to cadmium ion (GO:0046686)	protein metabolism / response to abiotic stress
At.17110	3.47653	NM_105211	AT1G65370		TRAF-like family protein	protein serine/threonine kinase activity (GO:0004674); protein phosphorylation (GO:0006468); cell surface receptor signaling pathway (GO:0007166)	signal transduction
At.65631	3.44505	NM_123691	AT5G43250	NF-YC13	Nuclear factor Y, subunit C13	DNA-binding transcription factor activity (GO:0003700); protein heterodimerization activity (GO:0046982); regulation of transcription, DNA-templated (GO:0006355)	transcription regulation
At.38852	3.38259	NM_103537	AT1G44110	CYCA1;1	Cyclin A1;1	cyclin-dependent protein serine/threonine kinase regulator activity (GO:0016538); cell cycle (GO:0007049); mitotic cell cycle phase transition (GO:0044772)	cell cycle
At.50032	3.38252	NM_001124124	AT1G73550	LTPG8	Bifunctional inhibitor/lipid-transfer protein/seed storage 2S albumin superfamily protein	unknown biological processes (GO:0008150); unknown molecular functions (GO:0003674)	unknown
	2.79706	NM_106013
At.52876	3.37455	NM_127887	AT2G23230		Terpenoid cyclases/Protein prenyltransferases superfamily protein	terpene synthase activity (GO:0010333); cyclase activity (GO:0009975); sesquiterpene biosynthetic process (GO:0051762); diterpenoid biosynthetic process (GO:0016102)	secondary metabolism
At.3885	3.35008	NM_001340375	AT4G02430	SR34b	RNA-binding (RRM/RBD/RNP motifs) family protein	RNA binding (GO:0003723); mRNA splicing, via spliceosome (GO:0000398); mRNA processing (GO:0006397)	RNA splicing
At.45312	3.34696	NM_148408	AT4G37810	EPFL2	EPIDERMAL PATTERNING FACTOR-like protein	guard cell differentiation (GO:0010052); stomatal complex development (GO:0010374)	tissue and organ development
At.29375	3.33688	NM_125041	AT5G56580	MKK6	MAP kinase kinase 6	protein serine/threonine/tyrosine kinase activity (GO:0004712); MAP kinase kinase activity (GO:0004708); mitogen-activated protein kinase kinase kinase binding (GO:0031435); MAPK cascade (GO:0000165); peptidyl-tyrosine phosphorylation (GO:0018108); defense response to oomycetes (GO:0002229); male meiosis cytokinesis (GO:0007112); lateral root formation (GO:0010311)	signal transduction / response to biotic stress / tissue and organ development
At.28109	3.32895	NM_104193	AT1G53140	DRP5A	Dynamin related protein 5A	GTPase activity (GO:0003924); microtubule binding (GO:0008017); cytokinesis by cell plate formation (GO:0000911); cell division (GO:0051301)	cell cycle
At.33218	3.32224	NM_001342736	AT5G03830		CDK inhibitor P21 binding protein	unknown biological processes (GO:0008150); unknown molecular functions (GO:0003674)	unknown
At.49030	3.31456	AK318634	AT5G16840	BPA1	Binding partner of acd11 1	RNA binding (GO:0003723); protein binding (GO:0005515); negative regulation of plant-type hypersensitive response (GO:0034051); defense response to fungus (GO:0050832)	response to biotic stress
At.40321	3.31426	NM_127165	AT2G16060	HB1	Hemoglobin 1	oxygen binding (GO:0019825); oxygen transport (GO:0015671); response to hypoxia (GO:0001666)	response to abiotic stress
At.10170	3.28639	NM_111448	AT3G05740	RECQI1	RECQ helicase l1	DNA helicase activity (GO:0003678); four-way junction helicase activity (GO:0009378); ATP hydrolysis activity (GO:0016887); 3'-5' DNA helicase activity (GO:0043138); double-strand break repair via homologous recombination (GO:0000724); DNA repair (GO:0006281); DNA unwinding involved in DNA replication (GO:0006268); cellular response to water deprivation (GO:0042631); cellular response to cold (GO…	DNA replication / DNA repair / response to abiotic stress
At.38170	3.28358	NM_103864	AT1G49770	RGE1	Basic helix-loop-helix (bHLH) DNA-binding superfamily protein	DNA-binding transcription factor activity (GO:0003700); protein dimerization activity (GO:0046983); regulation of transcription, DNA-templated (GO:0006355); embryo development ending in seed dormancy (GO:0009793); endosperm development (GO:0009960); regulation of abscisic acid biosynthetic process (GO:0010115); seed dormancy process (GO:0010162); seed morphogenesis (GO:0048317)	embryo development and seed dormancy / hormone biosynthesis
At.41141	3.26642	NM_111106	AT3G02390		Hypothetical protein	unknown biological processes (GO:0008150); unknown molecular functions (GO:0003674)	unknown
At.9105	3.24797	NM_124551	AT5G51720	NEET	2 iron, 2 sulfur cluster binding protein	2 iron, 2 sulfur cluster binding (GO:0051537); leaf senescence (GO:0010150); regulation of autophagy (GO:0010506); iron ion homeostasis (GO:0055072); reactive oxygen species metabolic process (GO:0072593)	metal homeostasis / redox metabolism
At.12533	3.22724	NM_180087	AT2G44590	DL1D	DYNAMIN-like 1D	GTPase activity (GO:0003924); microtubule binding (GO:0008017)	cytoskeleton organization
At.63230	3.22268	NM_001036278	AT2G14365	LCR84	Low-molecular-weight cysteine-rich 84	defense response to fungus (GO:0050832); killing of cells of other organism (GO:0031640)	response to biotic stress
At.40444	3.20882	NM_111569	AT3G06890		Transmembrane protein	unknown biological processes (GO:0008150); unknown molecular functions (GO:0003674)	unknown
At.66287	3.20718	NM_001036383	AT2G31953	LCR76	Low-molecular-weight cysteine-rich 76	defense response to fungus (GO:0050832); killing of cells of other organism (GO:0031640)	response to biotic stress
At.30929	3.19938	NM_122418	AT5G25090	ENODL13	Early nodulin-like protein 13	electron transfer activity (GO:0009055); electron transport chain (GO:0022900)	electron transport chain
At.39641	3.19521	NM_127650	AT2G20825	ULT2	Developmental regulator, ULTRAPETALA	unknown biological processes (GO:0008150); unknown molecular functions (GO:0003674)	unknown
At.26566	3.12339	NM_128233	AT2G26760	CYCB1;4	Cyclin B1;4	protein binding (GO:0005515); cyclin-dependent protein serine/threonine kinase regulator activity (GO:0016538); cell cycle (GO:0007049); mitotic cell cycle phase transition (GO:0044772)	cell cycle / mitosis
At.37908	3.1016	NM_001202739	AT2G33560	BUBR1	BUB1-related (BUB1: budding uninhibited by benzymidazol 1)	protein kinase activity (GO:0004672); meiotic sister chromatid cohesion, centromeric (GO:0051754); mitotic spindle assembly checkpoint signaling (GO:0007094)	cell cycle
At.26484	3.09575	NM_128129	AT2G25700	SK3	SKP1-like 3	cullin family protein binding (GO:0097602); SCF-dependent proteasomal ubiquitin-dependent protein catabolic process (GO:0031146); response to auxin (GO:0009733); response to jasmonic acid (GO:0009753); jasmonic acid mediated signaling pathway (GO:0009867)	proteolysis / response to hormones
At.2482	3.08437	NM_119461	AT4G33070	PDC1	Thiamine pyrophosphate dependent pyruvate decarboxylase family protein	cellular response to hypoxia (GO:0071456); response to anoxia (GO:0034059); aromatic amino acid family catabolic process to alcohol via Ehrlich pathway (GO:0000949); pyruvate decarboxylase activity (GO:0004737)	response to abiotic stress
At.27825	3.07137	NM_001338509	AT3G21215		RNA-binding (RRM/RBD/RNP motifs) family protein	mRNA binding (GO:0003729)	RNA metabolism
At.50873	3.05913	NM_124452	AT5G50740	HMP52	Heavy metal transport/detoxification superfamily protein	metal ion binding (GO:0046872)	other metabolism
At.68470	3.05875	AY087936	AT4G15820		ABC subfamily C protein	unknown biological processes (GO:0008150); unknown molecular functions (GO:0003674)	unknown
At.17581	3.05637	NM_105280	AT1G66090	TN3	Disease resistance protein (TIR-NBS class)	defense response (GO:0006952); ADP binding (GO:0043531); cellular response to hypoxia (GO:0071456); signal transduction (GO:0007165)	response to biotic stress / response to abiotic stress
At.23100	3.04699	NM_001336387	AT2G32340		TraB family protein	unknown biological processes (GO:0008150); unknown molecular functions (GO:0003674)	unknown
At.49872	3.03347	NM_001331928	AT1G10780		F-box/RNI-like superfamily protein	protein binding (GO:0005515)	unknown
	3.02925
At.21886	3.03341	NM_001343883	AT5G24620		Pathogenesis-related thaumatin superfamily protein	defense response (GO:0006952)	response to biotic stress
	2.90786	NM_001203456
At.65126	3.02222	NM_113176	AT3G22770		F-box associated ubiquitination effector family protein	unknown biological processes (GO:0008150); unknown molecular functions (GO:0003674)	unknown
At.43489	3.01764	NM_001340406	AT4G02830		Hypothetical protein	unknown biological processes (GO:0008150); unknown molecular functions (GO:0003674)	unknown
	2.59188
At.53934	2.99031	NM_001339716	AT3G55060		CAP-gly domain linker	cellular component assembly (GO:0022607); unknown biological processes (GO:0008150); unknown molecular functions (GO:0003674)	unknown
At.34312	2.98908	NM_106482	AT1G78340	GSTU22	Glutathione S-transferase TAU 22	glutathione transferase activity (GO:0004364); glutathione metabolic process (GO:0006749); toxin catabolic process (GO:0009407); response to toxic substance (GO:0009636)	response to abiotic stress
At.52563	2.96807	NM_106523	AT1G78760		F-box/RNI-like superfamily protein	protein binding (GO:0005515); unknown biological processes (GO:0008150); unknown molecular functions (GO:0003674)	unknown
At.55254	2.96538	NM_123306	AT5G39440	SnRK1.3	SNF1-related protein kinase 1.3	protein serine/threonine kinase activity (GO:0004674); protein phosphorylation (GO:0006468); intracellular signal transduction (GO:0035556)	signal transduction
At.52148	2.96226	NM_104077	AT1G51960	IQD27	IQ-domain 27	calmodulin binding (GO:0005516); unknown biological processes (GO:0008150)	unknown
At.16312	2.94416	NM_001202913	AT3G08770	LTP6	Lipid transfer protein 6	lipid binding (GO:0008289); lipid transport (GO:0006869); response to water deprivation (GO:0009414)	lipid transport / response to abiotic stress
At.2064	2.93608	NM_001125551	AT4G21895		DNA binding protein	DNA binding (GO:0003677); unknown biological processes (GO:0008150)	unknown
0	2.93131	NM_001333650	AT1G54445		Protein of unknown function (PD694200), defensin-like (DEFL) family protein	unknown biological processes (GO:0008150); unknown molecular functions (GO:0003674)	unknown
At.31356	2.92845	NM_121900	AT5G18950		Tetratricopeptide repeat (TPR)-like superfamily protein	unknown biological processes (GO:0008150); unknown molecular functions (GO:0003674)	unknown
At.47924	2.91946	NM_202138	AT1G19397		Transmembrane protein	unknown biological processes (GO:0008150); unknown molecular functions (GO:0003674)	unknown
At.4711	2.91355	NM_115930	AT3G60660		Spindle/kinetochore-associated-like protein	cell division (GO:0051301); mitotic spindle (GO:0072686); mitotic cell cycle (GO:0000278); regulation of microtubule polymerization or depolymerization (GO:0031110); chromosome segregation (GO:0007059)	cytoskeleton organization / cell cycle / mitosis
At.29135	2.89226	NM_125486	AT5G60930		P-loop containing nucleoside triphosphate hydrolases superfamily protein	ATP binding (GO:0005524); hydrolase activity (GO:0016787); microtubule binding (GO:0008017); microtubule motor activity (GO:0003777); microtubule-based movement (GO:0007018); mitotic spindle organization (GO:0007052); cell wall organization (GO:0071555)	cytoskeleton organization / cell cycle / mitosis / cell wall organization
At.66835	2.88734	NM_148600	AT1G58602	RPP7	LRR and NB-ARC domains-containing disease resistance protein	defense response to other organism (GO:0098542)	response to biotic stress
At.37578	2.88009	NM_001202759	AT2G36200		P-loop containing nucleoside triphosphate hydrolases superfamily protein	ATP binding (GO:0005524); hydrolase activity (GO:0016787); microtubule binding (GO:0008017); microtubule motor activity (GO:0003777); plus-end-directed microtubule motor activity (GO:0008574); microtubule-based movement (GO:0007018); spindle elongation (GO:0051231); mitotic spindle assembly (GO:0090307)	cytoskeleton organization / cell cycle / mitosis
At.26974	2.8688	NM_112508	AT3G16370	GGL19	GDSL-like Lipase/Acylhydrolase superfamily protein	hydrolase activity, acting on ester bonds (GO:0016788); lipid catabolic process (GO:0016042)	lipid metabolism
At.64902	2.86322	NM_001084356	AT1G75250	RL6	RAD-like 6	DNA-binding transcription factor activity (GO:0003700); regulation of transcription, DNA-templated (GO:0006355)	transcription regulation
At.31340	2.84439	NM_119792	AT4G36240	GATA7	GATA transcription factor 7	DNA-binding transcription factor activity (GO:0003700); zinc ion binding (GO:0008270); regulation of transcription, DNA-templated (GO:0006355); circadian rhythm (GO:0007623); response to light stimulus (GO:0009416); cell differentiation (GO:0030154)	response to stimula / tissue and organ development
At.71274	2.8338	NM_115306	AT3G54490	RPB5E	RNA polymerase II fifth largest subunit, E	DNA-directed 5'-3' RNA polymerase activity (GO:0003899); transcription, DNA-templated (GO:0006351)	transcription
At.65532	2.83014	NM_121970	AT5G19650	OFP8	Ovate family protein 8	protein binding (GO:0005515); negative regulation of transcription, DNA-templated (GO:0045892)	transcription regulation
At.36279	2.8215	NM_104911	AT1G62310	JMJ29	Transcription factor Jumonji (jmjC) domain-containing protein	regulation of trichome morphogenesis (GO:2000039); histone H3-K9 methylation (GO:0051567); histone H3-K9 methylation (GO:0051567); chromatin DNA binding (GO:0031490); histone deacetylase complex (GO:0000118)	chromatin organization / tissue and organ development
At.30178	2.80721	NM_123603	AT5G42380	CML37	Calmodulin like 37	calcium ion binding (GO:0005509); enzyme regulator activity (GO:0030234); calcium-mediated signaling (GO:0019722); response to ozone (GO:0010193); cellular response to hypoxia (GO:0071456)	signal transduction / response to abiotic stress
At.69483	2.77977	NM_001085272	AT5G50345		Maternally expressed family protein	unknown biological processes (GO:0008150); unknown molecular functions (GO:0003674)	unknown
At.63169	2.77941	NM_001035975	AT1G15757		Molecular chaperone Hsp40/DnaJ family protein	unknown biological processes (GO:0008150); unknown molecular functions (GO:0003674)	unknown
At.54093	2.77524	NM_001340361	AT4G02110	BCP1	BRCT5 DOMAIN CONTAINING PROTEIN 1 transcription coactivator	DNA damage response (GO:0006974); double-strand break repair via homologous recombination (GO:0000724)	DNA repair
At.23424	2.76155	NM_122615	AT5G27330		Prefoldin chaperone subunit family protein	structural constituent of ribosome (GO:0003735); translation (GO:0006412)	translation
At.39002	2.76154	NM_128117	AT2G25590		Plant Tudor-like protein	unknown biological processes (GO:0008150); unknown molecular functions (GO:0003674)	unknown
At.42818	2.76047	NM_113753	AT3G28340	GATL10	Galacturonosyltransferase-like 10	glycosyltransferase activity (GO:0016757); polygalacturonate 4-alpha-galacturonosyltransferase activity (GO:0047262); pectin biosynthetic process (GO:0045489); cell wall organization (GO:0071555); response to oxidative stress (GO:0006979)	cell wall organization
At.70531	2.75256	NM_202769	AT4G01915		Hypothetical protein	unknown biological processes (GO:0008150); unknown molecular functions (GO:0003674)	unknown
At.40911	2.74691	NM_001202592	AT2G07690	MCM5	Minichromosome maintenance (MCM2/3/5) family protein	DNA helicase activity (GO:0003678); DNA replication origin binding (GO:0003688); single-stranded DNA helicase activity (GO:0017116); 3'-5' DNA helicase activity (GO:0043138); double-strand break repair via break-induced replication (GO:0000727); pre-replicative complex assembly involved in nuclear cell cycle DNA replication (GO:0006267); DNA unwinding involved in DNA replication (GO:0006268); cel…	DNA replication / cell cycle
At.49897	2.73337	NM_001332451	AT1G20590		Cyclin	protein binding (GO:0005515); cyclin-dependent protein serine/threonine kinase regulator activity (GO:0016538); cell cycle (GO:0007049); mitotic cell cycle phase transition (GO:0044772)	cell cycle
At.65233	2.73212	NM_001035725	AT3G43505	LCR30	Low-molecular-weight cysteine-rich 30	defense response to fungus (GO:0050832); killing of cells of other organism (GO:0031640)	response to biotic stress
At.33381	2.71596	NM_117411	AT4G13370	CORD3	Serine/arginine repetitive matrix protein, putative (DUF936)	microtubule binding (GO:0008017)	cytoskeleton organization
At.50019	2.71527	NM_105658	AT1G69900	ACLP1	Actin cross-linking protein	response to bacterium (GO:0009617)	response to biotic stress
	2.28823
At.42153	2.70438	NM_001331949	AT1G11070		Hydroxyproline-rich glycoprotein family protein	chloroplast organization (GO:0009658)	tissue and organ development
At.49965	2.70227	NM_103977	AT1G50970		Membrane trafficking VPS53 family protein	retrograde transport, endosome to Golgi (GO:0042147); protein transport (GO:0015031)	protein targeting
0	2.70163	NR_142896	AT5G06155		ncRNA, transcript overlaps with AT5G41320	unknown biological processes (GO:0008150); unknown molecular functions (GO:0003674)	non-coding RNA / unknown
At.50087	2.7002	NM_127667	AT2G20980	MCM10	Minichromosome maintenance 10	DNA replication origin binding (GO:0003688); double-stranded DNA binding (GO:0003690); single-stranded DNA binding (GO:0003697); DNA replication initiation (GO:0006270)	DNA replication
At.44822	2.69854	NR_139049	AT1G06265		ncRNA, transcript overlaps with AT1G06260	unknown biological processes (GO:0008150); unknown molecular functions (GO:0003674)	non-coding RNA / unknown
At.42307	2.68727	NM_001331688	AT1G07290	GONST2	Golgi nucleotide sugar transporter 2	GDP-mannose transmembrane transporter activity (GO:0005458); antiporter activity (GO:0015297); nucleotide-sugar transmembrane transport (GO:0015780); GDP-mannose transmembrane transport (GO:1990570)	carbohydrate transport
	2.35329
At.55047	2.68479	NM_122683	AT5G28000		Polyketide cyclase/dehydrase and lipid transport superfamily protein	defense response (GO:0006952)	response to biotic stress
At.33033	2.68336	NM_117800	AT4G16970		Protein kinase superfamily protein	double-strand break repair via break-induced replication (GO:0000727); protein serine/threonine kinase activity (GO:0004674); protein autophosphorylation (GO:0046777); signal transduction (GO:0007165)	signal transduction / DNA repair
At.32420	2.67631	NM_121042	AT5G10040	HUP9	Transmembrane protein	anaerobic respiration (GO:0009061)	anaerobic respiration
At.30429	2.67615	NM_123178	AT5G38180		Bifunctional inhibitor/lipid-transfer protein/seed storage 2S albumin superfamily protein	lipid transport (GO:0006869)	lipid transport
At.54988	2.67296	NM_122438	AT5G25290	FDB35	F-box protein (DUF295)	unknown biological processes (GO:0008150); unknown molecular functions (GO:0003674)	unknown
At.52484	2.67173	NM_105866	AT1G72080		Hypothetical protein	unknown biological processes (GO:0008150); unknown molecular functions (GO:0003674)	unknown
At.32501	2.65746	NM_120987	AT5G09500		Ribosomal protein S19 family protein	translation (GO:0006412); ribosomal small subunit assembly (GO:0000028); cytosolic small ribosomal subunit (GO:0022627)	translation
At.63166	2.65107	NM_001035963	AT1G13608		Defensin-like (DEFL) family protein	defense response (GO:0006952)	response to biotic stress
At.7672	2.64763	NM_125380	AT5G59870	HTA6	Histone H2A 6	chromatin binding (GO:0003682); protein heterodimerization activity (GO:0046982); chromatin organization (GO:0006325); heterochromatin organization (GO:0070828); chromatin silencing (GO:0006342)	chromatin organization
At.31019	2.63804	NM_001125792	AT5G23260	TT16	TRANSPARENT TESTA16, K-box region and MADS-box transcription factor family protein	RNA polymerase II cis-regulatory region sequence-specific DNA binding (GO:0000978); DNA-binding transcription factor activity, RNA polymerase II-specific (GO:0000981); regulation of transcription by RNA polymerase II (GO:0006357); regulation of cell differentiation (GO:0045595); regulation of cell division (GO:0051302); regulation of cell shape (GO:0008360); flower development (GO:0009908); seed …	embryo development and seed dormancy / tissue and organ development / secondary metabolism
At.32632	2.63183	NM_001341480	AT4G21400	CRK28	Cysteine-rich RLK (RECEPTOR-like protein kinase) 28	protein serine/threonine/tyrosine kinase activity (GO:0004712); protein phosphorylation (GO:0006468)	signal transduction
At.65703	2.6291	NM_125769	AT5G63740		RING/U-box superfamily protein	ubiquitin protein ligase activity (GO:0061630); ubiquitin conjugating enzyme binding (GO:0031624); positive regulation of proteasomal ubiquitin-dependent protein catabolic process (GO:0032436); protein polyubiquitination (GO:0000209); ubiquitin-dependent protein catabolic process (GO:0006511)	proteolysis
At.24838	2.62681	NM_122527	AT5G26260		TRAF-like family protein	unknown biological processes (GO:0008150); unknown molecular functions (GO:0003674)	unknown
At.21486	2.61626	NM_100790	AT1G09200	H3.1	Histone superfamily protein	protein heterodimerization activity (GO:0046982); structural constituent of chromatin (GO:0030527)	chromatin organization
At.50784	2.60938	NM_102448	AT1G26840	ORC6	Origin recognition complex protein 6	DNA binding (GO:0003677); protein binding (GO:0005515); DNA replication initiation (GO:0006270); pollen development (GO:0009555)	DNA replication / sexual reproduction
At.37335	2.60823	NM_001198287	AT1G53780		26S proteasome regulatory complex ATPase	proteasome-activating activity (GO:0036402); peptidyl-prolyl cis-trans isomerase activity (GO:0003755); protein peptidyl-prolyl isomerization (GO:0000413); protein catabolic process (GO:0030163); ATP hydrolysis activity (GO:0016887)	proteolysis
At.53077	2.60189	NM_129517	AT2G39590		40S ribosomal protein S15a	translation (GO:0006412); cytosolic small ribosomal subunit (GO:0022627)	translation
At.50695	2.59799	NM_118006	AT4G18900		Transducin/WD40 repeat-like superfamily protein	protein binding (GO:0005515); rRNA processing (GO:0006364)	translation
At.70808	2.59004	NM_001334402	AT1G69190	DHPS	Dihydropterin pyrophosphokinase / Dihydropteroate synthase	2-amino-4-hydroxy-6-hydroxymethyldihydropteridine diphosphokinase activity (GO:0003848); dihydropteroate synthase activity (GO:0004156); phosphorylation (GO:0016310); response to oxidative stress (GO:0006979); tetrahydrofolate biosynthetic process (GO:0046654); folic acid biosynthetic process (GO:0046656)	cofactor metabolism / response to abiotic stress
At.3231	2.57588	NM_117325	AT4G12550	AIR1	Auxin-Induced in Root cultures 1	response to auxin (GO:0009733); lateral root morphogenesis (GO:0010102)	response to hormones / tissue and organ development
At.65144	2.5756	NM_001035677	AT3G24068		Plant self-incompatibility protein S1 family	unknown biological processes (GO:0008150); unknown molecular functions (GO:0003674)	unknown
At.73934	2.57208	NM_105400	AT1G67320	EMB2813	DNA primase, large subunit family	DNA binding (GO:0003677); 4 iron, 4 sulfur cluster binding (GO:0051539); DNA replication, synthesis of RNA primer (GO:0006269)	DNA replication
At.67583	2.56129	NR_142367	AT4G26795		ncRNA, transcript overlaps with AT4G26790	unknown biological processes (GO:0008150); unknown molecular functions (GO:0003674)	non-coding RNA / unknown
At.52847	2.56017	NM_127628	AT2G20635		Protein kinase and Mad3-BUB1-I domain-containing protein	protein serine/threonine kinase activity (GO:0004674); protein phosphorylation (GO:0006468); meiotic sister chromatid cohesion, centromeric (GO:0051754); chromosome segregation (GO:0007059); cell division (GO:0051301); mitotic spindle assembly checkpoint signaling (GO:0007094)	cell cycle / mitosis
At.32815	2.55668	NM_118066	AT4G19460		UDP-Glycosyltransferase superfamily protein	glycosyltransferase activity (GO:0016757)	other metabolism
	2.36537
At.73562	2.55633	NM_001339833	AT3G56891	HMP32	Heavy metal transport/detoxification superfamily protein	metal ion binding (GO:0046872); response to stimulus (GO:0050896)	response to stimula
At.51806	2.55311	NM_102618	AT1G28500		Hypothetical protein (DUF626)	unknown biological processes (GO:0008150); unknown molecular functions (GO:0003674)	unknown
At.50282	2.54571	NM_115424	AT3G55660	ROPGEF6	ROP (rho of plants) guanine nucleotide exchange factor 6	guanyl-nucleotide exchange factor activity (GO:0005089); regulation of catalytic activity (GO:0050790)	other metabolism
At.38560	2.53651	NM_103669	AT1G47760	AGL102	AGAMOUS-like 102	RNA polymerase II cis-regulatory region sequence-specific DNA binding (GO:0000978); DNA-binding transcription factor activity, RNA polymerase II-specific (GO:0000981); regulation of transcription by RNA polymerase II (GO:0006357)	transcription regulation
At.51789	2.51157	NM_102505	AT1G27420		Galactose oxidase/kelch repeat superfamily protein	unknown biological processes (GO:0008150); unknown molecular functions (GO:0003674)	unknown
At.50169	2.50867	NM_111952	AT3G11160		Transmembrane protein	unknown biological processes (GO:0008150); unknown molecular functions (GO:0003674)	unknown
At.31820	2.49117	NM_119205	AT4G30590	ENODL12	Early nodulin-like protein 12	electron transfer activity (GO:0009055); electron transport chain (GO:0022900)	electron transport chain
At.53250	2.48967	NM_111894	AT3G10580		Homeodomain-like superfamily protein	response to gibberellin (GO:0009739); response to salicylic acid (GO:0009751); DNA-binding transcription factor activity (GO:0003700); regulation of transcription, DNA-templated (GO:0006355)	response to hormones
At.27073	2.48606	NM_128836	AT2G32765	SUMO5	Small ubiquitin-related modifier 5	protein tag (GO:0031386); ubiquitin-like protein ligase binding (GO:0044389); protein sumoylation (GO:0016925)	protein metabolism
0	2.47985	NR_139930	AT1G71528		ncRNA, transcript overlaps with AT1G71530	unknown biological processes (GO:0008150); unknown molecular functions (GO:0003674)	non-coding RNA / unknown
At.41545	2.47801	NM_102200	AT1G23510		OBP32pep protein	unknown biological processes (GO:0008150); unknown molecular functions (GO:0003674)	unknown
At.36757	2.47603	NM_001337087	AT2G44460	BGLU28	Beta glucosidase 28	hydrolase activity, hydrolyzing O-glycosyl compounds (GO:0004553); scopolin beta-glucosidase activity (GO:0102483); carbohydrate metabolic process (GO:0005975); glucosinolate catabolic process (GO:0019762); response to salt stress (GO:0009651); response to karrikin (GO:0080167)	secondary metabolism / response to abiotic stress
At.22399	2.47521	NM_116964	AT4G08950	EXO	Phosphate-responsive 1 family protein	response to brassinosteroid (GO:0009741); brassinosteroid mediated signaling pathway (GO:0009742)	response to hormones
At.52124	2.47432	NM_103980	AT1G51000		Hypothetical protein	unknown biological processes (GO:0008150); unknown molecular functions (GO:0003674)	unknown
At.50302	2.46916	NM_001340125	AT3G61750		Cytochrome b561/ferric reductase transmembrane with DOMON related domain-containing protein	unknown biological processes (GO:0008150); unknown molecular functions (GO:0003674)	unknown
At.51099	2.46907	NM_001345228	AT5G56990		Proteinase inhibitor I25, cystatin, motif protein	unknown biological processes (GO:0008150); unknown molecular functions (GO:0003674)	unknown
At.37033	2.46592	NM_129617	AT2G40550	ETG1	E2F target protein 1 (ETG1)	chromatin binding (GO:0003682); DNA replication (GO:0006260); postreplication repair (GO:0006301); sister chromatid cohesion (GO:0007062); cell cycle (GO:0007049)	DNA replication / DNA repair / cell cycle
At.54836	2.45951	NM_121363	AT5G13600		Phototropic-responsive NPH3 family protein	protein binding (GO:0005515); protein ubiquitination (GO:0016567)	proteolysis
At.19990	2.44316	BX842416	AT3G61010		Ferritin/ribonucleotide reductase-like family protein	ferroxidase activity (GO:0004322); ferric iron binding (GO:0008199); hydrolase activity, acting on glycosyl bonds (GO:0016798); intracellular sequestering of iron ion (GO:0006880)	ion homeostasis
At.38054	2.44198	NM_128814	AT2G32550	NOT9c	Cell differentiation, Rcd1-like protein	negative regulation of translation (GO:0017148); mRNA catabolic process (GO:0006402)	translation
At.63205	2.43137	NM_001036279	AT2G14935	LCR40	Low-molecular-weight cysteine-rich 40	defense response to fungus (GO:0050832); killing of cells of other organism (GO:0031640)	response to biotic stress
At.53595	2.42585	NM_113928	AT3G30290	CYP702A8	Cytochrome P450, family 702, subfamily A, polypeptide 8	monooxygenase activity (GO:0004497); oxidoreductase activity, acting on paired donors, with incorporation or reduction of molecular oxygen (GO:0016705); brassinosteroid homeostasis (GO:0010268); brassinosteroid biosynthetic process (GO:0016132); sterol metabolic process (GO:0016125)	hormone biosynthesis
At.25332	2.42582	AK230465	AT3G17210	HS1	Heat stable protein 1	metal ion binding (GO:0046872); defense response to bacterium (GO:0042742); defense response to fungus (GO:0050832); pollen tube adhesion (GO:0009865)	response to biotic stress
At.11244	2.42424	NM_001333486	AT1G51380		DEA(D/H)-box RNA helicase family protein	catalytic step 2 spliceosome (GO:0071013); RNA helicase activity (GO:0003724); mRNA binding (GO:0003729); rRNA processing (GO:0006364)	translation
At.40698	2.41868	NM_001123909	AT1G29630	EXO1A	5'-3' exonuclease family protein	SUMO binding (GO:0032183); 5'-flap endonuclease activity (GO:0017108); 5'-3' DNA exonuclease activity (GO:0035312); DNA repair (GO:0006281)	DNA repair
At.41859	2.40875	NM_101559	AT1G16980	TPS2	trehalose-6-phosphate synthase	alpha,alpha-trehalose-phosphate synthase (UDP-forming) activity (GO:0003825); trehalose biosynthetic process (GO:0005992); trehalose metabolism in response to stress (GO:0070413)	carbohydrate metabolism
At.50278	2.40794	NM_001035786	AT3G54910		RNI-like superfamily protein	unknown biological processes (GO:0008150); unknown molecular functions (GO:0003674)	unknown
At.49655	2.40729	NM_001035966	AT1G13755		Defensin-like (DEFL) family protein	defense response to fungus (GO:0050832); killing of cells of other organism (GO:0031640)	response to biotic stress
At.73935	2.40679	NM_001124996	AT2G38195	APD4	RING/U-box superfamily protein	ubiquitin-protein transferase activity (GO:0004842); protein ubiquitination (GO:0016567); mitotic cell cycle (GO:0000278); pollen development (GO:0009555)	proteolysis / cell cycle / mitosis
At.37011	2.3843	NM_130111	AT2G45490	AUR3	AURORA3, Ser/Thr kinase	protein serine/threonine/tyrosine kinase activity (GO:0004712); histone kinase activity (H3-S10 specific) (GO:0035175); histone kinase activity (H3-S28 specific) (GO:0044022); histone phosphorylation (GO:0016572); mitotic spindle organization (GO:0007052); regulation of cytokinesis (GO:0032465)	cell cycle
At.39344	2.38411	NM_001338075	AT3G13782	NAP1;4	Nucleosome assembly protein1;4	chromatin binding (GO:0003682); histone binding (GO:0042393); double-strand break repair via homologous recombination (GO:0000724); nucleosome assembly (GO:0006334)	DNA repair
At.6378	2.37313	NM_112752	AT3G18660	PGSIP1	Plant glycogenin-like starch initiation protein 1	glucuronosyltransferase activity (GO:0015020); glucuronoxylan glucuronosyltransferase activity (GO:0080116); glucuronoxylan biosynthetic process (GO:0010417); xylan biosynthetic process (GO:0045492); plant-type secondary cell wall biogenesis (GO:0009834); cell wall organization (GO:0071555)	cell wall organization
At.24053	2.37041	NR_143753	AT2G18440	GUT15	ncRNA	unknown biological processes (GO:0008150); unknown molecular functions (GO:0003674)	non-coding RNA / unknown
At.28934	2.36828	NM_125885	AT5G64870	FLOT3	SPFH/Band 7/PHB domain-containing membrane-associated protein family	protein localization to plasma membrane (GO:0072659); plasma membrane raft (GO:0044853); plant-type vacuole (GO:0000325)	protein targeting
At.1694	2.36653	NM_001339737	AT3G55630	DFD	DHFS-FPGS homolog D	tetrahydrofolylpolyglutamate synthase activity (GO:0004326); acid-amino acid ligase activity (GO:0016881); tetrahydrofolylpolyglutamate biosynthetic process (GO:0046901); folic acid-containing compound biosynthetic process (GO:0009396); one-carbon metabolic process (GO:0006730)	cofactor metabolism
At.52241	2.35888	NM_104555	AT1G57580		F-box family protein	unknown biological processes (GO:0008150); unknown molecular functions (GO:0003674)	unknown
At.43537	2.35014	NM_101080	AT1G12080		Vacuolar calcium-binding protein-like protein	response to calcium ion (GO:0051592); response to metal ion (GO:0010038); response to molecule of bacterial origin (GO:0002237); cellular response to gibberellin stimulus (GO:0071370); cellular response to sucrose starvation (GO:0043617); response to absence of light (GO:0009646); response to cold (GO:0009409); response to salt (GO:1902074)	response to abiotic stress / response to stimula
At.65180	2.34833	NM_113855	AT3G29300		Transmembrane protein	unknown biological processes (GO:0008150); unknown molecular functions (GO:0003674)	unknown
At.50559	2.33927	NM_125956	AT5G65580		Transmembrane protein	unknown biological processes (GO:0008150); unknown molecular functions (GO:0003674)	unknown
At.36340	2.32538	NM_001334013	AT1G61970	mTERF29	Mitochondrial transcription termination factor family protein	double-stranded DNA binding (GO:0003690); DNA-templated transcription, termination (GO:0006353)	transcription
At.42807	2.31602	NM_129724	AT2G41610	DICE1	Transmembrane protein	plant-type cell wall organization or biogenesis (GO:0071669)	cell wall organization
At.38146	2.31588	NM_128751	AT2G31930		Hypothetical protein	unknown biological processes (GO:0008150); unknown molecular functions (GO:0003674)	unknown
At.36686	2.29948	NM_001333890	AT1G60260	BGLU5	Beta glucosidase 5	scopolin beta-glucosidase activity (GO:0102483); carbohydrate metabolic process (GO:0005975); beta-glucosidase activity (GO:0008422)	secondary metabolism
At.49641	2.2948	NM_202624	AT3G22415		Hypothetical protein	unknown biological processes (GO:0008150); unknown molecular functions (GO:0003674)	unknown
At.40792	2.29268	NM_111342	AT3G04700		Carboxylate clamp-TPR protein (DUF1685)	unknown biological processes (GO:0008150); unknown molecular functions (GO:0003674)	unknown
0	2.28611	NR_139813	AT1G31485		ncRNA, transcript overlaps with AT1G31490	unknown biological processes (GO:0008150); unknown molecular functions (GO:0003674)	non-coding RNA / unknown
At.53065	2.28442	NM_129379	AT2G38220	APD3	RING/U-box superfamily protein	ubiquitin-protein transferase activity (GO:0004842); protein ubiquitination (GO:0016567); mitotic cell cycle (GO:0000278); pollen development (GO:0009555)	proteolysis / cell cycle / mitosis
At.30900	2.28237	NM_001343940	AT5G25560	CHYR2	CHY-type/CTCHY-type/RING-type Zinc finger protein	ubiquitin protein ligase activity (GO:0061630); protein ubiquitination (GO:0016567); ubiquitin-dependent protein catabolic process (GO:0006511); glucose mediated signaling pathway (GO:0010255)	proteolysis
At.53846	2.27824	NM_114763	AT3G49045		F-box/FBD/LRR protein	unknown biological processes (GO:0008150); unknown molecular functions (GO:0003674)	unknown
At.49817	2.27769	NM_123598	AT5G42330		Hypothetical protein	unknown biological processes (GO:0008150); unknown molecular functions (GO:0003674)	unknown
	2.23529
At.63349	2.27689	NM_001036943	AT5G46871		Putative membrane lipoprotein	unknown biological processes (GO:0008150); unknown molecular functions (GO:0003674)	unknown
At.29250	2.26877	NM_125288	AT5G58980	NCER3	Neutral/alkaline non-lysosomal ceramidase	N-acylsphingosine amidohydrolase activity (GO:0017040); ceramidase activity (GO:0102121); ceramide catabolic process (GO:0046514); long-chain fatty acid biosynthetic process (GO:0042759); sphingosine biosynthetic process (GO:0046512); cellular response to oxidative stress (GO:0034599)	lipid metabolism / response to abiotic stress
At.50566	2.26462	NM_126155	AT5G67550		Transmembrane protein	unknown biological processes (GO:0008150); unknown molecular functions (GO:0003674)	unknown
At.28697	2.25947	NM_201758	AT2G20142		Toll-Interleukin-Resistance (TIR) domain family protein	signal transduction (GO:0007165)	signal transduction
At.48529	2.25234	NM_128513	AT2G29600		Galactose oxidase/kelch repeat superfamily protein	unknown biological processes (GO:0008150); unknown molecular functions (GO:0003674)	unknown
At.73904	2.2485	AK319088	AT5G11170	UAP56a	DEAD/DEAH box RNA helicase family protein	double-stranded DNA binding (GO:0003690); RNA helicase activity (GO:0003724); double-stranded RNA binding (GO:0003725); single-stranded RNA binding (GO:0003727); mRNA binding (GO:0003729); ATP hydrolysis activity (GO:0016887); mRNA processing (GO:0006397); RNA splicing (GO:0008380); mRNA transport (GO:0051028); response to cadmium ion (GO:0046686)	RNA splicing
At.50324	2.24726	NM_202788	AT4G05520	EHD2	EPS15 homology domain 2	G protein activity (GO:0003925); GTP binding (GO:0005525); calcium ion binding (GO:0005509); regulation of actin cytoskeleton organization (GO:0032956); protein homooligomerization (GO:0051260); endosomal transport (GO:0016197); endocytosis (GO:0006897)	cytoskeleton organization / vesicle-mediated transport
At.50235	2.24395	NM_113821	AT3G29000		Calcium-binding EF-hand family protein	calcium ion binding (GO:0005509)	signal transduction
At.74432	2.24231	NM_104804	AT1G61230		Mannose-binding lectin superfamily protein	unknown biological processes (GO:0008150); carbohydrate binding (GO:0030246)	unknown
At.52868	2.24217	NM_179695	AT2G22600	KH6	RNA-binding KH domain-containing protein	mRNA binding (GO:0003729)	RNA metabolism
At.51611	2.22787	NM_001332130	AT1G14640		SWAP (Suppressor-of-White-APricot)/surp domain-containing protein	mRNA cis splicing, via spliceosome (GO:0045292); U2 snRNP (GO:0005686); catalytic step 2 spliceosome (GO:0071013)	RNA splicing
At.44270	2.22147	NM_001336955	AT2G42170		Actin family protein	actin cytoskeleton (GO:0015629)	cytoskeleton organization
At.70227	2.22036	NM_001340737	AT4G11830	PLDGAMMA2	Phospholipase D gamma 2	phospholipase D activity (GO:0004630); N-acylphosphatidylethanolamine-specific phospholipase D activity (GO:0070290); calcium ion binding (GO:0005509); membrane lipid metabolic process (GO:0006643); phospholipid catabolic process (GO:0009395); phosphatidylcholine metabolic process (GO:0046470); response to oxidative stress (GO:0006979)	lipid metabolism
At.73075	2.214	NM_129853	AT2G42920		Pentatricopeptide repeat (PPR-like) superfamily protein	RNA binding (GO:0003723); RNA modification (GO:0009451)	RNA metabolism
At.67025	2.2139	NR_139874	AT1G56612		ncRNA, transcript overlaps with AT1G56610	unknown biological processes (GO:0008150); unknown molecular functions (GO:0003674)	non-coding RNA / unknown
At.70864	2.20852	NM_001124067	AT1G62981		Transmembrane protein, putative (DUF1191)	unknown biological processes (GO:0008150); unknown molecular functions (GO:0003674)	unknown
At.54128	2.20443	NM_116641	AT4G04030	OFP9	Transcription repressor	unknown biological processes (GO:0008150); unknown molecular functions (GO:0003674)	unknown
At.69904	2.20412	NM_118963	AT4G28230		Hypothetical protein	unknown biological processes (GO:0008150); unknown molecular functions (GO:0003674)	unknown
At.71138	2.20177	NM_114561	AT3G46940	DUT1	DUTP-PYROPHOSPHATASE-LIKE 1	dUTP diphosphatase activity (GO:0004170); identical protein binding (GO:0042802); magnesium ion binding (GO:0000287); dUTP catabolic process (GO:0046081); dUMP biosynthetic process (GO:0006226); DNA repair (GO:0006281)	DNA repair
At.26450	2.1995	NM_001338642	AT3G23480		Cyclopropane-fatty-acyl-phospholipid synthase	methyltransferase activity (GO:0008168); lipid biosynthetic process (GO:0008610)	lipid metabolism
At.36795	2.19535	NM_001339050	AT3G30350	RGF4	Root meristem growth factor-like protein	growth factor activity (GO:0008083); hormone activity (GO:0005179); cell differentiation (GO:0030154); regulation of protein localization (GO:0032880); positive regulation of cell population proliferation (GO:0008284); positive gravitropism (GO:0009958); regulation of auxin polar transport (GO:2000012); regulation of root development (GO:2000280)	tissue and organ development
At.42538	2.19483	NM_100237	AT1G03550	SCAMP4	Secretory carrier membrane protein (SCAMP) family protein	protein transport (GO:0015031)	protein targeting
At.53862	2.19471	NM_114852	AT3G49920	VDAC5	Voltage dependent anion channel 5	voltage-gated anion channel activity (GO:0008308); porin activity (GO:0015288); anion transmembrane transport (GO:0098656)	ion transport
At.38959	2.18072	NM_001124915	AT2G25964		Hypothetical protein	unknown biological processes (GO:0008150); unknown molecular functions (GO:0003674)	unknown
	2.16584
At.55577	2.18012	NM_125003	AT5G56200		C2H2 type zinc finger transcription factor family	regulation of transcription, DNA-templated (GO:0006355); DNA-binding transcription factor activity (GO:0003700)	transcription regulation
At.52088	2.17972	NM_103805	AT1G49150		Transmembrane protein	unknown biological processes (GO:0008150); unknown molecular functions (GO:0003674)	unknown
At.42652	2.17559	NM_001331270	AT1G01370	HTR12	Histone superfamily protein	structural constituent of chromatin (GO:0030527); protein heterodimerization activity (GO:0046982); centromere complex assembly (GO:0034508); cell division (GO:0051301); meiotic chromosome separation (GO:0051307)	chromatin organization / cell cycle / meiosis
At.13170	2.173	NM_129686	AT2G41210	PIP5K5	Phosphatidylinositol- 4-phosphate 5-kinase 5	ATP binding (GO:0005524); phosphatidylinositol metabolic process (GO:0046488); plant-type cell wall modification (GO:0009827); pollen germination (GO:0009846); pollen tube growth (GO:0009860)	cell wall organization / sexual reproduction
At.26341	2.17102	NM_001341997	AT4G30130		DUF630 family protein (DUF630 and DUF632)	unknown biological processes (GO:0008150); unknown molecular functions (GO:0003674)	unknown
At.54780	2.16875	NM_147853	AT5G08730	ARI16	IBR domain-containing protein	ubiquitin conjugating enzyme binding (GO:0031624); protein polyubiquitination (GO:0000209); ubiquitin-dependent protein catabolic process (GO:0006511); positive regulation of proteasomal ubiquitin-dependent protein catabolic process (GO:0032436)	proteolysis
At.47268	2.16867	NM_112938	AT3G20470	GRP5	Glycine-rich protein 5	structural constituent of cell wall (GO:0005199); positive regulation of cell growth (GO:0030307); positive regulation of organ growth (GO:0046622); response to flooding (GO:0009413); response to abscisic acid (GO:0009737); response to salicylic acid (GO:0009751)	response to hormones / response to stimula
At.20709	2.16462	NM_148854	AT3G48280	CYP71A25	Cytochrome P450, family 71, subfamily A, polypeptide 25	heme binding (GO:0020037); oxidoreductase activity, acting on paired donors, with incorporation or reduction of molecular oxygen (GO:0016705)	redox metabolism / other metabolism
At.47040	2.16318	NM_179014	AT4G08555		Hypothetical protein	unknown biological processes (GO:0008150); unknown molecular functions (GO:0003674)	unknown
At.49595	2.16046	NM_202508	AT3G06435		Expressed protein	cellular response to hypoxia (GO:0071456)	response to abiotic stress
At.51007	2.15945	NM_115824	AT3G59620		Mannose-binding lectin superfamily protein	carbohydrate binding (GO:0030246)	unknown
At.12599	2.15871	NM_128970	AT2G34190		Xanthine/uracil permease family protein	transmembrane transporter activity (GO:0022857); organic substance transport (GO:0071702)	transmembrane transport
At.50048	2.15476	NM_106564	AT1G79130	SAUR40	SAUR-like auxin-responsive protein family	auxin-activated signaling pathway (GO:0009734)	response to hormones
At.48245	2.15097	NR_139805	AT1G29357		ncRNA, transcript overlaps with AT1G29355	unknown biological processes (GO:0008150); unknown molecular functions (GO:0003674)	non-coding RNA / unknown
At.40284	2.1414	NM_001332974	AT1G31720	MWL1	Chitin synthase, putative (DUF1218)	protein binding (GO:0005515); lignin metabolic process (GO:0009808)	secondary metabolism
	2.06873
At.54545	2.13183	NM_119103	AT4G29580		Cytidine/deoxycytidylate deaminase family protein	cytidine deaminase activity (GO:0004126); cytidine deamination (GO:0009972)	nucleotide metabolism
At.37070	2.13055	NM_129592	AT2G40320	TBL33	TRICHOME BIREFRINGENCE-LIKE 33	xylan O-acetyltransferase activity (GO:1990538); plant-type secondary cell wall biogenesis (GO:0009834); xylan acetylation (GO:1990937)	cell wall organization
At.34418	2.12844	NM_116380	AT4G01500	NGA4	AP2/B3-like transcriptional factor family protein	DNA binding (GO:0003677); protein binding (GO:0005515); regulation of transcription, DNA-templated (GO:0006355); flower development (GO:0009908); leaf development (GO:0048366); regulation of leaf morphogenesis (GO:1901371)	tissue and organ development
At.34210	2.12811	NM_116056	AT3G61910	NAC066	NAC domain protein 66	transcription cis-regulatory region binding (GO:0000976); positive regulation of transcription, DNA-templated (GO:0045893); plant-type secondary cell wall biogenesis (GO:0009834)	cell wall organization
At.22195	2.12781	NM_116486	AT4G02520	GSTF2	Glutathione S-transferase PHI 2	peroxidase activity (GO:0004601); glutathione binding (GO:0043295); salicylic acid binding (GO:1901149); camalexin binding (GO:2001147); quercitrin binding (GO:2001227); glutathione metabolic process (GO:0006749); cellular oxidant detoxification (GO:0098869); toxin catabolic process (GO:0009407); response to oomycetes (GO:0002239); response to cold (GO:0009409); response to zinc ion (GO:0010043);…	redox metabolism / response to biotic stress / response to abiotic stress
At.54358	2.12364	NM_001125520	AT4G16460		Zinc finger CCCH domain protein	unknown biological processes (GO:0008150); unknown molecular functions (GO:0003674)	unknown
At.32834	2.12214	NM_120742	AT5G06590		Hypothetical protein	mitotic cell cycle (GO:0000278); chromosome segregation (GO:0007059)	cell cycle
At.12268	2.11851	NM_128949	AT2G33980	NUDT22	Nudix hydrolase homolog 22	metal ion binding (GO:0046872); coenzyme A catabolic process (GO:0015938); CoA pyrophosphatase activity (GO:0010945)	cofactor metabolism
At.34209	2.11634	NM_001340440	AT4G03230		G-type lectin S-receptor-like Serine/Threonine-kinase	phosphorylation (GO:0016310); protein serine/threonine kinase activity (GO:0004674); calmodulin binding (GO:0005516); ubiquitin protein ligase binding (GO:0031625); protein phosphorylation (GO:0006468); recognition of pollen (GO:0048544); signal transduction (GO:0007165)	signal transduction
At.47910	2.11504	NR_141722	AT4G01593		ncRNA, transcript overlaps with AT4G01595	unknown biological processes (GO:0008150); unknown molecular functions (GO:0003674)	non-coding RNA / unknown
At.50772	2.10931	NM_119360	AT4G32080		Hypothetical protein	unknown biological processes (GO:0008150); unknown molecular functions (GO:0003674)	unknown
At.19663	2.10904	NM_001198059	AT1G13635		DNA glycosylase superfamily protein	DNA-3-methyladenine glycosylase activity (GO:0008725); base-excision repair (GO:0006284)	DNA repair
At.54977	2.10798	NM_122359	AT5G24510		60S acidic ribosomal protein family	cytosolic ribosome (GO:0022626); translational elongation (GO:0006414); protein kinase activator activity (GO:00302959); ribonucleoprotein complex binding (GO:0043021); cytoplasmic translation (GO:0002181)	translation
At.29580	2.1066	NM_124680	AT5G53010		Calcium-transporting ATPase	P-type calcium transporter activity (GO:0005388); ATP hydrolysis activity (GO:0016887)	ion transport
At.32641	2.10438	NM_118252	AT4G21326	SBT3.12	Subtilase 3.12	serine-type endopeptidase activity (GO:0004252); proteolysis (GO:0006508)	proteolysis
At.23533	2.09982	NM_120238	AT5G01600	FER1	Ferretin 1	iron ion binding (GO:0005506); protein domain specific binding (GO:0019904); iron ion homeostasis (GO:0055072); intracellular sequestering of iron ion (GO:0006880); response to reactive oxygen species (GO:0000302); response to cold (GO:0009409); response to bacterium (GO:0009617); response to iron ion (GO:0010039); response to zinc ion (GO:0010043); response to hydrogen peroxide (GO:0042542); flo…	ion homeostasis / response to abiotic stress / response to biotic stress / response to stimula / tissue and organ development
At.28270	2.09208	NM_001084524	AT2G32460	MYB101	MYB domain protein 101	DNA binding (GO:0003677); positive regulation of transcription, DNA-templated (GO:0045893); pollen development (GO:0009555); pollen sperm cell differentiation (GO:0048235); regulation of pollen tube growth (GO:0080092); regulation of leaf morphogenesis (GO:1901371); positive regulation of programmed cell death (GO:0043068); protein storage vacuole organization (GO:1990019); gibberellic acid media…	sexual reproduction / tissue and organ development / embryo development and seed dormancy
At.65673	2.09207	NM_124706	AT5G53270		Seed maturation protein	unknown biological processes (GO:0008150); unknown molecular functions (GO:0003674)	unknown
At.24168	2.08868	NM_103210	AT1G35140	PHI-1	Phosphate-responsive 1 family protein	cellular response to hypoxia (GO:0071456)	response to abiotic stress
At.50922	2.08847	NM_100401	AT1G05220		Transmembrane protein 97, putative	unknown biological processes (GO:0008150); unknown molecular functions (GO:0003674)	unknown
At.48018	2.08842	NR_144107	AT4G13495		ncRNA	unknown biological processes (GO:0008150); unknown molecular functions (GO:0003674)	non-coding RNA / unknown
	2.06659
At.30336	2.08571	NM_123317	AT5G39550	VIM3	Zinc finger (C3HC4-type RING finger) family protein	histone binding (GO:0042393); methyl-CpG binding (GO:0008327); methyl-CpNpG binding (GO:0010428); methyl-CpNpN binding (GO:0010429); chromatin organization (GO:0006325); maintenance of DNA methylation (GO:0010216); DNA methylation on cytosine within a CG sequence (GO:0010424); positive regulation of DNA methylation-dependent heterochromatin assembly (GO:0090309); vegetative to reproductive phase …	chromatin organization / epigenetic control of gene expression
At.66929	2.08129	NM_100833	AT4G24910	GXM3	Glucuronoxylan 4-O-methyltransferase-like protein (DUF579)	xylan biosynthetic process (GO:0045492); plant-type secondary cell wall biogenesis (GO:0009834)	cell wall organization
At.50178	2.07837	NM_112124	AT3G12880		Plant invertase/pectin methylesterase inhibitor superfamily protein	pectinesterase inhibitor activity (GO:0046910); negative regulation of catalytic activity (GO:0043086)	cell wall organization
At.38242	2.07497	NM_128683	AT2G31270	CDT1A	CDT1-like protein A	DNA binding (GO:0003677); protein kinase binding (GO:0019901); DNA polymerase binding (GO:0070182); DNA replication checkpoint signaling (GO:0000076); mitotic cell cycle (GO:0000278); regulation of DNA-dependent DNA replication initiation (GO:0030174); DNA replication preinitiation complex assembly (GO:0071163); chromosome organization (GO:0051276); chloroplast organization (GO:0009658); gametoph…	DNA replication / mitosis / tissue and organ development
At.29839	2.06617	NM_124236	AT5G48600	SMC3	Structural maintenance of chromosome 3	ATP hydrolysis activity (GO:0016887); mitotic chromosome condensation (GO:0007076); mitotic sister chromatid segregation (GO:0000070); meiotic cell cycle (GO:0051321); embryo development ending in seed dormancy (GO:0009793)	cell cycle / embryo development and seed dormancy
At.33383	2.06612	NM_120345	AT5G02670		Hypothetical protein	unknown biological processes (GO:0008150); unknown molecular functions (GO:0003674)	unknown
At.41085	2.06554	NM_179382	AT1G27380	RIC2	ROP-interactive CRIB motif-containing protein 2	unknown molecular functions (GO:0003674); pollen tube growth (GO:0009860)	sexual reproduction
At.19103	2.05894	NM_148845	AT3G45443		Hypothetical protein	unknown biological processes (GO:0008150); unknown molecular functions (GO:0003674)	unknown
At.49846	2.04162	NM_001331426	AT1G03620	ELMOD_F	ELMO/CED-12 family protein	unknown biological processes (GO:0008150); unknown molecular functions (GO:0003674)	unknown
At.32880	2.03946	NM_117980	AT4G18640	MRH1	Leucine-rich repeat protein kinase family protein	protein serine/threonine kinase activity (GO:0004674); protein phosphorylation (GO:0006468); root hair cell differentiation (GO:0048765)	tissue and organ differentiation
At.29305	2.03837	NM_001345280	AT5G57920	ENODL10	Early nodulin-like protein 10	electron transfer activity (GO:0009055); electron transport chain (GO:0022900)	electron transport chain
At.22241	2.0376	NM_105803	AT1G71340	GDPD4	PLC-like phosphodiesterases superfamily protein	glycerophosphodiester phosphodiesterase activity (GO:0008889); glycerol metabolic process (GO:0006071); lipid metabolic process (GO:0006629)	lipid metabolism
0	2.03448	NR_139756	AT1G18075	MIR159b	ncRNA, microRNA ath-MIR159b precursor	miRNA-mediated post-transcriptional gene silencing (GO:0035195); response to abscisic acid (GO:0009737); negative regulation of abscisic acid-activated signaling pathway (GO:0009788)	post-transcriptional regulation
At.52397	2.0336	NM_105300	AT1G66290		F-box/RNI-like superfamily protein	unknown biological processes (GO:0008150); unknown molecular functions (GO:0003674)	unknown
At.43579	2.02933	NM_125466	AT5G60730	GET3c	Anion-transporting ATPase	ATP hydrolysis activity (GO:0016887); post-translational protein targeting to endoplasmic reticulum membrane (GO:0006620)	protein targeting
At.55639	2.02259	NM_125424	AT5G60310	LecRK-I.10	Concanavalin A-like lectin protein kinase family protein	kinase activity (GO:0016301); transmembrane receptor protein serine/threonine kinase activity (GO:0004675); defense response to oomycetes (GO:0002229); defense response to bacterium (GO:0042742); protein phosphorylation (GO:0006468); response to stimulus (GO:0050896)	response to biotic stress
At.26197	2.02246	NM_122437	AT5G25280	YL2	Serine-rich protein-like protein, tRNA-binding protein target of FER signaling	tRNA binding (GO:0000049); protein binding (GO:0005515); signal transduction (GO:0007165)	signal transduction
At.70348	2.02189	NM_105823	AT1G71690		Glucuronoxylan 4-O-methyltransferase-like protein (DUF579)	xylan biosynthetic process (GO:0045492); plant-type secondary cell wall biogenesis (GO:0009834)	cell wall organization
At.71068	2.01215	NM_001344528	AT5G44030	CESA4	Cellulose synthase A4	protein binding (GO:0005515); cellulose biosynthetic process (GO:0030244); plant-type primary cell wall biogenesis (GO:0009833); plant-type secondary cell wall biogenesis (GO:0009834); defense response to bacterium (GO:0042742); defense response to fungus (GO:0050832)	cell wall organization / response to biotic stress
At.49908	2.01106	BX814338	AT1G23465	IMP1b	Peptidase S24/S26A/S26B/S26C family protein	protein processing involved in protein targeting to mitochondrion (GO:0006627); signal peptide processing (GO:0006465); serine-type endopeptidase activity (GO:0004252)	protein targeting
At.28590	2.01044	NM_001337284	AT2G47920	NET3C	Kinase interacting (KIP1-like) family protein	actin binding (GO:0003779)	unknown
At.54535	2.0102	NM_118992	AT4G28500	NAC073	NAC domain containing protein 73	transcription cis-regulatory region binding (GO:0000976); positive regulation of transcription, DNA-templated (GO:0045893); plant-type secondary cell wall biogenesis (GO:0009834)	cell wall organization
At.31213	2.00542	NM_001342466	AT4G37970	CAD6	Cinnamyl alcohol dehydrogenase 6	cinnamyl-alcohol dehydrogenase activity (GO:0045551); sinapyl alcohol dehydrogenase activity (GO:0052747); phenylpropanoid biosynthetic process (GO:0009699); lignin biosynthetic process (GO:0009809)	secondary metabolism
At.43664	2.00263	NM_001036642	AT4G25845		Oxysterol-binding 4B-like protein	unknown biological processes (GO:0008150); unknown molecular functions (GO:0003674)	unknown
At.29957	2.00118	NM_001125911	AT5G46410	SSP4	SCP1-like small phosphatase 4	RNA polymerase II CTD heptapeptide repeat phosphatase activity (GO:0008420); phosphoprotein phosphatase activity (GO:0004721); protein dephosphorylation (GO:0006470)	protein metabolism
At.45828	-2.00099	NM_122988	AT5G35970		P-loop containing nucleoside triphosphate hydrolases superfamily protein	mRNA binding (GO:0003729); hydrolase activity (GO:0016787); 5'-3' DNA helicase activity (GO:0043139)	transcription
At.34445	-2.00328	NM_116365	AT4G01350		Cysteine/Histidine-rich C1 domain family protein	metal ion binding (GO:0046872)	unknown
At.27632	-2.00717	NM_001345613	AT5G63840	RSW3	Glycosyl hydrolases family 31 protein	carbohydrate binding (GO:0030246); alpha-glucosidase activity (GO:0090599); glucan 1,3-alpha-glucosidase activity (GO:0033919); N-glycan processing (GO:0006491); cellulose biosynthetic process (GO:0030244); unidimensional cell growth (GO:0009826); defense response to bacterium (GO:0042742)	cell wall organization / response to biotic stress
At.28052	-2.00933	NM_001342207	AT4G33240	FAB1A	1-phosphatidylinositol-3-phosphate 5-kinase FAB1A	ATP binding (GO:0005524); 1-phosphatidylinositol-3-phosphate 5-kinase activity (GO:0000285); phosphatidylinositol phosphate biosynthetic process (GO:0046854); endomembrane system organization (GO:0010256); vacuole organization (GO:0007033); pollen development (GO:0009555)	endomembrane system organization
At.37196	-2.01404	NM_104333	AT1G54550		F-box and associated interaction domains-containing protein	unknown biological processes (GO:0008150); unknown molecular functions (GO:0003674)	unknown
At.25315	-2.01647	NM_105993	AT1G73330	DR4	Drought-repressed 4	serine-type endopeptidase inhibitor activity (GO:0004867); negative regulation of endopeptidase activity (GO:0010951); response to water deprivation (GO:0009414)	response to abiotic stress
	-2.08221
At.3283	-2.02512	NM_180346	AT3G50950	ZAR1	HOPZ-ACTIVATED RESISTANCE 1, canonical CC-type NLR protein	protein self-association (GO:0043621); regulation of immune response (GO:0050776); defense response to bacterium (GO:0042742); defense response to Gram-negative bacterium (GO:0050829)	response to biotic stress
At.14753	-2.03084	NM_106608	AT1G79600	ABC1K3	Protein kinase superfamily protein	protein serine/threonine kinase activity (GO:0004674); response to water deprivation (GO:0009414); response to high light intensity (GO:0009644); response to red light (GO:0010114); response to photooxidative stress (GO:0080183); plastoglobule organization (GO:0080177); protein stabilization (GO:0050821); regulation of tocopherol cyclase activity (GO:1902171); cellular response to nitrogen starva…	secondary metabolism / response against abiotic stress
At.53600	-2.0338	NM_113954	AT3G30530	bZIP42	Basic leucine-zipper 42	protein homodimerization activity (GO:0042803); protein heterodimerization activity (GO:0046982); regulation of transcription, DNA-templated (GO:0006355)	transcription regulation
At.65439	-2.04492	NM_001342052	AT4G31070		PPR superfamily protein	RNA binding (GO:0003723); RNA modification (GO:0009451)	RNA metabolism
At.70238	-2.06236	NM_001342947	AT5G07520	GRP18	Glycine-rich protein 18	lipid binding (GO:0008289); lipid storage (GO:0019915); sexual reproduction (GO:0019953); reproductive structure development (GO:0048608); post-embryonic development (GO:0009791)	sexual reproduction / tissue and organ development
At.7385	-2.08193	NM_125823	AT5G64270		Splicing factor, putative	mRNA binding (GO:0003729); spliceosomal complex assembly (GO:0000245)	RNA splicing
At.30631	-2.10365	NM_122878	AT5G34885		Inhibitor/lipid-transfer protein/seed storage 2S albumin superfamily protein (DUF784)	unknown biological processes (GO:0008150); unknown molecular functions (GO:0003674)	unknown
At.46444	-2.10468	NM_117334	AT4G12640	SPEN2	RNA recognition motif (RRM)-containing protein	unknown biological processes (GO:0008150); RNA binding (GO:0003723)	unknown
At.183	-2.10478	NM_112562	AT3G16860	COBL8	COBRA-like protein 8 precursor	cellulose microfibril organization (GO:0010215)	cell wall organization
At.20887	-2.11001	NM_100393	AT1G05150		Calcium-binding tetratricopeptide family protein	glycosyltransferase activity (GO:0016757); calcium ion binding (GO:0005509)	signal transduction
At.23535	-2.11934	NM_001123862	AT1G22930		T-complex protein 11	signal transduction (GO:0007165)	signal transduction
At.53991	-2.13465	NM_115703	AT3G58410		TRAF-like family protein	unknown biological processes (GO:0008150); unknown molecular functions (GO:0003674)	unknown
At.50572	-2.14023	NR_143560	AT1G15405		ncRNA	unknown biological processes (GO:0008150); unknown molecular functions (GO:0003674)	non-coding RNA / unknown
0	-2.19544	NM_114184	AT3G43160	MEE38	Maternal effect embryo arrest 38	embryo development ending in seed dormancy (GO:0009793)	embryo development and seed dormancy
At.37027	-2.20232	NM_180018	AT2G41240	BHLH100	Basic helix-loop-helix protein 100	RNA polymerase II transcription regulatory region sequence-specific DNA binding (GO:0000977); regulation of transcription by RNA polymerase II (GO:0006357); regulation of nucleobase-containing compound metabolic process (GO:0019219); response to water deprivation (GO:0009414); cellular response to iron ion starvation (GO:0010106)	response to abiotic stress
At.38034	-2.20588	NM_001161076	AT2G32690	GRP23	Glycine-rich protein 23	response to abscisic acid (GO:0009737); response to salicylic acid (GO:0009751)	response to hormones
At.65680	-2.21092	NM_124897	AT5G55150	FDR2	F-box SKIP23-like protein (DUF295)	unknown biological processes (GO:0008150); unknown molecular functions (GO:0003674)	unknown
At.22269	-2.25723	NM_001036351	AT2G27110	FRS3	FAR1-related sequence 3	regulation of transcription, DNA-templated (GO:0006355)	transcription regulation
At.55713	-2.25993	NM_126041	AT5G66430		S-adenosyl-L-methionine-dependent methyltransferases superfamily protein	S-adenosylmethionine-dependent methyltransferase activity (GO:0008757); methylation (GO:0032259)	other metabolism
0	-2.28903	NM_001202562	AT2G01008		Maternal effect embryo arrest protein	unknown biological processes (GO:0008150); unknown molecular functions (GO:0003674)	unknown
At.27727	-2.31459	NM_001036871	AT5G26850	EFOP4	Hypothetical protein, part of a nanodomain complex that tethers PI4Kα1 to the plasma membrane	unknown molecular functions (GO:0003674); pollen development (GO:0009555)	sexual reproduction
At.4827	-2.33549	NM_116135	AT3G62700	ABCC14	Multidrug resistance-associated protein 10	ATPase-coupled transmembrane transporter activity (GO:0042626); ABC-type xenobiotic transporter activity (GO:0008559); xenobiotic transport (GO:0042908)	transmembrane transport
At.42794	-2.34644	NM_129737	AT2G41730	HRG1	Calcium-binding site protein	response to hydrogen peroxide (GO:0042542); anaerobic respiration (GO:0009061)	redox metabolism
At.55561	-2.34704	NM_148133	AT5G55135		Hypothetical protein	unknown biological processes (GO:0008150); unknown molecular functions (GO:0003674)	unknown
At.70512	-2.41447	NM_001332983	AT1G31860	AT-IE	Histidine biosynthesis bifunctional protein (HISIE)	phosphoribosyl-ATP diphosphatase activity (GO:0004636); phosphoribosyl-AMP cyclohydrolase activity (GO:0004635); cellular amino acid biosynthetic process (GO:0008652); histidine biosynthetic process (GO:0000105)	amino acid metabolism
At.69610	-2.45662	NM_001125226	AT3G25573		Transmembrane protein	unknown biological processes (GO:0008150); unknown molecular functions (GO:0003674)	unknown
At.34958	-2.4883	NM_001203174	AT3G56210		ARM repeat superfamily protein	unknown biological processes (GO:0008150); unknown molecular functions (GO:0003674)	unknown
	-2.70347	NM_001084833
At.48079	-2.79408	NM_001125966	AT5G55040	BRD13	DNA-binding bromodomain-containing protein	regulation of developmental vegetative growth (GO:1905613); SWI/SNF complex (GO:0016514); regulation of photoperiodism, flowering (GO:2000028)	tissue and organ development
At.12096	-2.91159	NM_100560	AT1G06830	CEPD1	Glutaredoxin family protein	2 iron, 2 sulfur cluster binding (GO:0051537); cellular response to nitrogen starvation (GO:0006995)	response to abiotic stress
At.64534	-3.01745	NM_113148	AT3G22490	RAB28	Seed maturation protein	protein binding (GO:0005515); cellular ion homeostasis (GO:0006873); intracellular monoatomic ion homeostasis (GO:0006873); seed germination (GO:0009845); response to lithium ion (GO:0010226)	ion homeostasis / embryo development and seed dormancy
At.20034	-3.36951	NM_001332336	AT1G18193		Hypothetical protein	unknown biological processes (GO:0008150); unknown molecular functions (GO:0003674)	unknown
At.30948	-3.71358	NM_122372	AT5G24640	HRG2	Hypothetical protein	unknown molecular functions (GO:0003674); response to hydrogen peroxide (GO:0042542)	redox metabolism
At.44308	-3.72063	NM_202810	AT4G12735		Hypothetical peroxisomal protein	unknown biological processes (GO:0008150); unknown molecular functions (GO:0003674)	unknown
	-3.98471
At.55354	-3.78401	NM_123810	AT5G44430	PDF1.2c	Plant defensin 1.2C	defense response to fungus (GO:0050832); killing of cells of other organism (GO:0031640)	response to biotic stress
At.21320	-4.02844	NM_101365	AT1G14960		Polyketide cyclase/dehydrase and lipid transport superfamily protein	defense response (GO:0006952)	response to biotic stress
0	-4.22373	NM_001334179	AT1G64795		Hypothetical protein	unknown biological processes (GO:0008150); unknown molecular functions (GO:0003674)	unknown
At.74628	-5.69522	NM_001161277	AT5G35660		Glycine-rich protein family	unknown biological processes (GO:0008150); unknown molecular functions (GO:0003674)	unknown
At.66356	-6.65284	NM_129028	AT2G34740		Protein phosphatase 2C family protein	metal ion binding (GO:0046872); protein serine/threonine phosphatase activity (GO:0004722); myosin phosphatase activity (GO:0017018); peptidyl-threonine dephosphorylation (GO:0035970)	protein metabolism
At.20324	-7.034	NM_121240	AT5G12020	HSP17.6II	17.6 kDa class II heat shock protein	protein self-association (GO:0043621); unfolded protein binding (GO:0051082); protein folding (GO:0006457); protein complex oligomerization (GO:0051259); response to salt stress (GO:0009651); response to hydrogen peroxide (GO:0042542); cellular response to hypoxia (GO:0071456); response to heat (GO:0009408)	response to abiotic stress
At.25587	-7.41468	NM_129575	AT2G40170	GEA6	Stress induced protein	response to abscisic acid (GO:0009737); seed development (GO:0048316); acquisition of desiccation tolerance in seed (GO:0048700)	embryo development and seed dormancy
At.21308	-12.2356	NM_121241	AT5G12030	HSP17.6A	Heat shock protein 17.6A	protein self-association (GO:0043621); unfolded protein binding (GO:0051082); protein folding (GO:0006457); protein complex oligomerization (GO:0051259); response to salt stress (GO:0009651); response to hydrogen peroxide (GO:0042542); cellular response to hypoxia (GO:0071456); hyperosmotic response (GO:0006972); response to heat (GO:0009408)	response to abiotic stress
At.30936	-40.8008	NM_001203460	AT5G24970	ABC1K2	Protein kinase superfamily protein	protein phosphorylation (GO:0006468); protein kinase activity (GO:0004672)	protein metabolism
At.128	-239.857	NM_106233	AT1G75830	LCR67	Low-molecular-weight cysteine-rich 67	defense response to fungus (GO:0050832); killing of cells of other organism (GO:0031640)	response to biotic stress

## Sheet: up-regulated genes categories
UniGeneID	FC	Genbank Accession	Agi code	Gene Name	Description	Go terms	Functional classification
Primary metabolism
At.22291	97.7551	NM_122078	AT5G20710	BGAL7	Beta-galactosidase 7	carbohydrate metabolic process (GO:0005975); oxoacid metabolic process (GO:0043436); cell wall (GO:0005618); beta-galactosidase activity (GO:0004565); carbohydrate binding (GO:0030246)	carbohydrate metabolism
At.50699	69.4946	NM_120125	AT4G39650	GGT2	Gamma-glutamyl transpeptidase 2	glutathione transmembrane transport (GO:0034775); glutathione gamma-glutamylcysteinyltransferase activity (GO:0016756); glutathione catabolic process (GO:0006751)	glutathione metabolism / redox metabolism
At.38678	30.3172	NM_128363	AT2G28040		Eukaryotic aspartyl protease family protein	aspartic-type endopeptidase activity (GO:0004190)	protein metabolism
At.52855	28.8802	NM_127714	AT2G21420	RFA4	RING FINGER ABA-RELATED 4, E3 ubiquitin ligase, IBR domain containing protein	nucleus (GO:0005634); positive regulation of proteasomal ubiquitin-dependent protein catabolic process (GO:0032436); ubiquitin protein ligase activity (GO:0061630); protein binding (GO:0005515)	proteolysis
At.32421	28.0851	NM_118483	AT4G23520		Cysteine proteinases superfamily protein	proteolysis (GO:0006508); cysteine-type endopeptidase activity (GO:0004197); proteolysis involved in protein catabolic process (GO:0051603)	proteolysis
At.53842	27.635	NM_001339389	AT3G48950	PGF7	POLYGALACTURONASE CLADE F 7, pectin lyase-like superfamily protein	chloroplast (GO:0009507); carbohydrate metabolic process (GO:0005975); polygalacturonase activity (GO:0004650)	carbohydrate metabolism / cell wall organization
At.53676	26.8774	NM_114151	AT3G42830		RING/U-box superfamily protein	ubiquitin ligase complex (GO:0000151); nucleus (GO:0005634); ubiquitin-dependent protein catabolic process (GO:0006511); ubiquitin-protein transferase activity (GO:0004842)	proteolysis
At.27939	25.4198	NM_001345324	AT5G58830		Subtilisin-like serine endopeptidase family protein	serine-type endopeptidase activity (GO:0004252)	protein metabolism
At.31549	24.8026	NM_119541	AT4G33840		Glycosyl hydrolase family 10 protein	polysaccharide catabolic process (GO:0000272); hydrolase activity, acting on glycosyl bonds (GO:0016798)	carbohydrate metabolism
At.37773	22.4335	NM_113206	AT3G23060	ATBM1C	RING/U-box superfamily protein	nucleus (GO:0005634); protein binding (GO:0005515); ubiquitin-protein transferase activity (GO:0004842); protein ubiquitination (GO:0016567)	proteolysis
	2.59874	NM_001338611
At.52274	20.9289	NM_104673	AT1G59800		Cullin family protein	ubiquitin-protein transferase activity (GO:0004842); ubiquitin protein ligase binding (GO:0031625); ubiquitin-dependent protein catabolic process (GO:0006511)	proteolysis
At.54713	20.5447	NM_120462	AT5G03810		GDSL-like Lipase/Acylhydrolase family protein	lipase activity (GO:0016298); lipid catabolic process (GO:0016042)	lipid metabolism
At.52499	20.3764	NM_106019	AT1G73610		GDSL-like Lipase/Acylhydrolase family protein	lipase activity (GO:0016298); lipid catabolic process (GO:0016042)	lipid metabolism
At.32064	19.8639	NM_118927	AT4G27890	BOB2	HSP20-like chaperones superfamily protein	unfolded protein binding (GO:0051082); protein folding (GO:0006457); response to stress (GO:0006950)	protein metabolism
At.52031	18.5294	NM_103539	AT1G44130		Eukaryotic aspartyl protease family protein	Golgi apparatus (GO:0005794); plant-type cell wall (GO:0009505); aspartic-type endopeptidase activity (GO:0004190); proteolysis (GO:0006508)	proteolysis
At.31029	17.8406	NM_122204	AT5G22980	SCPL47	Serine carboxypeptidase-like 47	serine-type carboxypeptidase activity (GO:0004185); proteolysis (GO:0006508)	proteolysis
At.52885	15.7913	NM_127959	AT2G23970		Class I glutamine amidotransferase-like superfamily protein	peptidase activity (GO:0008233); proteolysis (GO:0006508)	proteolysis
At.37151	14.8527	NM_129520	AT2G39640		Glycosyl hydrolase family 17 protein	glucan endo-1,3-beta-D-glucosidase activity (GO:0042973); carbohydrate metabolic process (GO:0005975)	carbohydrate metabolism
At.38900	14.0117	NM_001336065	AT2G26400	ARD3	Acireductone dioxygenase 3	acireductone dioxygenase [iron(II)-requiring] activity (GO:0010309); acireductone dioxygenase (Ni2+-requiring) activity (GO:0010308); heteropolysaccharide binding (GO:0010297); methionine biosynthetic process (GO:0009086); L-methionine salvage from methylthioadenosine (GO:0019509)	amino acid metabolism
At.53489	13.5283	NM_001338744	AT3G25420	SCPL21	Serine carboxypeptidase-like 21	serine-type carboxypeptidase activity (GO:0004185); acyltransferase activity, transferring groups other than amino-acyl groups (GO:0016747); proteolysis (GO:0006508); secondary metabolic process (GO:0019748)	proteolysis
At.53367	13.5073	NM_112701	AT3G18180		Glycosyltransferase family 61 protein	glycosyltransferase activity (GO:0016757); pentosyltransferase activity (GO:0016763)	carbohydrate metabolism
At.34848	10.5217	NM_115587	AT3G57270	BG1	Beta-1,3-glucanase 1	hydrolase activity, hydrolyzing O-glycosyl compounds (GO:0004553); glucan endo-1,3-beta-D-glucosidase activity (GO:0042973); carbohydrate metabolic process (GO:0005975)	carbohydrate metabolism
At.54520	9.92632	NM_118772	AT4G26390		Pyruvate kinase family protein	pyruvate kinase activity (GO:0004743); magnesium ion binding (GO:0000287); potassium ion binding (GO:0030955); glycolytic process (GO:0006096); carboxylic acid metabolic process (GO:0019752)	carbohydrate metabolism
At.54527	8.10044	NM_118890	AT4G27550	TPS4	Trehalose-6-phosphatase synthase S4	alpha,alpha-trehalose-phosphate synthase (UDP-forming) activity (GO:0003825); trehalose biosynthetic process (GO:0005992)	carbohydrate metabolism
At.51524	7.64479	NM_100681	AT1G08065	ACA5	Alpha carbonic anhydrase 5	carbonate dehydratase activity (GO:0004089); hydro-lyase activity (GO:0016836); zinc ion binding (GO:0008270); one-carbon metabolic process (GO:0006730)	carbon metabolism
At.27134	7.36167	NM_201878	AT4G16600	PGSIP7	PLANT GLYCOGENIN-LIKE STARCH INITIATION PROTEIN 8; Nucleotide-diphospho-sugar transferases superfamily protein	glycosyltransferase activity (GO:0016757)	carbohydrate metabolism
At.633	7.03356	NM_001342974	AT5G08000	E13L3	Glucan endo-1,3-beta-glucosidase-like protein 3	(1->3)-beta-D-glucan binding (GO:0001872); response to heat (GO:0009408)	carbohydrate metabolism
At.29257	6.99491	NM_001345326	AT5G58840		Subtilase family protein	serine-type endopeptidase activity (GO:0004252); proteolysis (GO:0006508)	proteolysis
At.62403	6.88337	NM_113036	AT3G21410		F-box and associated interaction domains-containing protein	ubiquitin-dependent protein catabolic process (GO:0006511)	proteolysis
At.49722	6.4346	NM_148388	AT4G32110		Beta-1,3-N-Acetylglucosaminyltransferase family protein	glycosyltransferase activity (GO:0016757); cell fate determination (GO:0001709); protein glycosylation (GO:0006486)	protein metabolism
At.55535	5.68031	NM_124763	AT5G53840		F-box/RNI-like/FBD-like domains-containing protein	ubiquitin-dependent protein catabolic process (GO:0006511);	proteolysis
At.55725	5.61682	NM_126112	AT5G67120	CTL11	RING/U-box superfamily protein	ubiquitin protein ligase activity (GO:0061630); protein ubiquitination (GO:0016567)	proteolysis
At.34824	4.94135	NM_106156	AT1G74990		RING/U-box superfamily protein	ER-associated misfolded protein catabolic process (GO:0071712); ubiquitin-like protein conjugating enzyme binding (GO:0044390); ubiquitin-dependent protein catabolic process (GO:0006511)	proteolysis
At.19178	4.93795	NM_113680	AT3G27640		Transducin/WD40 repeat-like superfamily protein	Cul4-RING E3 ubiquitin ligase complex (GO:0080008); proteasome-mediated ubiquitin-dependent protein catabolic process (GO:0043161); protein-macromolecule adaptor activity (GO:0030674)	proteolysis
At.29677	4.92908	NM_124527	AT5G51480	SKS2	Monocopper oxidase-like protein SKS2	oxidoreductase activity (GO:0016491); copper ion binding (GO:0005507)	redox metabolism
At.66103	4.91875	NM_105168	AT1G64940	CYP89A6	Cytochrome P450, family 87, subfamily A, polypeptide 6	monooxygenase activity (GO:0004497); oxidoreductase activity, acting on paired donors, with incorporation or reduction of molecular oxygen, NAD(P)H as one donor, and incorporation of one atom of oxygen (GO:0016709)	redox metabolism
At.33221	4.76474	NM_120463	AT5G03820		GDSL-like Lipase/Acylhydrolase family protein	lipid metabolic process (GO:0006629); lipase activity (GO:0016298)	lipid metabolism
At.29244	4.65529	NM_125302	AT5G59120	SBT4.13	Subtilase 4.13	serine-type endopeptidase activity (GO:0004252); proteolysis (GO:0006508)	proteolysis
At.54594	4.36792	NM_119540	AT4G33830		Glycosyl hydrolase family 10 protein	hydrolase activity, acting on glycosyl bonds (GO:0016798); endo-1,4-beta-xylanase activity (GO:0031176); polysaccharide catabolic process (GO:0000272)	carbohydrate metabolism
At.42915	4.20133	NM_113687	AT3G27710	ARI3	RING/U-box superfamily protein	ubiquitin-protein transferase activity (GO:0004842); ubiquitin conjugating enzyme binding (GO:0031624); protein polyubiquitination (GO:0000209); ubiquitin-dependent protein catabolic process (GO:0006511); positive regulation of proteasomal ubiquitin-dependent protein catabolic process (GO:0032436)	proteolysis
At.65615	4.1683	NM_123490	AT5G41250		Exostosin family protein	protein glycosylation (GO:0006486); glutathione transferase activity (GO:0004364); glycosyltransferase activity (GO:0016757)	protein metabolism
At.41628	4.12549	NM_102051	AT1G22015	DD46	Galactosyltransferase family protein	UDP-glycosyltransferase activity (GO:0008194); galactosyltransferase activity (GO:0008378); beta-1,3-galactosyltransferase activity (GO:0048531); protein glycosylation (GO:0006486)	protein metabolism
At.71197	4.11162	NM_119729	AT4G35640	SERAT3;2	Serine acetyltransferase 3;2	serine O-acetyltransferase activity (GO:0009001); sulfate assimilation (GO:0000103); cellular amino acid biosynthetic process (GO:0008652); cysteine biosynthetic process from serine (GO:0006535)	amino acid metabolism
At.9105	3.24797	NM_124551	AT5G51720	NEET	2 iron, 2 sulfur cluster binding protein	2 iron, 2 sulfur cluster binding (GO:0051537); leaf senescence (GO:0010150); regulation of autophagy (GO:0010506); iron ion homeostasis (GO:0055072); reactive oxygen species metabolic process (GO:0072593)	ion homeostasis / redox metabolism
At.26974	2.8688	NM_112508	AT3G16370	GGL19	GDSL-like Lipase/Acylhydrolase superfamily protein	hydrolase activity, acting on ester bonds (GO:0016788); lipid catabolic process (GO:0016042)	lipid metabolism
At.65703	2.6291	NM_125769	AT5G63740		RING/U-box superfamily protein	ubiquitin protein ligase activity (GO:0061630); ubiquitin conjugating enzyme binding (GO:0031624); positive regulation of proteasomal ubiquitin-dependent protein catabolic process (GO:0032436); protein polyubiquitination (GO:0000209); ubiquitin-dependent protein catabolic process (GO:0006511)	proteolysis
At.37335	2.60823	NM_001198287	AT1G53780		26S proteasome regulatory complex ATPase	proteasome-activating activity (GO:0036402); peptidyl-prolyl cis-trans isomerase activity (GO:0003755); protein peptidyl-prolyl isomerization (GO:0000413); protein catabolic process (GO:0030163); ATP hydrolysis activity (GO:0016887)	proteolysis
At.70808	2.59004	NM_001334402	AT1G69190	DHPS	Dihydropterin pyrophosphokinase / Dihydropteroate synthase	2-amino-4-hydroxy-6-hydroxymethyldihydropteridine diphosphokinase activity (GO:0003848); dihydropteroate synthase activity (GO:0004156); phosphorylation (GO:0016310); response to oxidative stress (GO:0006979); tetrahydrofolate biosynthetic process (GO:0046654); folic acid biosynthetic process (GO:0046656)	cofactor metabolism / response to abiotic stress
At.27073	2.48606	NM_128836	AT2G32765	SUMO5	Small ubiquitin-related modifier 5	protein tag (GO:0031386); ubiquitin-like protein ligase binding (GO:0044389); protein sumoylation (GO:0016925)	protein metabolism
At.54836	2.45951	NM_121363	AT5G13600		Phototropic-responsive NPH3 family protein	protein binding (GO:0005515); protein ubiquitination (GO:0016567)	proteolysis
At.19990	2.44316	BX842416	AT3G61010		Ferritin/ribonucleotide reductase-like family protein	ferroxidase activity (GO:0004322); ferric iron binding (GO:0008199); hydrolase activity, acting on glycosyl bonds (GO:0016798); intracellular sequestering of iron ion (GO:0006880)	ion homeostasis
At.41859	2.40875	NM_101559	AT1G16980	TPS2	trehalose-6-phosphate synthase	alpha,alpha-trehalose-phosphate synthase (UDP-forming) activity (GO:0003825); trehalose biosynthetic process (GO:0005992); trehalose metabolism in response to stress (GO:0070413)	carbohydrate metabolism
At.1694	2.36653	NM_001339737	AT3G55630	DFD	DHFS-FPGS homolog D	tetrahydrofolylpolyglutamate synthase activity (GO:0004326); acid-amino acid ligase activity (GO:0016881); tetrahydrofolylpolyglutamate biosynthetic process (GO:0046901); folic acid-containing compound biosynthetic process (GO:0009396); one-carbon metabolic process (GO:0006730)	cofactor metabolism
At.30900	2.28237	NM_001343940	AT5G25560	CHYR2	CHY-type/CTCHY-type/RING-type Zinc finger protein	ubiquitin protein ligase activity (GO:0061630); protein ubiquitination (GO:0016567); ubiquitin-dependent protein catabolic process (GO:0006511); glucose mediated signaling pathway (GO:0010255)	proteolysis
At.70227	2.22036	NM_001340737	AT4G11830	PLDGAMMA2	Phospholipase D gamma 2	phospholipase D activity (GO:0004630); N-acylphosphatidylethanolamine-specific phospholipase D activity (GO:0070290); calcium ion binding (GO:0005509); membrane lipid metabolic process (GO:0006643); phospholipid catabolic process (GO:0009395); phosphatidylcholine metabolic process (GO:0046470); response to oxidative stress (GO:0006979)	lipid metabolism
At.26450	2.1995	NM_001338642	AT3G23480		Cyclopropane-fatty-acyl-phospholipid synthase	methyltransferase activity (GO:0008168); lipid biosynthetic process (GO:0008610)	lipid metabolism
At.54780	2.16875	NM_147853	AT5G08730	ARI16	IBR domain-containing protein	ubiquitin conjugating enzyme binding (GO:0031624); protein polyubiquitination (GO:0000209); ubiquitin-dependent protein catabolic process (GO:0006511); positive regulation of proteasomal ubiquitin-dependent protein catabolic process (GO:0032436)	proteolysis
At.54545	2.13183	NM_119103	AT4G29580		Cytidine/deoxycytidylate deaminase family protein	cytidine deaminase activity (GO:0004126); cytidine deamination (GO:0009972)	nucleotide metabolism
At.12268	2.11851	NM_128949	AT2G33980	NUDT22	Nudix hydrolase homolog 22	metal ion binding (GO:0046872); coenzyme A catabolic process (GO:0015938); CoA pyrophosphatase activity (GO:0010945)	cofactor metabolism
At.32641	2.10438	NM_118252	AT4G21326	SBT3.12	Subtilase 3.12	serine-type endopeptidase activity (GO:0004252); proteolysis (GO:0006508)	proteolysis
At.23533	2.09982	NM_120238	AT5G01600	FER1	Ferretin 1	iron ion binding (GO:0005506); protein domain specific binding (GO:0019904); iron ion homeostasis (GO:0055072); intracellular sequestering of iron ion (GO:0006880); response to reactive oxygen species (GO:0000302); response to cold (GO:0009409); response to bacterium (GO:0009617); response to iron ion (GO:0010039); response to zinc ion (GO:0010043); response to hydrogen peroxide (GO:0042542); flo…	ion homeostasis / response to abiotic stress / response to biotic stress / response to stimula / tissue and organ development
At.22241	2.0376	NM_105803	AT1G71340	GDPD4	PLC-like phosphodiesterases superfamily protein	glycerophosphodiester phosphodiesterase activity (GO:0008889); glycerol metabolic process (GO:0006071); lipid metabolic process (GO:0006629)	lipid metabolism
At.29957	2.00118	NM_001125911	AT5G46410	SSP4	SCP1-like small phosphatase 4	RNA polymerase II CTD heptapeptide repeat phosphatase activity (GO:0008420); phosphoprotein phosphatase activity (GO:0004721); protein dephosphorylation (GO:0006470)	protein metabolism
Secondary metabolism
At.66889	4.8018	NM_106115	AT1G74550	CYP98A9	Cytochrome P450, family 98, subfamily A, polypeptide 9	monooxygenase activity (GO:0004497); oxidoreductase activity, acting on paired donors, with incorporation or reduction of molecular oxygen (GO:0016705); tricoumaroylspermidine meta-hydroxylase activity (GO:0072547); dicoumaroyl monocaffeoyl spermidine meta-hydroxylase activity (GO:0072548); monocoumaroyl dicaffeoyl spermidine meta-hydroxylase activity (GO:0072549); spermidine metabolic process (G…	secondary metabolism
At.34610	3.52472	NM_116221	AT4G00040		Chalcone and stilbene synthase family protein	acyltransferase activity, transferring groups other than amino-acyl groups (GO:0016747); flavonoid biosynthetic process (GO:0009813); polyketide biosynthetic process (GO:0030639)	secondary metabolism
At.52876	3.37455	NM_127887	AT2G23230		Terpenoid cyclases/Protein prenyltransferases superfamily protein	terpene synthase activity (GO:0010333); cyclase activity (GO:0009975); sesquiterpene biosynthetic process (GO:0051762); diterpenoid biosynthetic process (GO:0016102)	secondary metabolism
At.36686	2.29948	NM_001333890	AT1G60260	BGLU5	Beta glucosidase 5	scopolin beta-glucosidase activity (GO:0102483); carbohydrate metabolic process (GO:0005975); beta-glucosidase activity (GO:0008422)	secondary metabolism
At.40284	2.1414	NM_001332974	AT1G31720	MWL1	Chitin synthase, putative (DUF1218)	protein binding (GO:0005515); lignin metabolic process (GO:0009808)	secondary metabolism
	2.06873
At.31213	2.00542	NM_001342466	AT4G37970	CAD6	Cinnamyl alcohol dehydrogenase 6	cinnamyl-alcohol dehydrogenase activity (GO:0045551); sinapyl alcohol dehydrogenase activity (GO:0052747); phenylpropanoid biosynthetic process (GO:0009699); lignin biosynthetic process (GO:0009809)	secondary metabolism
Transport
At.32520	194.605	NM_120973	AT5G09370	LTPG29	GLYCOSYLPHOSPHATIDYLINOSITOL-ANCHORED LIPID PROTEIN TRANSFER 29; bifunctional inhibitor/lipid-transfer protein/seed storage 2S albumin superfamily protein	lipid transport (GO:0006869); anchored component of membrane (GO:0031225); lipid binding (GO:0008289)	lipid transport
	50.0924	NM_001343046
	40.0932	NM_001343046
At.49481	59.631	NM_202239	AT1G43666		Bifunctional inhibitor/lipid-transfer protein/seed storage 2S albumin superfamily protein	unknown molecular functions (GO:0003674); lipid transport (GO:0006869)	lipid transport
At.53488	50.1062	NM_113434	AT3G25280	NPF4.2	NRT1 / PTR FAMILY 4.2, major facilitator superfamily protein	transmembrane transport (GO:0055085); transmembrane transporter activity (GO:0022857)	transmembrane transport
At.54371	30.4963	NM_117820	AT4G17160	RABB1a	RAB GTPase homolog B1A	GTPase activity (GO:0003924); protein transport (GO:0015031); vesicle-mediated transport (GO:0016192)	protein targeting / vesicle-mediated transport
At.47044	19.5935	NM_179438	AT1G43667		Bifunctional inhibitor/lipid-transfer protein/seed storage 2S albumin superfamily protein	unknown molecular functions (GO:0003674); lipid transport (GO:0006869)	lipid transport
At.69195	16.9835	NM_001084910	AT4G12825		Bifunctional inhibitor/lipid-transfer protein/seed storage 2S albumin superfamily protein	unknown molecular functions (GO:0003674); lipid transport (GO:0006869)	lipid transport
At.26448	15.4115	NM_122526	AT5G26250	STP8	SUGAR TRANSPORT PROTEIN 8, major facilitator superfamily protein	carbohydrate transmembrane transporter activity (GO:0015144); monosaccharide transmembrane transporter activity (GO:0015145); pollen tube (GO:0090406)	carbohydrate transport
At.52776	12.8271	NM_001335507	AT2G16960		ARM repeat superfamily protein	nucleus (GO:0005634); protein transport (GO:0015031); protein import into nucleus (GO:0006606)	protein targeting
At.54087	10.514	NM_116403	AT4G01730		DHHC-type zinc finger family protein	protein-cysteine S-palmitoyltransferase activity (GO:0019706); protein targeting to membrane (GO:0006612)	protein targeting
At.51545	10.3081	NM_100875	AT1G10010	AAP8	Amino acid permease 8	symporter activity (GO:0015293); amino acid transport (GO:0006865); neutral L-amino acid transmembrane transporter activity (GO:0015175); acidic amino acid transmembrane transporter activity (GO:0015172)	amino acid transport
At.50327	8.62144	NM_116922	AT4G08530		Non-specific lipid-transfer-like protein; bifunctional inhibitor/lipid-transfer protein/seed storage 2S albumin superfamily protein	lipid transport (GO:0006869)	lipid transport
At.19771	6.51198	NM_122434	AT5G25250	FLOT1	SPFH/Band 7/PHB domain-containing membrane-associated protein family	protein localization to plasma membrane (GO:0072659); endocytosis (GO:0006897); membrane invagination (GO:0010324); cellular response to hypoxia (GO:0071456)	vesicle-mediated transport / protein targeting
	3.01748
At.51557	6.36628	NM_100944	AT1G10680	PGP10	P-glycoprotein 10	ATPase-coupled transmembrane transporter activity (GO:0042626); ABC-type transporter activity (GO:0140359); transmembrane transport (GO:0055085)	transmembrane transport
0	4.83959	NM_001332373	AT1G18830	SEC31A	Transducin/WD40 repeat-like superfamily protein	endoplasmic reticulum to Golgi vesicle-mediated transport (GO:0006888); regulation of tetrapyrrole metabolic process (GO:1901401); COPII-coated vesicle cargo loading (GO:0090110); endoplasmic reticulum organization (GO:0007029); intracellular protein transport (GO:0006886); response to water deprivation (GO:0009414)	vesicle-mediated transport
At.51670	4.45389	NM_101740
At.52455	4.58057	NM_105654	AT1G69860		Major facilitator superfamily protein	transmembrane transport (GO:0055085); transmembrane transporter activity (GO:0022857)	transmembrane transport
At.55670	3.63851	NM_001345496	AT5G61740	ABCA10	ABC2 homolog 14	ABC-type transporter activity (GO:0140359); ATPase-coupled transmembrane transporter activity (GO:0042626); lipid transporter activity (GO:0005319); lipid transport (GO:0006869)	lipid transport
At.49965	2.70227	NM_103977	AT1G50970		Membrane trafficking VPS53 family protein	retrograde transport, endosome to Golgi (GO:0042147); protein transport (GO:0015031)	protein targeting
At.42307	2.68727	NM_001331688	AT1G07290	GONST2	Golgi nucleotide sugar transporter 2	GDP-mannose transmembrane transporter activity (GO:0005458); antiporter activity (GO:0015297); nucleotide-sugar transmembrane transport (GO:0015780); GDP-mannose transmembrane transport (GO:1990570)	carbohydrate transport
	2.35329
At.30429	2.67615	NM_123178	AT5G38180		Bifunctional inhibitor/lipid-transfer protein/seed storage 2S albumin superfamily protein	lipid transport (GO:0006869)	lipid transport
At.28934	2.36828	NM_125885	AT5G64870	FLOT3	SPFH/Band 7/PHB domain-containing membrane-associated protein family	protein localization to plasma membrane (GO:0072659); plasma membrane raft (GO:0044853); plant-type vacuole (GO:0000325)	protein targeting
At.50324	2.24726	NM_202788	AT4G05520	EHD2	EPS15 homology domain 2	G protein activity (GO:0003925); GTP binding (GO:0005525); calcium ion binding (GO:0005509); regulation of actin cytoskeleton organization (GO:0032956); protein homooligomerization (GO:0051260); endosomal transport (GO:0016197); endocytosis (GO:0006897)	cytoskeleton organization / vesicle-mediated transport
At.42538	2.19483	NM_100237	AT1G03550	SCAMP4	Secretory carrier membrane protein (SCAMP) family protein	protein transport (GO:0015031)	protein targeting
At.53862	2.19471	NM_114852	AT3G49920	VDAC5	Voltage dependent anion channel 5	voltage-gated anion channel activity (GO:0008308); porin activity (GO:0015288); anion transmembrane transport (GO:0098656)	ion transport
At.12599	2.15871	NM_128970	AT2G34190		Xanthine/uracil permease family protein	transmembrane transporter activity (GO:0022857); organic substance transport (GO:0071702)	transmembrane transport
At.29580	2.1066	NM_124680	AT5G53010		Calcium-transporting ATPase	P-type calcium transporter activity (GO:0005388); ATP hydrolysis activity (GO:0016887)	ion transport
At.43579	2.02933	NM_125466	AT5G60730	GET3c	Anion-transporting ATPase	ATP hydrolysis activity (GO:0016887); post-translational protein targeting to endoplasmic reticulum membrane (GO:0006620)	protein targeting
At.49908	2.01106	BX814338	AT1G23465	IMP1b	Peptidase S24/S26A/S26B/S26C family protein	protein processing involved in protein targeting to mitochondrion (GO:0006627); signal peptide processing (GO:0006465); serine-type endopeptidase activity (GO:0004252)	protein targeting
DNA replication and repair
At.53332	80.1587	NM_112466	AT3G15960		Mismatched DNA binding / ATP binding protein	nucleus (GO:0005634); mismatch repair (GO:0006298); mismatched DNA binding (GO:0030983); ATP binding (GO:0005524)	DNA repair
At.52354	24.1713	NM_105076	AT1G64030	SRP3	SERPIN 3	serine-type endopeptidase inhibitor activity (GO:0004867); DNA repair (GO:0006281); cellular response to DNA damage stimulus (GO:0006974)	DNA repair
At.54572	16.1868	NM_119341	AT4G31900	PKR2	PICKLE RELATED 2 chromatin remodeling factor	helicase activity (GO:0004386); nucleosome-dependent ATPase activity (GO:0070615); ATP-dependent chromatin remodeler activity (GO:0140658); chromatin organization (GO:0006325)	chromatin organization
At.53905	10.4268	NM_115123	AT3G52630	RPA3A	Nucleic acid-binding, OB-fold-like protein	DNA repair (GO:0006281); DNA replication (GO:0006260); DNA recombination (GO:0006310)	DNA repair
At.11997	7.44018	NM_100611	AT1G07370	PCNA1	Proliferating cellular nuclear antigen 1	DNA polymerase processivity factor activity (GO:0030337); regulation of DNA replication (GO:0006275); leading strand elongation (GO:0006272); regulation of cell cycle (GO:0051726); mismatch repair (GO:0006298); translesion synthesis (GO:0019985)	DNA replication / DNA repair
At.29587	6.08871	NM_124669	AT5G52910	ATIM	Timeless family protein	DNA binding (GO:0003677); DNA replication checkpoint signaling (GO:0000076); replication fork protection (GO:0048478); replication fork arrest (GO:0043111); DNA repair (GO:0006281)	DNA repair / DNA replication
At.55338	5.75977	NM_123719	AT5G43530	RAD5B	Helicase protein with RING/U-box domain-containing protein	helicase activity (GO:0004386); hydrolase activity, acting on acid anhydrides, in phosphorus-containing anhydrides (GO:0016818); nucleosome-dependent ATPase activity (GO:0070615); ATP-dependent chromatin remodeler activity (GO:0140658); DNA repair (GO:0006281); cellular response to DNA damage stimulus (GO:0006974); chromatin organization (GO:0006325)	DNA repair
At.13816	5.51079	NM_128010	AT2G24490	RPA2	Replicon protein A2	single-stranded DNA binding (GO:0003697); DNA repair (GO:0006281); nucleotide-excision repair (GO:0006289); double-strand break repair via homologous recombination (GO:0000724); cellular response to DNA damage stimulus (GO:0006974)	DNA repair
At.32665	4.99661	NM_118225	AT4G21070	BRCA1	Breast cancer susceptibility 1	ubiquitin-protein transferase activity (GO:0004842); regulation of histone acetylation (GO:0035065); DNA repair (GO:0006281); double-strand break repair via homologous recombination (GO:0000724); cellular response to DNA damage stimulus (GO:0006974); cellular response to gamma radiation (GO:0071480);	epigenetic control of gene expression / DNA repair
At.29131	4.86597	NM_125493	AT5G61000	RPA70D	Replication factor-A protein 1-like protein	damaged DNA binding (GO:0003684); single-stranded telomeric DNA binding (GO:0043047); helicase activity (GO:0004386); DNA unwinding involved in DNA replication (GO:0006268); nucleotide-excision repair (GO:0006289); double-strand break repair via homologous recombination (GO:0000724); cellular response to DNA damage stimulus (GO:0006974); telomere maintenance via telomerase (GO:0007004); meiotic c…	DNA replication / DNA repair / meiosis
At.52525	4.79292	NM_106212	AT1G75600	HTR14	Histone superfamily protein	structural constituent of chromatin (GO:0030527); protein heterodimerization activity (GO:0046982)	chromatin organization
At.35544	4.76706	NM_105500	AT1G68290	ENDO2	Endonuclease 2	single-stranded DNA endodeoxyribonuclease activity (GO:0000014); double-stranded DNA exodeoxyribonuclease activity (GO:0008309); T/G mismatch-specific endonuclease activity (GO:0043765); DNA catabolic process (GO:0006308); RNA phosphodiester bond hydrolysis, endonucleolytic (GO:0090502)	DNA modification
At.66382	4.70258	NM_129311	AT2G37560	ORC2	Origin recognition complex second largest subunit 2	DNA replication origin binding (GO:0003688); DNA replication (GO:0006260)	DNA replication
At.42829	4.64612	NM_129708	AT2G41450	BCP2	BRCT5 DOMAIN containing protein of unknown function, may play a role in DNA damage repair	N-acetyltransferase activity (GO:0008080); DNA damage response (GO:0006974)	DNA repair
At.40275	4.36817	NM_127197	AT2G16440	MCM4	Minichromosome maintenance (MCM2/3/5) family protein	DNA helicase activity (GO:0003678); DNA replication origin binding (GO:0003688); single-stranded DNA helicase activity (GO:0017116); double-strand break repair via break-induced replication (GO:0000727); pre-replicative complex assembly involved in nuclear cell cycle DNA replication (GO:0006267); DNA unwinding involved in DNA replication (GO:0006268); DNA strand elongation involved in DNA replica…	DNA replication / cell cycle
At.54774	4.10599	NM_120884	AT5G08020	RPA70B	RPA70-kDa subunit B	damaged DNA binding (GO:0003684); single-stranded telomeric DNA binding (GO:0043047); DNA unwinding involved in DNA replication (GO:0006268); nucleotide-excision repair (GO:0006289); double-strand break repair via homologous recombination (GO:0000724); telomere maintenance via telomerase (GO:0007004); cellular response to DNA damage stimulus (GO:0006974); response to UV-B (GO:0010224)	DNA repair / DNA replication
At.3861	3.94633	NM_116437	AT4G02060	PRL	Minichromosome maintenance (MCM2/3/5) family protein	single-stranded DNA helicase activity (GO:0017116); double-strand break repair via break-induced replication (GO:0000727); pre-replicative complex assembly involved in nuclear cell cycle DNA replication (GO:0006267); DNA unwinding involved in DNA replication (GO:0006268); regulation of DNA-dependent DNA replication (GO:0090329); pollen development (GO:0009555); sugar mediated signaling pathway (G…	DNA replication / cell cycle / tissue and organ development
At.41073	3.82159	NM_111150	AT3G02820		Zinc knuckle (CCHC-type) family protein	nucleic acid binding (GO:0003676); replication fork arrest (GO:0043111); DNA replication checkpoint signaling (GO:0000076); replication fork protection (GO:0048478); DNA damage response (GO:0006974)	DNA replication
At.168	3.7649	NM_001344670	AT5G46280	MCM3	Minichromosome maintenance (MCM2/3/5) family protein	DNA helicase activity (GO:0003678); DNA replication origin binding (GO:0003688); double-strand break repair via break-induced replication (GO:0000727); pre-replicative complex assembly involved in nuclear cell cycle DNA replication (GO:0006267); DNA unwinding involved in DNA replication (GO:0006268); DNA strand elongation involved in DNA replication (GO:0006271)	DNA replication / cell cycle
At.10170	3.28639	NM_111448	AT3G05740	RECQI1	RECQ helicase l1	DNA helicase activity (GO:0003678); four-way junction helicase activity (GO:0009378); ATP hydrolysis activity (GO:0016887); 3'-5' DNA helicase activity (GO:0043138); double-strand break repair via homologous recombination (GO:0000724); DNA repair (GO:0006281); DNA unwinding involved in DNA replication (GO:0006268); cellular response to water deprivation (GO:0042631); cellular response to cold (GO…	DNA replication / DNA repair / response to abiotic stress
At.54093	2.77524	NM_001340361	AT4G02110	BCP1	BRCT5 DOMAIN CONTAINING PROTEIN 1 transcription coactivator	DNA damage response (GO:0006974); double-strand break repair via homologous recombination (GO:0000724)	DNA repair
At.50087	2.7002	NM_127667	AT2G20980	MCM10	Minichromosome maintenance 10	DNA replication origin binding (GO:0003688); double-stranded DNA binding (GO:0003690); single-stranded DNA binding (GO:0003697); DNA replication initiation (GO:0006270)	DNA replication
At.33033	2.68336	NM_117800	AT4G16970		Protein kinase superfamily protein	double-strand break repair via break-induced replication (GO:0000727); protein serine/threonine kinase activity (GO:0004674); protein autophosphorylation (GO:0046777); signal transduction (GO:0007165)	signal transduction / DNA repair
At.50784	2.60938	NM_102448	AT1G26840	ORC6	Origin recognition complex protein 6	DNA binding (GO:0003677); protein binding (GO:0005515); DNA replication initiation (GO:0006270); pollen development (GO:0009555)	DNA replication / sexual reproduction
At.73934	2.57208	NM_105400	AT1G67320	EMB2813	DNA primase, large subunit family	DNA binding (GO:0003677); 4 iron, 4 sulfur cluster binding (GO:0051539); DNA replication, synthesis of RNA primer (GO:0006269)	DNA replication
At.37033	2.46592	NM_129617	AT2G40550	ETG1	E2F target protein 1 (ETG1)	chromatin binding (GO:0003682); DNA replication (GO:0006260); postreplication repair (GO:0006301); sister chromatid cohesion (GO:0007062); cell cycle (GO:0007049)	DNA replication / DNA repair / cell cycle
At.40698	2.41868	NM_001123909	AT1G29630	EXO1A	5'-3' exonuclease family protein	SUMO binding (GO:0032183); 5'-flap endonuclease activity (GO:0017108); 5'-3' DNA exonuclease activity (GO:0035312); DNA repair (GO:0006281)	DNA repair
At.39344	2.38411	NM_001338075	AT3G13782	NAP1;4	Nucleosome assembly protein1;4	chromatin binding (GO:0003682); histone binding (GO:0042393); double-strand break repair via homologous recombination (GO:0000724); nucleosome assembly (GO:0006334)	DNA repair
At.71138	2.20177	NM_114561	AT3G46940	DUT1	DUTP-PYROPHOSPHATASE-LIKE 1	dUTP diphosphatase activity (GO:0004170); identical protein binding (GO:0042802); magnesium ion binding (GO:0000287); dUTP catabolic process (GO:0046081); dUMP biosynthetic process (GO:0006226); DNA repair (GO:0006281)	DNA repair
At.19663	2.10904	NM_001198059	AT1G13635		DNA glycosylase superfamily protein	DNA-3-methyladenine glycosylase activity (GO:0008725); base-excision repair (GO:0006284)	DNA repair
Transcription and translation
At.53406	66.9323	NM_112966	AT3G20750	GATA29	GATA transcription factor 29	regulation of transcription, DNA-templated (GO:0006355); cell differentiation (GO:0030154); nucleus (GO:0005634); zinc ion binding (GO:0008270); sequence-specific DNA binding (GO:0043565)	transcription regulation
At.49789	62.0939	NM_124431	AT5G50490	NF-YC5	Nuclear factor Y, subunit C5	RNA polymerase II cis-regulatory region sequence-specific DNA binding (GO:0000978); DNA-binding transcription activator activity, RNA polymerase II-specific (GO:0001228); regulation of transcription, DNA-templated (GO:0006355)	transcription regulation
At.64194	49.7782	NM_118226	AT4G21080	DOF4.5	Dof-type zinc finger domain-containing protein	DNA-binding transcription factor activity (GO:0003700); metal ion binding (GO:0046872); regulation of transcription, DNA-templated (GO:0006355)	transcription regulation
At.64985	35.0434	NM_111544	AT3G66656	AGL91	AGAMOUS-like 91	RNA polymerase II cis-regulatory region sequence-specific DNA binding (GO:0000978); DNA-binding transcription factor activity, RNA polymerase II-specific (GO:0000981); transcription factor binding (GO:0008134)	transcription regulation
At.64193	24.1502	NM_118222	AT4G21040	DOF4.3	Dof-type zinc finger domain-containing protein	DNA-binding transcription factor activity (GO:0003700); metal ion binding (GO:0046872); regulation of transcription, DNA-templated (GO:0006355)	transcription regulation
At.52942	21.6211	NM_001124927	AT2G27700		Eukaryotic translation initiation factor 2 family protein / eIF-2 family protein	translation (GO:0006412); GTPase activity (GO:0003924); translation initiation factor activity (GO:0003743)	translation
At.35808	18.2577	NM_105275	AT1G66040	VIM4	ORTHRUS 4 / VARIANT IN METHYLATION 4, zinc finger (C3HC4-type RING finger) family protein	ubiquitin-protein transferase activity (GO:0004842); ubiquitin protein ligase activity (GO:0061630); histone binding (GO:0042393); methyl-CpG binding (GO:0008327); methyl-CpNpG binding (GO:0010428); methyl-CpNpN binding (GO:0010429); chromatin organization (GO:0006325); maintenance of DNA methylation (GO:0010216); DNA methylation on cytosine within a CG sequence (GO:0010424); negative regulation …	chromatin organization / epigenetic control of gene expression
	6.86298
At.29728	17.3384	NM_124430	AT5G50480	NF-YC6	nuclear factor Y, subunit C6	RNA polymerase II cis-regulatory region sequence-specific DNA binding (GO:0000978); DNA-binding transcription activator activity, RNA polymerase II-specific (GO:0001228); regulation of transcription, DNA-templated (GO:0006355)	transcription regulation
At.55678	16.2335	NM_125604	AT5G62110		Homeodomain-like superfamily protein	regulation of transcription, DNA-templated (GO:0006355); DNA-binding transcription factor activity (GO:0003700)	transcription regulation
At.41007	15.6202	NM_001337463	AT3G03260	HDG8	Homeodomain GLABROUS 8, homeobox-leucine zipper family protein belonging to the HD-ZIP IV family	DNA-binding transcription factor activity (GO:0003700); regulation of transcription, DNA-templated (GO:0006355)	transcription regulation
At.54365	13.6292	NM_117783	AT4G16810		VEFS-Box of polycomb protein	unknown biological processes (GO:0008150); nucleus (GO:0005634); chromatin DNA binding (GO:0031490)	chromatin organization
At.35808	13.3231	NM_105276	AT1G66050	VIM2	ORTHRUS 5 / VARIANT IN METHYLATION 2, zinc finger (C3HC4-type RING finger) family protein	ubiquitin-protein transferase activity (GO:0004842); ubiquitin protein ligase activity (GO:0061630); histone binding (GO:0042393); methyl-CpG binding (GO:0008327); methyl-CpNpG binding (GO:0010428); methyl-CpNpN binding (GO:0010429); chromatin organization (GO:0006325); maintenance of DNA methylation (GO:0010216); positive regulation of DNA methylation-dependent heterochromatin assembly (GO:00903…	chromatin organization / epigenetic control of gene expression
At.49368	11.0811	NM_128972	AT2G34210	SPT5-1	Transcription elongation factor SPT5	nucleus (GO:0005634); structural constituent of ribosome (GO:0003735); mRNA binding (GO:0003729); regulation of DNA-templated transcription elongation (GO:0032784); translation (GO:0006412); transcription elongation-coupled chromatin remodeling (GO:0140673); regulation of transcription by RNA polymerase II (GO:0006357)	transcription / translation
At.54143	10.917	NM_116696	AT4G04580		Homeodomain-like superfamily protein	nucleus (GO:0005634); DNA-binding transcription factor activity (GO:0003700); regulation of transcription, DNA-templated (GO:0006355)	transcription regulation
At.55330	10.8	NM_123675	AT5G43090	PUM13	PUMILIO13	mRNA binding (GO:0003729); posttranscriptional regulation of gene expression (GO:0010608); regulation of translation (GO:0006417)	post-transcriptional regulation
At.47101	7.41226	NM_180551	AT5G26630	AGL35	MADS-box transcription factor family protein	transcription cis-regulatory region binding (GO:0000976); DNA-binding transcription factor activity (GO:0003700); regulation of transcription, DNA-templated (GO:0006355); nucleus (GO:0005634)	transcription regulation
At.50883	7.04545	NM_105708	AT1G70400		NOSIC domain protein	spliceosomal tri-snRNP complex assembly (GO:0000244); nucleus (GO:0005634); U4/U6 x U5 tri-snRNP complex (GO:0046540)	RNA splicing
At.34957	5.91667	NM_115480	AT3G56220		Transcription regulator	regulation of transcription, DNA-templated (GO:0006355); DNA-binding transcription factor activity (GO:0003700)	transcription regulation
At.51784	5.38041	NM_102485	AT1G27240		Paired amphipathic helix (PAH2) superfamily protein	transcription corepressor activity (GO:0003714); negative regulation of transcription by RNA polymerase II (GO:0000122); histone deacetylation (GO:0016575)	epigenetic control of gene expression
At.71059	4.95085	NM_118511	AT4G23800	3xHMG-box2	HMG (high mobility group) box protein	DNA-binding transcription factor activity (GO:0003700); regulation of transcription, DNA-templated (GO:0006355)	transcription regulation
At.40641	4.77289	NM_001084156	AT1G29962	AGL64	AGAMOUS-like 64	RNA polymerase II cis-regulatory region sequence-specific DNA binding (GO:0000978); DNA-binding transcription activator activity, RNA polymerase II-specific (GO:0001228); regulation of transcription, DNA-templated (GO:0006355)	transcription regulation
At.29406	4.5877	NM_124994	AT5G56120		RNA polymerase II elongation factor	translation elongation factor activity (GO:0003746); translational elongation (GO:0006414)	translation
At.70343	4.56745	NM_106322	AT1G76720		Eukaryotic translation initiation factor 2 (eIF-2) family protein	translation initiation factor activity (GO:0003743); translational initiation (GO:0006413)	translation
At.55636	4.55587	NM_125404	AT5G60110	PUM18	PUMILIO18	mRNA binding (GO:0003729); posttranscriptional regulation of gene expression (GO:0010608); regulation of translation (GO:0006417)	post-transcriptional regulation
At.51201	4.27321	NM_106163	AT1G75060	AFR1	Histone deacetylase complex subunit	regulation of circadian rhythm (GO:0042752); transcription coregulator activity (GO:0003712); histone deacetylase complex (GO:0000118); regulation of DNA-templated transcription (GO:0006355)	epigenetic control of gene expression / circadian rhytm
	3.11417	NM_001084354
At.41592	4.24065	NM_001332553	AT1G22590	AGL87	AGAMOUS-like 87	RNA polymerase II cis-regulatory region sequence-specific DNA binding (GO:0000978); DNA-binding transcription factor activity, RNA polymerase II-specific (GO:0000981); regulation of transcription, DNA-templated (GO:0006355)	transcription regulation
At.54748	4.13645	NM_120735	AT5G06520		SWAP (Suppressor-of-White-APricot)/surp domain-containing protein	U2 snRNP (GO:0005686); mRNA cis splicing, via spliceosome (GO:0045292); catalytic step 2 spliceosome (GO:0071013)	RNA splicing
At.31315	3.96842	NM_119822	AT4G36590	AGL40	MADS-box transcription factor family protein	DNA-binding transcription factor activity (GO:0003700); regulation of transcription by RNA polymerase II (GO:0006357)	transcription regulation
At.22278	3.8489	NM_001161301	AT5G52040	RS41	RNA-binding (RRM/RBD/RNP motifs) family protein	mRNA binding (GO:0003729); mRNA processing (GO:0006397); regulation of alternative mRNA splicing, via spliceosome (GO:0000381)	RNA splicing
At.41552	3.72425	NM_102190	AT1G23410	RPS27aA	Ribosomal protein S27a / Ubiquitin family protein	mRNA binding (GO:0003729); ubiquitin protein ligase binding (GO:0031625); modification-dependent protein catabolic process (GO:0019941); structural constituent of ribosome (GO:0003735); translation (GO:0006412)	proteolysis / translation
	3.71862
At.33267	3.67782	NM_120431	AT5G03510	ZAT14	C2H2-type zinc finger family protein	regulation of transcription, DNA-templated (GO:0006355); transcription cis-regulatory region binding (GO:0000976 )	transcription regulation
At.31011	3.66815	NM_001203442	AT4G23800	3xHMG-box2	High-mobility group box 6	DNA-binding transcription factor activity (GO:0003700); regulation of transcription, DNA-templated (GO:0006355)	transcription regulation
	2.59172	NM_122249
At.54882	3.65677	NM_121738	AT5G17320	HDG9	Homeodomain GLABROUS 9	DNA-binding transcription factor activity (GO:0003700); regulation of transcription, DNA-templated (GO:0006355)	transcription regulation
At.50553	3.53194	NM_125802	AT5G64060	NAC103	NAC domain containing protein 103	transcription cis-regulatory region binding (GO:0000976); DNA-binding transcription factor activity (GO:0003700); regulation of transcription, DNA-templated (GO:0006355)	transcription regulation
At.65631	3.44505	NM_123691	AT5G43250	NF-YC13	Nuclear factor Y, subunit C13	DNA-binding transcription factor activity (GO:0003700); protein heterodimerization activity (GO:0046982); regulation of transcription, DNA-templated (GO:0006355)	transcription regulation
At.3885	3.35008	NM_001340375	AT4G02430	SR34b	RNA-binding (RRM/RBD/RNP motifs) family protein	RNA binding (GO:0003723); mRNA splicing, via spliceosome (GO:0000398); mRNA processing (GO:0006397)	RNA splicing
At.27825	3.07137	NM_001338509	AT3G21215		RNA-binding (RRM/RBD/RNP motifs) family protein	mRNA binding (GO:0003729)	RNA metabolism
At.64902	2.86322	NM_001084356	AT1G75250	RL6	RAD-like 6	DNA-binding transcription factor activity (GO:0003700); regulation of transcription, DNA-templated (GO:0006355)	transcription regulation
At.71274	2.8338	NM_115306	AT3G54490	RPB5E	RNA polymerase II fifth largest subunit, E	DNA-directed 5'-3' RNA polymerase activity (GO:0003899); transcription, DNA-templated (GO:0006351)	transcription
At.65532	2.83014	NM_121970	AT5G19650	OFP8	Ovate family protein 8	protein binding (GO:0005515); negative regulation of transcription, DNA-templated (GO:0045892)	transcription regulation
At.23424	2.76155	NM_122615	AT5G27330		Prefoldin chaperone subunit family protein	structural constituent of ribosome (GO:0003735); translation (GO:0006412)	translation
At.32501	2.65746	NM_120987	AT5G09500		Ribosomal protein S19 family protein	translation (GO:0006412); ribosomal small subunit assembly (GO:0000028); cytosolic small ribosomal subunit (GO:0022627)	translation
At.7672	2.64763	NM_125380	AT5G59870	HTA6	Histone H2A 6	chromatin binding (GO:0003682); protein heterodimerization activity (GO:0046982); chromatin organization (GO:0006325); heterochromatin organization (GO:0070828); chromatin silencing (GO:0006342)	chromatin organization
At.21486	2.61626	NM_100790	AT1G09200	H3.1	Histone superfamily protein	protein heterodimerization activity (GO:0046982); structural constituent of chromatin (GO:0030527)	chromatin organization
At.53077	2.60189	NM_129517	AT2G39590		40S ribosomal protein S15a	translation (GO:0006412); cytosolic small ribosomal subunit (GO:0022627)	translation
At.50695	2.59799	NM_118006	AT4G18900		Transducin/WD40 repeat-like superfamily protein	protein binding (GO:0005515); rRNA processing (GO:0006364)	translation
At.38560	2.53651	NM_103669	AT1G47760	AGL102	AGAMOUS-like 102	RNA polymerase II cis-regulatory region sequence-specific DNA binding (GO:0000978); DNA-binding transcription factor activity, RNA polymerase II-specific (GO:0000981); regulation of transcription by RNA polymerase II (GO:0006357)	transcription regulation
At.38054	2.44198	NM_128814	AT2G32550	NOT9c	Cell differentiation, Rcd1-like protein	negative regulation of translation (GO:0017148); mRNA catabolic process (GO:0006402)	translation
At.11244	2.42424	NM_001333486	AT1G51380		DEA(D/H)-box RNA helicase family protein	catalytic step 2 spliceosome (GO:0071013); RNA helicase activity (GO:0003724); mRNA binding (GO:0003729); rRNA processing (GO:0006364)	translation
At.36340	2.32538	NM_001334013	AT1G61970	mTERF29	Mitochondrial transcription termination factor family protein	double-stranded DNA binding (GO:0003690); DNA-templated transcription, termination (GO:0006353)	transcription
At.73904	2.2485	AK319088	AT5G11170	UAP56a	DEAD/DEAH box RNA helicase family protein	double-stranded DNA binding (GO:0003690); RNA helicase activity (GO:0003724); double-stranded RNA binding (GO:0003725); single-stranded RNA binding (GO:0003727); mRNA binding (GO:0003729); ATP hydrolysis activity (GO:0016887); mRNA processing (GO:0006397); RNA splicing (GO:0008380); mRNA transport (GO:0051028); response to cadmium ion (GO:0046686)	RNA splicing
At.52868	2.24217	NM_179695	AT2G22600	KH6	RNA-binding KH domain-containing protein	mRNA binding (GO:0003729)	RNA metabolism
At.51611	2.22787	NM_001332130	AT1G14640		SWAP (Suppressor-of-White-APricot)/surp domain-containing protein	mRNA cis splicing, via spliceosome (GO:0045292); U2 snRNP (GO:0005686); catalytic step 2 spliceosome (GO:0071013)	RNA splicing
At.73075	2.214	NM_129853	AT2G42920		Pentatricopeptide repeat (PPR-like) superfamily protein	RNA binding (GO:0003723); RNA modification (GO:0009451)	RNA metabolism
At.55577	2.18012	NM_125003	AT5G56200		C2H2 type zinc finger transcription factor family	regulation of transcription, DNA-templated (GO:0006355); DNA-binding transcription factor activity (GO:0003700)	transcription regulation
At.54977	2.10798	NM_122359	AT5G24510		60S acidic ribosomal protein family	cytosolic ribosome (GO:0022626); translational elongation (GO:0006414); protein kinase activator activity (GO:00302959); ribonucleoprotein complex binding (GO:0043021); cytoplasmic translation (GO:0002181)	translation
At.30336	2.08571	NM_123317	AT5G39550	VIM3	Zinc finger (C3HC4-type RING finger) family protein	histone binding (GO:0042393); methyl-CpG binding (GO:0008327); methyl-CpNpG binding (GO:0010428); methyl-CpNpN binding (GO:0010429); chromatin organization (GO:0006325); maintenance of DNA methylation (GO:0010216); DNA methylation on cytosine within a CG sequence (GO:0010424); positive regulation of DNA methylation-dependent heterochromatin assembly (GO:0090309); vegetative to reproductive phase …	chromatin organization / epigenetic control of gene expression
0	2.03448	NR_139756	AT1G18075	MIR159b	ncRNA, microRNA ath-MIR159b precursor	miRNA-mediated post-transcriptional gene silencing (GO:0035195); response to abscisic acid (GO:0009737); negative regulation of abscisic acid-activated signaling pathway (GO:0009788)	post-transcriptional regulation
Cell cycle
At.39734	46.4826	NM_001337935	AT3G11520	CYCB1;3	CYCLIN B1;3	protein binding (GO:0005515); cyclin-dependent protein serine/threonine kinase regulator activity (GO:0016538); cell cycle (GO:0007049); mitotic cell cycle phase transition (GO:0044772)	cell cycle / mitosis
At.10323	18.7549	NM_129419	AT2G38620	CDKB1;2	Cyclin-dependent kinase B1;2	cyclin-dependent protein serine/threonine kinase activity (GO:0004693); RNA polymerase II CTD heptapeptide repeat kinase activity (GO:0008353); regulation of cell cycle G1/S phase transition (GO:1902806); regulation of G2/M transition of mitotic cell cycle (GO:0010389); regulation of DNA endoreduplication (GO:0032875); positive regulation of cell population proliferation (GO:0008284); guard mothe…	cell cycle / mitosis / tissue and organ development
	10.398
At.28817	13.6605	NM_126127	AT5G67270	EB1C	End binding protein 1C	microtubule plus-end binding (GO:0051010); cortical cytoskeleton organization (GO:0030865); regulation of microtubule polymerization or depolymerization (GO:0031110); protein localization to microtubule (GO:0035372); spindle assembly (GO:0051225); cell division (GO:0051301); thigmotropism (GO:0009652)	cytoskeleton organization / cell cycle
At.8011	13.1368	NM_001342857	AT5G06150	CYCB1;2	Cyclin family protein	cyclin-dependent protein serine/threonine kinase regulator activity (GO:0016538); cell cycle (GO:0007049); mitotic cell cycle phase transition (GO:0044772); response to gamma radiation (GO:0010332)	cell cycle / mitosis
At.37293	9.96473	NM_001338771	AT3G25980	MAD2	DNA-binding HORMA family protein	DNA binding (GO:0003677); mitotic spindle assembly checkpoint signaling (GO:0007094); regulation of mitotic cell cycle (GO:0007346)	cell cycle
At.33907	8.6747	NM_001340542	AT4G05190	ATK5	Kinesin 5	microtubule motor activity (GO:0003777); microtubule cytoskeleton organization (GO:0000226); spindle assembly (GO:0051225); cell division (GO:00513019)	cytoskeleton organization / cell cycle
At.10874	8.66538	NM_114987	AT3G51280		Tetratricopeptide repeat (TPR)-like superfamily protein	cell division (GO:0051301); cell cycle (GO:0007049)	cell cycle
At.33024	8.59524	NM_180438	AT5G05180		Myosin heavy chain, striated protein	cytoskeleton-dependent cytokinesis (GO:0061640); cellular developmental process (GO:0048869)	cytoskeleton organization / cell cycle
At.368	8.44865	NM_119481	AT4G33270	CDC20.1	Transducin family protein / WD-40 repeat family protein	ubiquitin-protein transferase activator activity (GO:0097027); anaphase-promoting complex binding (GO:0010997); positive regulation of ubiquitin protein ligase activity (GO:1904668); positive regulation of anaphase-promoting complex-dependent catabolic process (GO:1905786); cell cycle (GO:0007049)	proteolysis / cell cycle
At.274	6.7	NM_118246	AT4G21270	ATK1	Kinesin 1	microtubule motor activity (GO:0003777); minus-end-directed microtubule motor activity (GO:0008569); microtubule-based movement (GO:0007018); anastral spindle assembly involved in male meiosis (GO:0009971); meiotic cell cycle (GO:0051321)	cytoskeleton organization / cell cycle / meiosis
At.41295	5.97761	NM_110999	AT3G01330	DEL3	DP-E2F-like protein 3	RNA polymerase II cis-regulatory region sequence-specific DNA binding (GO:0000978); DNA-binding transcription factor activity, RNA polymerase II-specific (GO:0000981); transcription factor binding (GO:0008134); regulation of cell cycle (GO:0051726)	transcription regulation / cell cycle
	4.08473
At.26153	5.60944	NM_128522	AT2G29680	CDC6	Cell division control 6	DNA replication origin binding (GO:0003688); DNA replication initiation (GO:0006270); DNA endoreduplication (GO:0042023); mitotic DNA replication checkpoint signaling (GO:0033314)	DNA replication / cell cycle / mitosis
At.53004	5.60836	NM_128818	AT2G32590	EMB2795	Condensin complex subunit	DNA topoisomerase type II (double strand cut, ATP-hydrolyzing) activator activity (GO:0072587); chromatin binding (GO:0003682); cell cycle (GO:0007049); mitotic chromosome condensation (GO:0007076)	chromatin organization / cell cycle / mitosis
At.31078	5.19429	NM_120123	AT4G39630	BORR	Translation initiation factor	cellular component biogenesis (GO:0044085); chromosome, centromeric region (GO:0000775); translation initiation factor activity (GO:0003743); cell cycle (GO:0007049); cell division (GO:00513019)	translation /cell cycle
At.5132	5.1401	NM_001343198	AT5G11510	MYB3R-4	Myb domain protein 3r-4	RNA polymerase II cis-regulatory region sequence-specific DNA binding (GO:0000978); DNA-binding transcription activator activity, RNA polymerase II-specific (GO:0001228); regulation of transcription, DNA-templated (GO:0006355); regulation of DNA endoreduplication (GO:0032875); regulation of cytokinesis (GO:0032465); response to salicylic acid (GO:0009751); defense response to fungus (GO:0050832);…	cell cycle / response to biotic stress
At.42330	5.06832	NM_100543	AT1G06660	JASON	Aspartyl/glutamyl-tRNA(Asn/Gln) amidotransferase subunit	male meiosis II (GO:0007142); microsporogenesis (GO:0009556)	cell cycle / meiosis
At.35736	4.9483	NM_180681	AT3G48160	DEL1	DP-E2F-like 1	RNA polymerase II cis-regulatory region sequence-specific DNA binding (GO:0000978); DNA-binding transcription activator activity, RNA polymerase II-specific (GO:0001228); regulation of transcription, DNA-templated (GO:0006355); DNA endoreduplication (GO:0042023); regulation of cell cycle (GO:0051726)	cell cycle
At.39081	4.86201	NM_128055	AT2G24970		Spindle/kinetochore-associated protein	microtubule binding (GO:0008017); outer kinetochore (GO:0000940); spindle microtubule (GO:0005876); cell division (GO:0051301); mitotic cell cycle (GO:0000278); chromosome segregation (GO:0007059)	cytoskeleton organization / cell cycle
At.49390	4.85669	NM_113414	AT3G25100	CDC45	Cell division cycle 45	chromatin binding (GO:0003682); DNA replication origin binding (GO:0003688); double-strand break repair via break-induced replication (GO:0000727); DNA replication initiation (GO:0006270); premeiotic DNA replication (GO:0006279); mitotic DNA replication preinitiation complex assembly (GO:1902977); positive regulation of G1/S transition of mitotic cell cycle (GO:1900087); gametophyte development (…	cell cycle / meiosis / DNA replication / DNA repair / epigenetic control of gene expression
At.22343	4.39319	NM_001125214	AT3G23890	TOPII	Topoisomerase II	DNA topoisomerase type II (double strand cut, ATP-hydrolyzing) activity (GO:0003918); DNA metabolic process (GO:0006259); DNA topological change (GO:0006265); sister chromatid segregation (GO:0000819); resolution of meiotic recombination intermediates (GO:0000712); mitotic DNA integrity checkpoint signaling (GO:0044774)	cell cycle / mitosis / meiosis
At.50432	4.20301	NM_120633	AT5G05510		Mad3/BUB1 homology region 1	protein kinase activity (GO:0004672); meiotic sister chromatid cohesion, centromeric (GO:0051754); mitotic spindle assembly checkpoint signaling (GO:0007094)	cell cycle / mitosis
At.10322	4.02401	NM_106304	AT1G76540	CDKB2;1	Cyclin-dependent kinase B2;1	cyclin-dependent protein serine/threonine kinase activity (GO:0004693); RNA polymerase II CTD heptapeptide repeat kinase activity (GO:0008353); G1/S transition of mitotic cell cycle (GO:0000082); G2/M transition of mitotic cell cycle (GO:0000086); positive regulation of cell population proliferation (GO:0008284); histone phosphorylation (GO:0016572); hormone-mediated signaling pathway (GO:0009755…	cell cycle / mitosis / tissue and organ development / response to hormones
At.49376	3.94972	NM_001336724	AT2G38720	MAP65-5	Microtubule-associated protein 65-5	microtubule binding (GO:0008017); cell division (GO:0051301); microtubule cytoskeleton organization (GO:0000226); cell cycle (GO:0007049); phragmoplast (GO:0009524)	cytoskeleton organization / cell cycle
At.50462	3.4881	NM_121674	AT5G16690	ORC3	Origin recognition complex subunit 3	DNA replication origin binding (GO:0003688); DNA replication initiation (GO:0006270); pre-replicative complex assembly involved in nuclear cell cycle DNA replication (GO:0006267); response to sucrose (GO:0009744); lateral root development (GO:0048527)	DNA replication / cell cycle / tissue and organ development
At.38852	3.38259	NM_103537	AT1G44110	CYCA1;1	Cyclin A1;1	cyclin-dependent protein serine/threonine kinase regulator activity (GO:0016538); cell cycle (GO:0007049); mitotic cell cycle phase transition (GO:0044772)	cell cycle
At.28109	3.32895	NM_104193	AT1G53140	DRP5A	Dynamin related protein 5A	GTPase activity (GO:0003924); microtubule binding (GO:0008017); cytokinesis by cell plate formation (GO:0000911); cell division (GO:0051301)	cell cycle
At.26566	3.12339	NM_128233	AT2G26760	CYCB1;4	Cyclin B1;4	protein binding (GO:0005515); cyclin-dependent protein serine/threonine kinase regulator activity (GO:0016538); cell cycle (GO:0007049); mitotic cell cycle phase transition (GO:0044772)	cell cycle / mitosis
At.37908	3.1016	NM_001202739	AT2G33560	BUBR1	BUB1-related (BUB1: budding uninhibited by benzymidazol 1)	protein kinase activity (GO:0004672); meiotic sister chromatid cohesion, centromeric (GO:0051754); mitotic spindle assembly checkpoint signaling (GO:0007094)	cell cycle
At.4711	2.91355	NM_115930	AT3G60660		Spindle/kinetochore-associated-like protein	cell division (GO:0051301); mitotic spindle (GO:0072686); mitotic cell cycle (GO:0000278); regulation of microtubule polymerization or depolymerization (GO:0031110); chromosome segregation (GO:0007059)	cytoskeleton organization / cell cycle / mitosis
At.29135	2.89226	NM_125486	AT5G60930		P-loop containing nucleoside triphosphate hydrolases superfamily protein	ATP binding (GO:0005524); hydrolase activity (GO:0016787); microtubule binding (GO:0008017); microtubule motor activity (GO:0003777); microtubule-based movement (GO:0007018); mitotic spindle organization (GO:0007052); cell wall organization (GO:0071555)	cytoskeleton organization / cell cycle / mitosis / cell wall organization
At.37578	2.88009	NM_001202759	AT2G36200		P-loop containing nucleoside triphosphate hydrolases superfamily protein	ATP binding (GO:0005524); hydrolase activity (GO:0016787); microtubule binding (GO:0008017); microtubule motor activity (GO:0003777); plus-end-directed microtubule motor activity (GO:0008574); microtubule-based movement (GO:0007018); spindle elongation (GO:0051231); mitotic spindle assembly (GO:0090307)	cytoskeleton organization / cell cycle / mitosis
At.40911	2.74691	NM_001202592	AT2G07690	MCM5	Minichromosome maintenance (MCM2/3/5) family protein	DNA helicase activity (GO:0003678); DNA replication origin binding (GO:0003688); single-stranded DNA helicase activity (GO:0017116); 3'-5' DNA helicase activity (GO:0043138); double-strand break repair via break-induced replication (GO:0000727); pre-replicative complex assembly involved in nuclear cell cycle DNA replication (GO:0006267); DNA unwinding involved in DNA replication (GO:0006268); cel…	DNA replication / cell cycle
At.49897	2.73337	NM_001332451	AT1G20590		Cyclin	protein binding (GO:0005515); cyclin-dependent protein serine/threonine kinase regulator activity (GO:0016538); cell cycle (GO:0007049); mitotic cell cycle phase transition (GO:0044772)	cell cycle
At.52847	2.56017	NM_127628	AT2G20635		Protein kinase and Mad3-BUB1-I domain-containing protein	protein serine/threonine kinase activity (GO:0004674); protein phosphorylation (GO:0006468); meiotic sister chromatid cohesion, centromeric (GO:0051754); chromosome segregation (GO:0007059); cell division (GO:0051301); mitotic spindle assembly checkpoint signaling (GO:0007094)	cell cycle / mitosis
At.73935	2.40679	NM_001124996	AT2G38195	APD4	RING/U-box superfamily protein	ubiquitin-protein transferase activity (GO:0004842); protein ubiquitination (GO:0016567); mitotic cell cycle (GO:0000278); pollen development (GO:0009555)	proteolysis / cell cycle / mitosis
At.37011	2.3843	NM_130111	AT2G45490	AUR3	AURORA3, Ser/Thr kinase	protein serine/threonine/tyrosine kinase activity (GO:0004712); histone kinase activity (H3-S10 specific) (GO:0035175); histone kinase activity (H3-S28 specific) (GO:0044022); histone phosphorylation (GO:0016572); mitotic spindle organization (GO:0007052); regulation of cytokinesis (GO:0032465)	cell cycle
At.53065	2.28442	NM_129379	AT2G38220	APD3	RING/U-box superfamily protein	ubiquitin-protein transferase activity (GO:0004842); protein ubiquitination (GO:0016567); mitotic cell cycle (GO:0000278); pollen development (GO:0009555)	proteolysis / cell cycle / mitosis
At.42652	2.17559	NM_001331270	AT1G01370	HTR12	Histone superfamily protein	structural constituent of chromatin (GO:0030527); protein heterodimerization activity (GO:0046982); centromere complex assembly (GO:0034508); cell division (GO:0051301); meiotic chromosome separation (GO:0051307)	chromatin organization / cell cycle / meiosis
At.32834	2.12214	NM_120742	AT5G06590		Hypothetical protein	mitotic cell cycle (GO:0000278); chromosome segregation (GO:0007059)	cell cycle
At.38242	2.07497	NM_128683	AT2G31270	CDT1A	CDT1-like protein A	DNA binding (GO:0003677); protein kinase binding (GO:0019901); DNA polymerase binding (GO:0070182); DNA replication checkpoint signaling (GO:0000076); mitotic cell cycle (GO:0000278); regulation of DNA-dependent DNA replication initiation (GO:0030174); DNA replication preinitiation complex assembly (GO:0071163); chromosome organization (GO:0051276); chloroplast organization (GO:0009658); gametoph…	DNA replication / mitosis / tissue and organ development
Cytoskeleton and cell wall organization
At.52636	75.3165	NM_126505	AT2G04750	ATFIM3	Actin-binding Calponin homology (CH) domain-containing protein, encodes a member of the fimbrin family	actin filament bundle (GO:0032432); plant-type cell wall (GO:0009505); actin filament bundle assembly (GO:0051017);	cytoskeleton organization
At.50497	73.7123	NM_123292	AT5G39300	EXPA25	Alpha-expansin A25	plant-type cell wall loosening (GO:0009828); unidimensional cell growth (GO:0009826); plant-type cell wall organization (GO:0009664)	cell wall organization
At.38778	35.87	NM_112591	AT3G17150		Plant invertase/pectin methylesterase inhibitor superfamily protein	negative regulation of catalytic activity (GO:0043086)	cell wall organization
At.55248	34.7477	NM_123290	AT5G39280	EXPA23	Alpha expansin A23	plant-type cell wall organization (GO:0009664)	cell wall organization
At.49591	33.4648	NM_001035569	AT3G05741	PMEI15	PECTIN METHYLESTERASE INHIBITOR 15, plant invertase/pectin methylesterase inhibitor superfamily protein	chloroplast (GO:0009507); negative regulation of catalytic activity (GO:0043086); pectinesterase inhibitor activity (GO:0046910)	cell wall organization
At.54296	30.9003	NM_117377	AT4G13080	XTH1	Xyloglucan endotransglucosylase/hydrolase 1	hydrolase activity, hydrolyzing O-glycosyl compounds (GO:0004553); xyloglucan:xyloglucosyl transferase activity (GO:0016762); cellular glucan metabolic process (GO:0006073); cell wall biogenesis (GO:0042546); cell wall organization (GO:0071555)	cell wall organization
At.71277	19.12	NM_001084697	AT3G17152		Plant invertase/pectin methylesterase inhibitor superfamily protein	enzyme inhibitor activity (GO:0004857); negative regulation of catalytic activity (GO:0043086)	cell wall organization
At.53122	18.7611	NM_130019	AT2G44550	GH9B10	Glycosyl hydrolase 9B10	hydrolase activity, acting on glycosyl bonds (GO:0016798); cellulase activity (GO:0008810); cellulose catabolic process (GO:0030245); cell wall organization (GO:0071555)	cell wall organization
At.49946	15.576	NM_103457	AT1G42980		Actin-binding FH2 (formin homology 2) family protein	unknown biological processes (GO:0008150); actin binding (GO:0003779)	cytoskeleton organization
At.53098	15.0248	NM_129772	AT2G42090	ACT9	Actin 9	cytoskeleton (GO:0005856)	cytoskeleton organization
At.10802	15.0082	NM_100729	AT1G08560	SYP111	KNOLLE / SYNTAXIN OF PLANTS 111	SNAP receptor activity (GO:0005484); SNARE binding (GO:0000149); intracellular protein transport (GO:0006886); exocytosis (GO:0006887); vesicle-mediated transport (GO:0016192); vesicle docking (GO:0048278); cell division (GO:0051301)	vesicle-mediated transport
	13.9177
	12.7132
At.54023	13.979	NM_001340060	AT3G60840	MAP65-4	Microtubule-associated protein 65-4	microtubule binding (GO:0008017); microtubule cytoskeleton organization (GO:0000226); cytokinesis by cell plate formation (GO:0000911); cell division (GO:0051301)	cytoskeleton organization
At.50092	13.7022	NM_127951	AT2G23900	PGF3	POLYGALACTURONASE CLADE F 3, pectin lyase-like superfamily protein	polygalacturonase activity (GO:0004650); carbohydrate metabolic process (GO:0005975)	carbohydrate metabolism / cell wall organization
	4.89278
At.54963	11.8275	NM_122296	AT5G23910		ATP binding microtubule motor family protein	nucleus (GO:0005634); microtubule motor activity (GO:0003777); microtubule-based movement (GO:0007018); plus-end-directed microtubule motor activity (GO:0008574)	cytoskeleton organization
At.16674	11.2156	NM_103786	AT1G48930	GH9C1	Glycosyl hydrolase 9C1	hydrolase activity, acting on glycosyl bonds (GO:0016798); cellulase activity (GO:0008810); cellulose catabolic process (GO:0030245); cell wall organization (GO:0071555)	cell wall organization
At.12799	10.977	NM_129328	AT2G37720	TBL15	TRICHOME BIREFRINGENCE-LIKE 15	acetyltransferase activity (GO:0016407); xyloglucan metabolic process (GO:0010411); xylan biosynthetic process (GO:0045492); xylan acetylation (GO:1990937); carbohydrate metabolic process (GO:0005975); plant-type secondary cell wall biogenesis (GO:0009834)	cell wall organization
At.12528	10.0402	NM_130018	AT2G44540	GH9B9	Glycosyl hydrolase 9B9	hydrolase activity, acting on glycosyl bonds (GO:0016798); cellulase activity (GO:0008810); cellulose catabolic process (GO:0030245); cell wall organization (GO:0071555)	cell wall organization
At.28877	9.53259	NM_001203703	AT5G66230		Chalcone-flavanone isomerase family protein	chloroplast (GO:0009507); intramolecular lyase activity (GO:0016872); plant-type secondary cell wall biogenesis (GO:0009834)	cell wall organization
At.50716	9.24469	NM_124934	AT5G55520		Kinesin-like protein	microtubule motor activity (GO:0003777); cytoskeleton-dependent intracellular transport (GO:0030705)	cytoskeleton organization
At.73318	7.93578	NM_001123989	AT1G50325		Plant invertase/pectin methylesterase inhibitor superfamily protein	negative regulation of catalytic activity (GO:0043086); pectinesterase inhibitor activity (GO:0046910)	cell wall organization
At.32169	7.66821	NM_118800	AT4G26660		Kinesin-like protein	microtubule motor activity (GO:0003777); microtubule-based movement (GO:0007018); cytoskeleton-dependent intracellular transport (GO:0030705)	cytoskeleton organization
At.55466	7.32198	NM_124386	AT5G50070		Plant invertase/pectin methylesterase inhibitor superfamily protein	chloroplast (GO:0009507); enzyme inhibitor activity (GO:0004857); negative regulation of catalytic activity (GO:0043086)	cell wall organization
At.41992	7.18254	NM_101273	AT1G14080	FUT6	Fucosyltransferase 6	galactoside 2-alpha-L-fucosyltransferase activity (GO:0008107); protein glycosylation (GO:0006486); fucosylation (GO:0036065); xyloglucan biosynthetic process (GO:0009969); cell wall organization (GO:0071555)	cell wall organization
At.53938	7.14829	NM_115416	AT3G55590		Glucose-1-phosphate adenylyltransferase family protein	cell wall mannoprotein biosynthetic process (GO:0000032); protein glycosylation (GO:0006486); GDP-mannose biosynthetic process (GO:0009298);	cell wall organization
At.19312	6.97769	NM_122582	AT5G27000	ATK4	Kinesin 4	microtubule motor activity (GO:0003777); microtubule-based movement (GO:0007018)	cytoskeleton organization
At.75633	6.84701	NM_148729	AT3G17225		Plant invertase/pectin methylesterase inhibitor superfamily protein	negative regulation of catalytic activity (GO:0043086); chloroplast (GO:0009507); pectinesterase inhibitor activity (GO:0046910)	cell wall organization
At.3903	6.2768	NM_116514	AT4G02800	MADA1	GRIP/coiled-coil protein	myosin XI tail binding (GO:0080115)	cytoskeleton organization
At.52863	6.25424	NM_127773	AT2G22040	LST8-2	Transducin/WD40 repeat-like superfamily protein	regulation of actin cytoskeleton organization (GO:0032956); TOR signaling (GO:0031929)	cytoskeleton organization
At.68647	6.17857	NM_001125456	AT4G03945		Plant invertase/pectin methylesterase inhibitor superfamily protein	negative regulation of catalytic activity (GO:0043086); chloroplast (GO:0009507); pectinesterase inhibitor activity (GO:0046910)	cell wall organization
At.40295	6.08583	NM_111662	AT3G07830	PGA3	Pectin lyase-like superfamily protein	polygalacturonase activity (GO:0004650); carbohydrate metabolic process (GO:0005975)	carbohydrate metabolism / cell wall organization
At.50356	5.85009	NM_001341380	AT4G19975		Nucleotide-diphospho-sugar transferase family protein	glycosyltransferase activity (GO:0016757); cell wall organization (GO:0071555); response to hypoxia (GO:0001666)	cell wall organization
At.10575	5.13393	NM_100159	AT1G02800	CEL2	Cellulase 2	cellulase activity (GO:0008810); cellulose catabolic process (GO:0030245); cell wall organization (GO:0071555); pattern specification process (GO:0007389); response to nematode (GO:0009624)	cell wall organization
At.54990	5.11337	NM_122440	AT5G25310		Exostosin family protein	glycosyltransferase activity (GO:0016757); protein glycosylation (GO:0006486); cell wall organization (GO:0071555)	cell wall organization
At.48931	4.50676	NM_001342212	AT4G33330	PGSIP3	Plant glycogenin-like starch initiation protein 3	glucuronosyltransferase activity (GO:0015020); glucuronoxylan glucuronosyltransferase activity (GO:0080116); glucuronoxylan biosynthetic process (GO:0010417); plant-type secondary cell wall biogenesis (GO:0009834); cell wall organization (GO:0071555)	cell wall organization
At.39416	3.66094	NM_001335801	AT2G22610	MDKIN2	Di-glucose binding protein with Kinesin motor domain-containing protein	microtubule motor activity (GO:0003777); microtubule-based movement (GO:0007018)	cytoskeleton organization
	2.94343
At.49896	3.54239	NM_001332430	AT1G20060		ATP binding microtubule motor family protein	microtubule motor activity (GO:0003777); microtubule binding (GO:0008017); microtubule-based movement (GO:0007018)	cytoskeleton organization
At.23084	3.50691	NM_001160958	AT1G56100	PMEI14	Plant invertase/pectin methylesterase inhibitor superfamily protein	pectinesterase inhibitor activity (GO:0046910); negative regulation of catalytic activity (GO:0043086)	cell wall organization
At.12533	3.22724	NM_180087	AT2G44590	DL1D	DYNAMIN-like 1D	GTPase activity (GO:0003924); microtubule binding (GO:0008017)	cytoskeleton organization
At.42818	2.76047	NM_113753	AT3G28340	GATL10	Galacturonosyltransferase-like 10	glycosyltransferase activity (GO:0016757); polygalacturonate 4-alpha-galacturonosyltransferase activity (GO:0047262); pectin biosynthetic process (GO:0045489); cell wall organization (GO:0071555); response to oxidative stress (GO:0006979)	cell wall organization
At.33381	2.71596	NM_117411	AT4G13370	CORD3	Serine/arginine repetitive matrix protein, putative (DUF936)	microtubule binding (GO:0008017)	cytoskeleton organization
At.6378	2.37313	NM_112752	AT3G18660	PGSIP1	Plant glycogenin-like starch initiation protein 1	glucuronosyltransferase activity (GO:0015020); glucuronoxylan glucuronosyltransferase activity (GO:0080116); glucuronoxylan biosynthetic process (GO:0010417); xylan biosynthetic process (GO:0045492); plant-type secondary cell wall biogenesis (GO:0009834); cell wall organization (GO:0071555)	cell wall organization
At.42807	2.31602	NM_129724	AT2G41610	DICE1	Transmembrane protein	plant-type cell wall organization or biogenesis (GO:0071669)	cell wall organization
At.44270	2.22147	NM_001336955	AT2G42170		Actin family protein	actin cytoskeleton (GO:0015629)	cytoskeleton organization
At.37070	2.13055	NM_129592	AT2G40320	TBL33	TRICHOME BIREFRINGENCE-LIKE 33	xylan O-acetyltransferase activity (GO:1990538); plant-type secondary cell wall biogenesis (GO:0009834); xylan acetylation (GO:1990937)	cell wall organization
At.34210	2.12811	NM_116056	AT3G61910	NAC066	NAC domain protein 66	transcription cis-regulatory region binding (GO:0000976); positive regulation of transcription, DNA-templated (GO:0045893); plant-type secondary cell wall biogenesis (GO:0009834)	cell wall organization
At.66929	2.08129	NM_100833	AT4G24910	GXM3	Glucuronoxylan 4-O-methyltransferase-like protein (DUF579)	xylan biosynthetic process (GO:0045492); plant-type secondary cell wall biogenesis (GO:0009834)	cell wall organization
At.50178	2.07837	NM_112124	AT3G12880		Plant invertase/pectin methylesterase inhibitor superfamily protein	pectinesterase inhibitor activity (GO:0046910); negative regulation of catalytic activity (GO:0043086)	cell wall organization
At.70348	2.02189	NM_105823	AT1G71690		Glucuronoxylan 4-O-methyltransferase-like protein (DUF579)	xylan biosynthetic process (GO:0045492); plant-type secondary cell wall biogenesis (GO:0009834)	cell wall organization
At.54535	2.0102	NM_118992	AT4G28500	NAC073	NAC domain containing protein 73	transcription cis-regulatory region binding (GO:0000976); positive regulation of transcription, DNA-templated (GO:0045893); plant-type secondary cell wall biogenesis (GO:0009834)	cell wall organization
Cell fate and tissue / organ development
At.62431	31.5762	NM_121975	AT5G19700	ELS1	MATE efflux family protein	root morphogenesis (GO:0010015); leaf senescence (GO:0010150); iron ion homeostasis (GO:0055072); late endosome (GO:0005770); xenobiotic detoxification by transmembrane export across the plasma membrane (GO:1990961)	tissue and organ development
At.26228	18.9981	NM_104914	AT1G62340	ALE1	PA-domain containing subtilase family protein	serine-type endopeptidase activity (GO:0004252); proteolysis (GO:0006508); plant epidermis development (GO:0090558)	proteolysis / tissue and organ development
At.1041	18.1981	NM_120465	AT5G03840	TFL1	TERMINAL FLOWER 1, PEBP (phosphatidylethanolamine-binding protein) family protein	transcription coregulator activity (GO:0003712); regulation of transcription, DNA-templated (GO:0006355); cell differentiation (GO:0030154); protein targeting to vacuole (GO:0006623); response to sucrose (GO:0009744); negative regulation of flower development (GO:0009910); meristem determinacy (GO:0010022); vegetative to reproductive phase transition of meristem (GO:0010228); negative regulation …	tissue and organ development
At.10	13.1363	NM_115278	AT3G54180	CDKB1;1	Cyclin-dependent kinase B1;1	cyclin-dependent protein serine/threonine kinase activity (GO:0004693); RNA polymerase II CTD heptapeptide repeat kinase activity (GO:0008353); regulation of cell cycle G1/S phase transition (GO:1902806); regulation of G2/M transition of mitotic cell cycle (GO:0010389); regulation of DNA endoreduplication (GO:0032875); positive regulation of cell population proliferation (GO:0008284); guard mothe…	cell cycle / mitosis / tissue and organ development
At.50196	10.374	NM_001125184	AT3G18550	BRC1	TCP family transcription factor	transcription cis-regulatory region binding (GO:0000976); regulation of transcription, DNA-templated (GO:0006355); multicellular organism development (GO:0007275); regulation of shoot system development (GO:0048831); regulation of secondary shoot formation (GO:2000032)	tissue and organ development
At.34814	9.26335	NM_106168	AT1G75120	RRA1	Nucleotide-diphospho-sugar transferase family protein	glycosyltransferase activity (GO:0016757); cell wall organization (GO:0071555); root hair cell development (GO:0080147)	cell wall organization / tissue and organ development
At.49850	4.81226	NM_202029	AT1G04020	AT4G21070	Breast cancer associated RING 1	ubiquitin-protein transferase activity (GO:0004842); regulation of histone acetylation (GO:0035065); histone H3-K4 trimethylation (GO:0080182); DNA repair (GO:0006281); double-strand break repair via homologous recombination (GO:0000724); cellular response to DNA damage stimulus (GO:0006974); regulation of meristem structural organization (GO:0009934); maintenance of root meristem identity (GO:00…	epigenetic control of gene expression / tissue and organ development
At.52807	4.6698	NM_127405	AT2G18490	GAZ	C2H2-like zinc finger protein	regulation of transcription, DNA-templated (GO:0006355); DNA-binding transcription factor activity (GO:0003700); root radial pattern formation (GO:0090057)	tissue and organ development
At.45312	3.34696	NM_148408	AT4G37810	EPFL2	EPIDERMAL PATTERNING FACTOR-like protein	guard cell differentiation (GO:0010052); stomatal complex development (GO:0010374)	tissue and organ development
At.29375	3.33688	NM_125041	AT5G56580	MKK6	MAP kinase kinase 6	protein serine/threonine/tyrosine kinase activity (GO:0004712); MAP kinase kinase activity (GO:0004708); mitogen-activated protein kinase kinase kinase binding (GO:0031435); MAPK cascade (GO:0000165); peptidyl-tyrosine phosphorylation (GO:0018108); defense response to oomycetes (GO:0002229); male meiosis cytokinesis (GO:0007112); lateral root formation (GO:0010311)	signal transduction / response to biotic stress / tissue and organ development
At.31340	2.84439	NM_119792	AT4G36240	GATA7	GATA transcription factor 7	DNA-binding transcription factor activity (GO:0003700); zinc ion binding (GO:0008270); regulation of transcription, DNA-templated (GO:0006355); circadian rhythm (GO:0007623); response to light stimulus (GO:0009416); cell differentiation (GO:0030154)	response to stimula / tissue and organ development
At.36279	2.8215	NM_104911	AT1G62310	JMJ29	Transcription factor Jumonji (jmjC) domain-containing protein	regulation of trichome morphogenesis (GO:2000039); histone H3-K9 methylation (GO:0051567); histone H3-K9 methylation (GO:0051567); chromatin DNA binding (GO:0031490); histone deacetylase complex (GO:0000118)	chromatin organization / tissue and organ development
At.42153	2.70438	NM_001331949	AT1G11070		Hydroxyproline-rich glycoprotein family protein	chloroplast organization (GO:0009658)	tissue and organ development
At.3231	2.57588	NM_117325	AT4G12550	AIR1	Auxin-Induced in Root cultures 1	response to auxin (GO:0009733); lateral root morphogenesis (GO:0010102)	response to hormones / tissue and organ development
At.36795	2.19535	NM_001339050	AT3G30350	RGF4	Root meristem growth factor-like protein	growth factor activity (GO:0008083); hormone activity (GO:0005179); cell differentiation (GO:0030154); regulation of protein localization (GO:0032880); positive regulation of cell population proliferation (GO:0008284); positive gravitropism (GO:0009958); regulation of auxin polar transport (GO:2000012); regulation of root development (GO:2000280)	tissue and organ development
At.34418	2.12844	NM_116380	AT4G01500	NGA4	AP2/B3-like transcriptional factor family protein	DNA binding (GO:0003677); protein binding (GO:0005515); regulation of transcription, DNA-templated (GO:0006355); flower development (GO:0009908); leaf development (GO:0048366); regulation of leaf morphogenesis (GO:1901371)	tissue and organ development
At.32880	2.03946	NM_117980	AT4G18640	MRH1	Leucine-rich repeat protein kinase family protein	protein serine/threonine kinase activity (GO:0004674); protein phosphorylation (GO:0006468); root hair cell differentiation (GO:0048765)	tissue and organ differentiation
Sexual reproduction, embryo development and seed dormancy
At.23588	145.902	NM_148116	AT5G51105		ECA1 gametogenesis family protein (DUF1278)	unknown molecular functions (GO:0003674); regulation of double fertilization forming a zygote and endosperm (GO:0080155)	sexual reproduction
At.38083	102.59	NM_128796	AT2G32370	HDG3	Homeodomain GLABROUS 3, homeobox-leucine zipper family protein	cotyledon development (GO:0048825); nucleus (GO:0005634); DNA-binding transcription factor activity, RNA polymerase II-specific (GO:0000981); lipid binding (GO:0008289)	embryo development
At.63257	79.8841	NM_001035753	AT3G48231	LCR48	Low-molecular-weight cysteine-rich 48	pollen tube growth (GO:0009860)	sexual reproduction
At.49424	44.5302	NM_124067	AT5G46960	INVINH1	INVERTASE INHIBITOR 1, plant invertase/pectin methylesterase inhibitor superfamily protein	embryo development ending in seed dormancy (GO:0009793); plant-type cell wall organization or biogenesis (GO:0071669); pectinesterase inhibitor activity (GO:0046910);	cell wall organization / embryo development and seed dormancy
At.55525	31.8686	NM_124732	AT5G53520	OPT8	Oligopeptide transporter 8	oligopeptide transmembrane transporter activity (GO:0035673); pollen sperm cell differentiation (GO:0048235)	protein targeting / sexual reproduction
At.36674	22.4544	NM_130074	AT2G45110	EXPB4	Expansin B4	cell wall organization (GO:0071555); sexual reproduction (GO:0019953); anatomical structure morphogenesis (GO:0009653)	cell wall organization /sexual reproduction
At.41623	22.3739	NM_102059	AT1G22090	EMB2204	EMBRYO DEFECTIVE 2204, hypothetical protein	embryo development ending in seed dormancy (GO:0009793); unknown molecular functions (GO:0003674);	embryo development and seed dormancy
At.54303	11.6875	NM_117412	AT4G13380	MEE56	MATERNAL EFFECT EMBRYO ARREST 56, heavy metal transport/detoxification superfamily protein	metal ion binding (GO:0046872); embryo development ending in seed dormancy (GO:0009793)	embryo development and seed dormancy
At.42934	10.9293	NM_104436	AT1G55600	WRKY10	WRKY DNA-binding protein 10	DNA-binding transcription factor activity (GO:0003700); regulation of transcription, DNA-templated (GO:0006355); endosperm development (GO:0009960)	endosperm development
At.66116	10.8795	NM_001036172	AT1G67775	CLE8	CLAVATA3/ESR-RELATED 8	receptor serine/threonine kinase binding (GO:0033612); cell-cell signaling involved in cell fate commitment (GO:0045168); maintenance of root meristem identity (GO:0010078); phloem development (GO:0010088); embryo development ending in seed dormancy (GO:0009793); regulation of seed growth (GO:0080113); regulation of endosperm development (GO:2000014)	embryo and endosperm development
At.26864	10.7109	NM_101695	AT1G18370	HIK	ATP binding microtubule motor family protein	microtubule motor activity (GO:0003777); cytokinesis by cell plate formation (GO:0000911); cell division (GO:0051301); pollen development (GO:0009555); embryo sac cellularization (GO:0009558); gametophyte development (GO:0048229)	cytoskeleton organization / sexual reproduction
At.30293	7.9356	NM_001036909	AT5G40260	SWEET8	Nodulin MtN3 family protein	sugar transmembrane transporter activity (GO:0051119); carbohydrate transmembrane transport (GO:0034219); callose deposition in cell wall (GO:0052543); pollen wall assembly (GO:0010208); pollen exine formation (GO:0010584); pollen development (GO:0009555)	cell wall organitazion / sexual reproduction
	7.90618
At.47255	7.91	NM_180457	AT5G07540	GRP16	Glycine-rich protein 16	lipid binding (GO:0008289); lipid storage (GO:0019915); sexual reproduction (GO:0019953); reproductive structure development (GO:0048608); post-embryonic development (GO:0009791)	lipid metabolism / post-embryonic development
At.72	7.72013	NM_120837	AT5G07550	GRP19	Glycine-rich protein 19	lipid binding (GO:0008289); lipid storage (GO:0019915); sexual reproduction (GO:0019953); anther wall tapetum morphogenesis (GO:0048655)	lipid metabolism / sexual reproduction
	5.90092	NM_001085074
At.29921	6.9844	NM_124066	AT5G46950	INVINH2	Plant invertase/pectin methylesterase inhibitor superfamily protein	enzyme inhibitor activity (GO:0004857); embryo development ending in seed dormancy (GO:0009793)	cell wall organization / embryo development
At.71646	6.95378	NM_121504	AT5G15000		ECA1 gametogenesis family protein	unknown molecular functions (GO:0003674); regulation of double fertilization forming a zygote and endosperm (GO:0080155); regulation of protein localization to cell surface (GO:2000008)	sexual reproduction / protein targeting
At.63261	6.59538	NM_001035789	AT3G55677		Plant self-incompatibility protein S1 family	rejection of self pollen (GO:0060320); unknown molecular functions (GO:0003674)	sexual reproduction
At.39754	6.39269	NM_001333097	AT1G34355	PS1	Forkhead-associated (FHA) domain-containing protein	meiotic cell cycle (GO:0051321); pollen development (GO:0009555)	sexual reproduction
At.69482	6.27404	NM_001084041	AT1G10745	ESF1.2	Maternally expressed family protein	embryonic axis specification (GO:0000578); suspensor development (GO:0010098)	embryo development
At.8438	5.77711	NM_123400	AT5G40360	MYB115	Myb domain protein 115	RNA polymerase II cis-regulatory region sequence-specific DNA binding (GO:0000978); DNA-binding transcription factor activity, RNA polymerase II-specific (GO:0000981); endosperm development (GO:0009960); vegetative to reproductive phase transition of meristem (GO:0010228); somatic embryogenesis (GO:0010262); regulation of glucosinolate biosynthetic process (GO:0010439); positive regulation of uns…	embryo development / lipid metabolism / secondary metabolism
At.73480	5.4162	NM_001125577	AT4G24973		Plant self-incompatibility protein S1 family	rejection of self pollen (GO:0060320)	sexual reproduction
At.54287	4.86696	NM_117264	AT4G11940	ADM	Nuclear localized dosage sensitive paternally expressed imprinted gene, member of a family of molecular chaperones called J-domain	regulation of genetic imprinting (GO:2000653); regulation of double fertilization forming a zygote and endosperm (GO:0080155); endosperm development (GO:0009960)	sexual reproduction
At.28011	4.44416	NM_102046	AT1G21970	LEC1	Histone superfamily protein	RNA polymerase II cis-regulatory region sequence-specific DNA binding (GO:0000978); DNA-binding transcription activator activity, RNA polymerase II-specific (GO:0001228); regulation of transcription, DNA-templated (GO:0006355); regulation of gene expression, epigenetic (GO:0040029); embryo development ending in seed dormancy (GO:0009793); somatic embryogenesis (GO:0010262); abscisic acid-activate…	embryo development and seed dormancy
At.5390	4.30844	NM_001198225	AT1G44900	MCM2	Minichromosome maintenance (MCM2/3/5) family protein	single-stranded DNA helicase activity (GO:0017116); 3'-5' DNA helicase activity (GO:0043138); double-strand break repair via break-induced replication (GO:0000727); pre-replicative complex assembly involved in nuclear cell cycle DNA replication (GO:0006267); DNA unwinding involved in DNA replication (GO:0006268); regulation of cell population proliferation (GO:0042127); embryo development ending …	DNA replication / cell cycle / embryo development and seed dormancy / tissue and organ development
At.26290	4.22743	NM_102595	AT1G28300	LEC2	AP2/B3-like transcriptional factor family protein	DNA-binding transcription factor activity (GO:0003700); positive regulation of transcription, DNA-templated (GO:0045893); embryo development ending in seed dormancy (GO:0009793); somatic embryogenesis (GO:0010262); seed oilbody biogenesis (GO:0010344); seed maturation (GO:0010431); positive regulation of auxin biosynthetic process (GO:0010601)	embryo development and seed dormancy
At.11165	3.91013	NM_105197	AT1G65240	A39	Eukaryotic aspartyl protease family protein	aspartic-type endopeptidase activity (GO:0004190); proteolysis (GO:0006508); protein catabolic process (GO:0030163); pollen tube guidance (GO:0010183); pollen tube growth (GO:0009860)	proteolysis / fertilization
	3.58476
At.35376	3.7232	NM_105645	AT1G69770	CMT3	Chromomethylase 3	DNA (cytosine-5-)-methyltransferase activity (GO:0003886); DNA methylation on cytosine within a CNG sequence (GO:0010425); histone H3-K9 methylation (GO:0051567); negative regulation of gene expression, epigenetic (GO:0045814); chromatin silencing (GO:0006342); zygote asymmetric cytokinesis in embryo sac (GO:0010069)	epigenetic control of gene expression / fertilization
At.3125	3.62092	NM_117430	AT4G13560	UNE15	Late embryogenesis abundant protein (LEA) family protein	double fertilization forming a zygote and endosperm (GO:0009567)	fertilization
At.23136	3.52731	NM_105847	AT1G71890	SUC5	Major facilitator superfamily protein	sucrose:proton symporter activity (GO:0008506); sucrose transmembrane transporter activity (GO:0008515); biotin transmembrane transporter activity (GO:0015225); carbohydrate transport (GO:0008643); biotin transport (GO:0015878); seed development (GO:0048316)	carbohydrate transport / embryo and seed development
At.38170	3.28358	NM_103864	AT1G49770	RGE1	Basic helix-loop-helix (bHLH) DNA-binding superfamily protein	DNA-binding transcription factor activity (GO:0003700); protein dimerization activity (GO:0046983); regulation of transcription, DNA-templated (GO:0006355); embryo development ending in seed dormancy (GO:0009793); endosperm development (GO:0009960); regulation of abscisic acid biosynthetic process (GO:0010115); seed dormancy process (GO:0010162); seed morphogenesis (GO:0048317)	embryo development and seed dormancy / hormone biosynthesis
At.31019	2.63804	NM_001125792	AT5G23260	TT16	TRANSPARENT TESTA16, K-box region and MADS-box transcription factor family protein	RNA polymerase II cis-regulatory region sequence-specific DNA binding (GO:0000978); DNA-binding transcription factor activity, RNA polymerase II-specific (GO:0000981); regulation of transcription by RNA polymerase II (GO:0006357); regulation of cell differentiation (GO:0045595); regulation of cell division (GO:0051302); regulation of cell shape (GO:0008360); flower development (GO:0009908); seed …	embryo development and seed dormancy / tissue and organ development / secondary metabolism
At.13170	2.173	NM_129686	AT2G41210	PIP5K5	Phosphatidylinositol- 4-phosphate 5-kinase 5	ATP binding (GO:0005524); phosphatidylinositol metabolic process (GO:0046488); plant-type cell wall modification (GO:0009827); pollen germination (GO:0009846); pollen tube growth (GO:0009860)	cell wall organization / sexual reproduction
At.28270	2.09208	NM_001084524	AT2G32460	MYB101	MYB domain protein 101	DNA binding (GO:0003677); positive regulation of transcription, DNA-templated (GO:0045893); pollen development (GO:0009555); pollen sperm cell differentiation (GO:0048235); regulation of pollen tube growth (GO:0080092); regulation of leaf morphogenesis (GO:1901371); positive regulation of programmed cell death (GO:0043068); protein storage vacuole organization (GO:1990019); gibberellic acid media…	sexual reproduction / tissue and organ development / embryo development and seed dormancy
At.29839	2.06617	NM_124236	AT5G48600	SMC3	Structural maintenance of chromosome 3	ATP hydrolysis activity (GO:0016887); mitotic chromosome condensation (GO:0007076); mitotic sister chromatid segregation (GO:0000070); meiotic cell cycle (GO:0051321); embryo development ending in seed dormancy (GO:0009793)	cell cycle / embryo development and seed dormancy
At.41085	2.06554	NM_179382	AT1G27380	RIC2	ROP-interactive CRIB motif-containing protein 2	unknown molecular functions (GO:0003674); pollen tube growth (GO:0009860)	sexual reproduction
Biosynthesis and response to hormones
At.49624	133.215	NM_113334	AT3G24280	SMAP2	SMALL ACIDIC PROTEIN 2	response to auxin (GO:0009733); nucleus (GO:0005634); unknown molecular functions (GO:0003674)	response to hormones
	28.802
At.66224	39.186	NM_127575	AT2G20160	MEO	E3 ubiquitin ligase SCF complex subunit SKP1/ASK1 family protein	protein binding (GO:0005515); ubiquitin-dependent protein catabolic process (GO:0006511); response to auxin (GO:0009733); response to jasmonic acid (GO:0009753); jasmonic acid mediated signaling pathway (GO:0009867);	proteolysis / response to hormones
At.52089	33.5611	NM_001333372	AT1G49190	RR19	Response regulator 19	phosphorelay response regulator activity (GO:0000156); DNA-binding transcription factor activity (GO:0003700); cytokinin-activated signaling pathway (GO:0009736)	signal transduction / response to hormones
At.31835	18.3362	NM_119189	AT4G30430	TET9	Tetraspanin 9	auxin-activated signaling pathway (GO:0009734)	response to hormones
At.54959	12.4112	NM_122270	AT5G23650		Homeodomain-like transcriptional regulator	DNA-binding transcription factor activity (GO:0003700); response to gibberellin (GO:0009739); response to salicylic acid (GO:0009751); nucleus (GO:0005634); regulation of transcription, DNA-templated (GO:0006355)	transcription regulation / response to hormones
At.65295	9.33333	NM_115864	AT3G60010	SK13	SKP1-like 13	cullin family protein binding (GO:0097602); SCF-dependent proteasomal ubiquitin-dependent protein catabolic process (GO:0031146); response to auxin (GO:0009733); response to jasmonic acid (GO:0009753); jasmonic acid mediated signaling pathway (GO:0009867)	proteolysis / response to hormones
At.42569	7.51037	NM_001331372	AT1G02980	CUL2	Cullin 2	cullin family protein binding (GO:0097602); SCF-dependent proteasomal ubiquitin-dependent protein catabolic process (GO:0031146); response to auxin (GO:0009733); response to jasmonic acid (GO:0009753); jasmonic acid mediated signaling pathway (GO:0009867)	proteolysis / response to hormones
At.52030	4.84749	NM_103535	AT1G44090	GA20OX5	Gibberellin 20-oxidase 5	gibberellin 20-oxidase activity (GO:0045544); gibberellin biosynthetic process (GO:0009686); unidimensional cell growth (GO:0009826); flower development (GO:0009908); response to light stimulus (GO:0009416)	hormone biosynthesis
At.24725	4.60039	NM_001085118	AT5G15230	GASA4	GAST1 protein homolog 4	response to gibberellin (GO:0009739); gibberellic acid mediated signaling pathway (GO:0009740); cell redox homeostasis (GO:0045454)	response to hormones / redox metabolism
At.29298	4.45857	NM_125193	AT5G58080	ARR18	Response regulator 18	DNA-binding transcription factor activity (GO:0003700); regulation of transcription, DNA-templated (GO:0006355); phosphorelay signal transduction system (GO:0000160); cytokinin-activated signaling pathway (GO:0009736)	signal transduction / response to hormones
At.25250	4.36434	NM_001037024	AT5G59090	SBT4.12	Subtilase 4.12	serine-type endopeptidase activity (GO:0004252); proteolysis (GO:0006508); response to jasmonic acid (GO:0009753)	proteolysis / response to hormones
At.49845	4.08268	NM_100227	AT1G03445	BSU1	Serine/threonine protein phosphatase family protein	protein serine/threonine phosphatase activity (GO:0004722); protein dephosphorylation (GO:0006470); regulation of protein localization (GO:0032880); positive regulation of brassinosteroid mediated signaling pathway (GO:1900459)	signal transduction / response to hormones
At.26484	3.09575	NM_128129	AT2G25700	SK3	SKP1-like 3	cullin family protein binding (GO:0097602); SCF-dependent proteasomal ubiquitin-dependent protein catabolic process (GO:0031146); response to auxin (GO:0009733); response to jasmonic acid (GO:0009753); jasmonic acid mediated signaling pathway (GO:0009867)	proteolysis / response to hormones
At.53250	2.48967	NM_111894	AT3G10580		Homeodomain-like superfamily protein	response to gibberellin (GO:0009739); response to salicylic acid (GO:0009751); DNA-binding transcription factor activity (GO:0003700); regulation of transcription, DNA-templated (GO:0006355)	response to hormones
At.22399	2.47521	NM_116964	AT4G08950	EXO	Phosphate-responsive 1 family protein	response to brassinosteroid (GO:0009741); brassinosteroid mediated signaling pathway (GO:0009742)	response to hormones
At.53595	2.42585	NM_113928	AT3G30290	CYP702A8	Cytochrome P450, family 702, subfamily A, polypeptide 8	monooxygenase activity (GO:0004497); oxidoreductase activity, acting on paired donors, with incorporation or reduction of molecular oxygen (GO:0016705); brassinosteroid homeostasis (GO:0010268); brassinosteroid biosynthetic process (GO:0016132); sterol metabolic process (GO:0016125)	hormone biosynthesis
At.50048	2.15476	NM_106564	AT1G79130	SAUR40	SAUR-like auxin-responsive protein family	auxin-activated signaling pathway (GO:0009734)	response to hormones
Response to biotic stress
At.63200	91.9561	NM_001035875	AT2G02147	LCR73	Low-molecular-weight cysteine-rich 73	defense response (GO:0006952)	response to biotic stress
At.37883	51.9636	NM_128937	AT2G33780	MVQ2	MPK3/6-targeted VQ motif-containing protein	unknown molecular functions (GO:0003674); nucleus (GO:0005634); defense response (GO:0006952)	response to biotic stress
At.63252	37.2655	NM_001035708	AT3G27831	PDFL3.1	Gamma-thionin family protein, defensin-like (DEFL) family protein	defense response (GO:0006952); sodium channel inhibitor activity (GO:0019871)	response to biotic stress
At.63359	32.9851	NM_001036962	AT5G48945	LCR46	Low-molecular-weight cysteine-rich 46	defense response to fungus (GO:0050832)	response to biotic stress
At.66791	23.9498	NM_001036919	AT5G42242	LCR57	Low-molecular-weight cysteine-rich 57	defense response to fungus (GO:0050832)	response to biotic stress
At.63253	22.9107	NM_001035709	AT3G27835	PDFL3.2	Gamma-thionin family protein, defensin-like (DEFL) family protein	defense response to fungus (GO:0050832)	response to biotic stress
At.63358	21.2755	NM_001036961	AT5G48905	LCR12	Low-molecular-weight cysteine-rich 12	defense response to fungus (GO:0050832)	response to biotic stress
At.49782	20.61	NM_202998	AT5G04045		Putative membrane lipoprotein, defensin-like (DEFL) family protein	defense response to fungus (GO:0050832)	response to biotic stress
At.31942	19.8026	NM_119073	AT4G29285	LCR24	Low-molecular-weight cysteine-rich 24	defense response to fungus (GO:0050832)	response to biotic stress
At.55542	19.4631	NM_124802	AT5G54220		Cysteine-rich protein, defensin-like (DEFL) family protein	defense response to fungus (GO:0050832)	response to biotic stress
At.65385	19.271	NM_148335	AT4G15755		Calcium-dependent lipid-binding (CaLB domain) family protein	defense response (GO:0006952); unknown molecular functions (GO:0003674)	response to biotic stress
At.28285	18.2222	NM_121324	AT5G13210		Uncharacterized conserved protein UCP015417, vWA	response to inorganic substance (GO:0010035); chloroplast (GO:0009507); response to wounding (GO:0009611); response to jasmonic acid (GO:0009753); unknown molecular functions (GO:0003674); response to chitin (GO:0010200); response to abscisic acid (GO:0009737); defense response to other organism (GO:0098542); response to temperature stimulus (GO:0009266)	response to hormones / response to abiotic stress / response to biotic stress
	13.6307
At.63317	17.6897	NM_001036738	AT4G39917	LCR45	Low-molecular-weight cysteine-rich 45	defense response to fungus (GO:0050832)	response to biotic stress
At.63209	17.3643	NM_001036233	AT2G03933		Cysteine-rich protein, defensin-like (DEFL) family protein	defense response to fungus (GO:0050832)	response to biotic stress
At.44222	16.6107	NM_180595	AT5G55132		Defensin-like (DEFL) family protein	defense response to fungus (GO:0050832)	response to biotic stress
At.66871	16.3612	NM_105358	AT1G66870		Carbohydrate-binding X8 domain superfamily protein	unknown molecular functions (GO:0003674); protein catabolic process (GO:0030163); defense response to fungus (GO:0050832); response to bacterium (GO:0009617); response to salicylic acid (GO:0009751); defense response (GO:0006952)	response to biotic stress
At.63167	15.9426	NM_001198057	AT1G13609		Defensin-like (DEFL) family protein, with iron deficiency-regulated gene expression	unknown biological processes (GO:0008150); unknown molecular functions (GO:0003674); mitochondrion (GO:0005739); defense response to fungus (GO:0050832)	response to biotic stress
At.65143	15.3675	NM_148746	AT3G24065		Plant self-incompatibility protein S1 family	defense response to bacterium (GO:0042742); response to fungus (GO:0009620); unknown molecular functions (GO:0003674); rejection of self pollen (GO:0060320)	response to biotic stress
At.70297	14.98	NM_123379	AT5G40155		Defensin-like (DEFL) family protein	defense response to fungus (GO:0050832)	response to biotic stress
At.70724	14.8916	NM_001036136	AT1G60986	SCRL4	SCR-like 4, member of a family of small, secreted, cysteine rich proteins with sequence similarity to SCR (S locus cysteine-rich protein)	signal transduction (GO:0007165); defense response to fungus (GO:0050832); killing of cells of other organism (GO:0031640)	response to biotic stress
	12.446						response to biotic stress
At.64152	14.4235	NM_001036141	AT1G61688		Defensin-like (DEFL) family protein	defense response to fungus (GO:0050832)	response to biotic stress
At.36558	14.1213	NM_104779	AT1G60985	SCRL6	SCR-like 6, member of a family of small, secreted, cysteine rich proteins with sequence similarity to SCR (S locus cysteine-rich protein)	signal transduction (GO:0007165); defense response to fungus (GO:0050832); killing of cells of other organism (GO:0031640)	response to biotic stress
At.63203	12.0961	NM_001036237	AT2G03955		Cysteine-rich protein, defensin-like (DEFL) family protein	defense response to fungus (GO:0050832)	response to biotic stress
At.63352	11.5514	NM_001036946	AT5G46877		Defensin-like (DEFL) family protein	defense response to fungus (GO:0050832)	response to biotic stress
At.4741	10.4236	NM_120268	AT5G01900	WRKY62	WRKY DNA-binding protein 62	DNA-binding transcription factor activity (GO:0003700); regulation of transcription, DNA-templated (GO:0006355); salicylic acid mediated signaling pathway (GO:0009863); defense response to bacterium (GO:0042742)	response to biotic stress
At.63305	10	NM_001341321	AT4G19035	LCR7	Low-molecular-weight cysteine-rich 7	defense response to fungus (GO:0050832); killing of cells of other organism (GO:0031640)	response to biotic stress
At.36871	8.41046	NM_129923	AT2G43610		Chitinase family protein	tissue development (GO:0009888); protein binding (GO:0005515); alpha-amino acid metabolic process (GO:1901605); root development (GO:0048364); cell wall macromolecule catabolic process (GO:0016998); carboxylic acid biosynthetic process (GO:0046394); chitin catabolic process (GO:0006032); defense response (GO:0006952)	response to biotic stress
At.63321	6.37097	NM_001036826	AT5G19315		Defensin-like (DEFL) family protein	defense response to fungus (GO:0050832)	response to biotic stress
At.63191	6.30145	NM_001036213	AT1G77093		Defensin-like (DEFL) family protein	defense response to fungus (GO:0050832)	response to biotic stress
At.63311	6.1167	NM_001036676	AT4G30064	LCR61	Low-molecular-weight cysteine-rich 61	defense response to fungus (GO:0050832); killing of cells of other organism (GO:0031640)	response to biotic stress
At.54557	5.97403	NM_001342007	AT4G30380		Barwin-related endoglucanase	cellular response to hypoxia (GO:0071456); systemic acquired resistance (GO:0009627)	response to biotic stress
At.63374	5.47672	NM_001037047	AT5G62623		Putative membrane lipoprotein	defense response to fungus (GO:0050832)	response to biotic stress
At.65430	5.40519	NM_001036669	AT4G29283	LCR21	Low-molecular-weight cysteine-rich 21	defense response to fungus (GO:0050832); killing of cells of other organism (GO:0031640)	response to biotic stress
At.63189	5.27593	NM_001036198	AT1G73603	LCR64	Low-molecular-weight cysteine-rich 64	defense response to fungus (GO:0050832); killing of cells of other organism (GO:0031640)	response to biotic stress
At.50079	5.25446	NM_127286	AT2G17310	SON1	F-box and associated interaction domains-containing protein	protein ubiquitination (GO:0016567); response to bacterium (GO:0009617); response to fungus (GO:0009620)	proteolysis / response to biotic stress
At.49804	5.1856	NM_001036824	AT5G19172		Cysteine-rich protein, defensin-like (DEFL) family protein	defense response to fungus (GO:0050832); killing of cells of other organism (GO:0031640)	response to biotic stress
At.33289	5	NM_120414	AT5G03350	SAI-LLP1	Legume lectin family protein	systemic acquired resistance (GO:0009627); response to bacterium (GO:0009617); cellular response to salicylic acid stimulus (GO:0071446); plant-type cell wall (GO:0009505)	response to biotic stress
At.49561	4.80447	NM_001036393	AT2G33233	LCR49	Low-molecular-weight cysteine-rich 49	defense response to fungus (GO:0050832); killing of cells of other organism (GO:0031640)	response to biotic stress
At.65530	4.36798	NM_001036825	AT5G19175		Cysteine-rich protein, defensin-like (DEFL) family protein	defense response to fungus (GO:0050832); killing of cells of other organism (GO:0031640)	response to biotic stress
At.44872	4.33423	NM_148150	AT5G59105		Defensin-like (DEFL) family protein	defense response to fungus (GO:0050832); killing of cells of other organism (GO:0031640)	response to biotic stress
At.66087	4.26104	NM_001036147	AT1G63535		Defensin-like (DEFL) family protein	defense response to fungus (GO:0050832); killing of cells of other organism (GO:0031640)	response to biotic stress
At.65654	4.12078	NM_001036950	AT5G47175	LCR3	Low-molecular-weight cysteine-rich 3	defense response to fungus (GO:0050832); killing of cells of other organism (GO:0031640)	response to biotic stress
At.63371	3.96505	NM_001037034	AT5G60553		Defensin-like (DEFL) family protein	defense response to fungus (GO:0050832); killing of cells of other organism (GO:0031640)	response to biotic stress
At.63211	3.87984	NM_001036277	AT2G14282	SCRL18	SCR-like 18	defense response to fungus (GO:0050832); killing of cells of other organism (GO:0031640); signal transduction (GO:0007165)	response to biotic stress
At.65301	3.86969	NM_001035832	AT3G61172	LCR8	Low-molecular-weight cysteine-rich 8	defense response to fungus (GO:0050832); killing of cells of other organism (GO:0031640)	response to biotic stress
At.19755	3.67521	NM_123329	AT5G39670	CML46	Calcium-binding EF-hand family protein CML46	calcium ion binding (GO:0005509); negative regulation of defense response to bacterium (GO:1900425)	response to biotic stress
At.63199	3.59259	NM_001036318	AT2G22345		Cysteine-rich protein, defensin-like (DEFL) family protein	defense response to fungus (GO:0050832); killing of cells of other organism (GO:0031640)	response to biotic stress
At.65304	3.57277	NM_001035834	AT3G61177	LCR53	Low-molecular-weight cysteine-rich 53	defense response to fungus (GO:0050832); killing of cells of other organism (GO:0031640)	response to biotic stress
At.26638	3.57212	NM_104793	AT1G61120	TPS04	Terpene synthase 04	terpene synthase activity (GO:0010333); (E,E)-geranyllinalool synthase activity (GO:0080013); isoprenoid biosynthetic process (GO:0008299); terpenoid biosynthetic process (GO:0016114); response to singlet oxygen (GO:0000304); response to wounding (GO:0009611); response to bacterium (GO:0009617); response to jasmonic acid (GO:0009753); response to herbivore (GO:0080027)	secondary metabolism / response to abiotic stress / response to biotic stress
At.49030	3.31456	AK318634	AT5G16840	BPA1	Binding partner of acd11 1	RNA binding (GO:0003723); protein binding (GO:0005515); negative regulation of plant-type hypersensitive response (GO:0034051); defense response to fungus (GO:0050832)	response to biotic stress
At.63230	3.22268	NM_001036278	AT2G14365	LCR84	Low-molecular-weight cysteine-rich 84	defense response to fungus (GO:0050832); killing of cells of other organism (GO:0031640)	response to biotic stress
At.66287	3.20718	NM_001036383	AT2G31953	LCR76	Low-molecular-weight cysteine-rich 76	defense response to fungus (GO:0050832); killing of cells of other organism (GO:0031640)	response to biotic stress
At.21886	3.03341	NM_001343883	AT5G24620		Pathogenesis-related thaumatin superfamily protein	defense response (GO:0006952)	response to biotic stress
	2.90786	NM_001203456
At.66835	2.88734	NM_148600	AT1G58602	RPP7	LRR and NB-ARC domains-containing disease resistance protein	defense response to other organism (GO:0098542)	response to biotic stress
At.65233	2.73212	NM_001035725	AT3G43505	LCR30	Low-molecular-weight cysteine-rich 30	defense response to fungus (GO:0050832); killing of cells of other organism (GO:0031640)	response to biotic stress
At.50019	2.71527	NM_105658	AT1G69900	ACLP1	Actin cross-linking protein	response to bacterium (GO:0009617)	response to biotic stress
	2.28823
At.55047	2.68479	NM_122683	AT5G28000		Polyketide cyclase/dehydrase and lipid transport superfamily protein	defense response (GO:0006952)	response to biotic stress
At.63166	2.65107	NM_001035963	AT1G13608		Defensin-like (DEFL) family protein	defense response (GO:0006952)	response to biotic stress
At.63205	2.43137	NM_001036279	AT2G14935	LCR40	Low-molecular-weight cysteine-rich 40	defense response to fungus (GO:0050832); killing of cells of other organism (GO:0031640)	response to biotic stress
At.25332	2.42582	AK230465	AT3G17210	HS1	Heat stable protein 1	metal ion binding (GO:0046872); defense response to bacterium (GO:0042742); defense response to fungus (GO:0050832); pollen tube adhesion (GO:0009865)	response to biotic stress
At.49655	2.40729	NM_001035966	AT1G13755		Defensin-like (DEFL) family protein	defense response to fungus (GO:0050832); killing of cells of other organism (GO:0031640)	response to biotic stress
At.55639	2.02259	NM_125424	AT5G60310	LecRK-I.10	Concanavalin A-like lectin protein kinase family protein	kinase activity (GO:0016301); transmembrane receptor protein serine/threonine kinase activity (GO:0004675); defense response to oomycetes (GO:0002229); defense response to bacterium (GO:0042742); protein phosphorylation (GO:0006468); response to stimulus (GO:0050896)	response to biotic stress
At.71068	2.01215	NM_001344528	AT5G44030	CESA4	Cellulose synthase A4	protein binding (GO:0005515); cellulose biosynthetic process (GO:0030244); plant-type primary cell wall biogenesis (GO:0009833); plant-type secondary cell wall biogenesis (GO:0009834); defense response to bacterium (GO:0042742); defense response to fungus (GO:0050832)	cell wall organization / response to biotic stress
Response to abiotic stress and external stimula
At.26253	301.414	NM_129988	AT2G44240		NEP-interacting protein (DUF239)	unknown molecular functions (GO:0003674); response to oxidative stress (GO:0006979)	response to abiotic stress
At.41754	268.679	NM_101789	AT1G19320		Pathogenesis-related thaumatin superfamily protein	unknown molecular functions (GO:0003674); response to light stimulus (GO:0009416)	response to stimula
At.1635	97.7169	NM_121060	AT5G10220	ANN6	Calcium-binding annexin 6	response to red or far red light (GO:0009639); response to heat (GO:0009408); response to salt stress (GO:0009651); response to water deprivation (GO:0009414); response to cold (GO:0009409); chloroplast (GO:0009507); calcium ion binding (GO:0005509)	response to abiotic stress / response to stimula
At.1636	95.5285	NM_121061	AT5G10230	ANN7	Calcium-binding annexin 7	response to heat (GO:0009408); response to salt stress (GO:0009651); response to water deprivation (GO:0009414); response to cold (GO:0009409); calcium ion binding (GO:0005509)	response to abiotic stress
At.54402	23.6307	NM_118003	AT4G18870		E2F/DP family winged-helix DNA-binding domain-containing protein	DNA-binding transcription factor activity (GO:0003700); nucleus (GO:0005634); cellular response to heat (GO:0034605); regulation of transcription, DNA-templated (GO:0006355)	transcription regulation / response to abiotic stress
At.54971	10.722	NM_122330	AT5G24240	PI4Kc3	Phosphatidylinositol 4-kinase gamma-like protein	phosphatidylinositol binding (GO:0035091); kinase activity (GO:0016301); nucleus (GO:0005634); chloroplast (GO:0009507); 1-phosphatidylinositol 4-kinase activity (GO:0004430); peroxisome (GO:0005777); response to abscisic acid (GO:0009737); regulation of flower development (GO:0009909); response to salt (GO:1902074)	tissue and organ development / response to abiotic stress / response to hormones
At.78	10.6378	NM_001339683	AT3G54560	HTA11	Histone H2A 11	DNA binding (GO:0003677); chromatin organization (GO:0006325); chromatin silencing (GO:0006342); regulation of DNA methylation (GO:0044030); negative regulation of transcription, DNA-templated (GO:0045892); response to osmotic stress (GO:0006970); detection of temperature stimulus (GO:0016048); defense response to bacterium (GO:0042742); flower development (GO:0009908)	chromatin organization / response to abiotic stress
At.51463	9.1879	NM_001331367	AT1G02940	GSTF5	Glutathione S-transferase (class phi) 5	glutathione transferase activity (GO:0004364); glutathione metabolic process (GO:0006749); toxin catabolic process (GO:0009407); response to toxic substance (GO:0009636)	response to abiotic stress
At.66208	7.82288	NM_127179	AT2G16220	ASRF	F-box and associated interaction domains-containing protein	unknown molecular functions (GO:0003674); response to arsenic-containing substance (GO:0046685)	response to abiotic stress
At.24821	7.09677	NM_001332453	AT1G20620	CAT3	Catalase 3	catalase activity (GO:0004096); mRNA binding (GO:0003729); peptidyl-cysteine S-nitrosylase activity (GO:0035605); cobalt ion binding (GO:0050897); response to oxidative stress (GO:0006979); hydrogen peroxide catabolic process (GO:0042744); cellular oxidant detoxification (GO:0098869); cellular response to nitrogen starvation (GO:0006995); cellular response to sulfate starvation (GO:0009970); cell…	response to abiotic stress / redox metabolism
At.52004	6.80374	NM_103459	AT1G43000		PLATZ transcription factor family protein	nucleus (GO:0005634); signal transduction (GO:0007165); cellular response to organic substance (GO:0071310); response to inorganic substance (GO:0010035)	response to stimula
At.52391	6.7193	NM_105271	AT1G65990	PRXIIA	Type 2 peroxiredoxin-related / thiol specific antioxidant / mal allergen family protein	thioredoxin peroxidase activity (GO:0008379); antioxidant activity (GO:0016209); hydrogen peroxide catabolic process (GO:0042744); cell redox homeostasis (GO:0045454); cellular response to oxidative stress (GO:0034599)	response to abiotic stress / redox metabolism
At.42583	3.74802	NM_100153	AT1G02730	CSLD5	Cellulose synthase-like D5	glucosyltransferase activity (GO:0046527); mannan synthase activity (GO:0051753); cellulose synthase (UDP-forming) activity (GO:0016760); cellulose biosynthetic process (GO:0030244); plant-type primary cell wall biogenesis (GO:0009833); cell plate assembly (GO:0000919); response to osmotic stress (GO:0006970); response to water deprivation (GO:0009414); response to salt stress (GO:0009651)	cell wall organization / response to abiotic stress
At.52785	3.52941	NM_127323	AT2G17690	SDC	Ascorbic acid mannose pathway regulator, putative (DUF295)	protein binding (GO:0005515); response to heat (GO:0009408)	response to abiotic stress
At.52231	3.482	NM_104519	AT1G56410	ERD2	Heat shock protein 70 (Hsp 70) family protein	heat shock protein binding (GO:0031072); ATP hydrolysis activity (GO:0016887); protein folding chaperone (GO:0044183); unfolded protein binding (GO:0051082); misfolded protein binding (GO:0051787); chaperone cofactor-dependent protein refolding (GO:0051085); cellular response to unfolded protein (GO:0034620); response to heat (GO:0009408); response to cadmium ion (GO:0046686)	protein metabolism / response to abiotic stress
At.40321	3.31426	NM_127165	AT2G16060	HB1	Hemoglobin 1	oxygen binding (GO:0019825); oxygen transport (GO:0015671); response to hypoxia (GO:0001666)	response to abiotic stress
At.2482	3.08437	NM_119461	AT4G33070	PDC1	Thiamine pyrophosphate dependent pyruvate decarboxylase family protein	cellular response to hypoxia (GO:0071456); response to anoxia (GO:0034059); aromatic amino acid family catabolic process to alcohol via Ehrlich pathway (GO:0000949); pyruvate decarboxylase activity (GO:0004737)	response to abiotic stress
At.17581	3.05637	NM_105280	AT1G66090	TN3	Disease resistance protein (TIR-NBS class)	defense response (GO:0006952); ADP binding (GO:0043531); cellular response to hypoxia (GO:0071456); signal transduction (GO:0007165)	response to biotic stress / response to abiotic stress
At.34312	2.98908	NM_106482	AT1G78340	GSTU22	Glutathione S-transferase TAU 22	glutathione transferase activity (GO:0004364); glutathione metabolic process (GO:0006749); toxin catabolic process (GO:0009407); response to toxic substance (GO:0009636)	response to abiotic stress
At.16312	2.94416	NM_001202913	AT3G08770	LTP6	Lipid transfer protein 6	lipid binding (GO:0008289); lipid transport (GO:0006869); response to water deprivation (GO:0009414)	lipid transport / response to abiotic stress
At.30178	2.80721	NM_123603	AT5G42380	CML37	Calmodulin like 37	calcium ion binding (GO:0005509); enzyme regulator activity (GO:0030234); calcium-mediated signaling (GO:0019722); response to ozone (GO:0010193); cellular response to hypoxia (GO:0071456)	signal transduction / response to abiotic stress
At.73562	2.55633	NM_001339833	AT3G56891	HMP32	Heavy metal transport/detoxification superfamily protein	metal ion binding (GO:0046872); response to stimulus (GO:0050896)	response to stimula
At.36757	2.47603	NM_001337087	AT2G44460	BGLU28	Beta glucosidase 28	hydrolase activity, hydrolyzing O-glycosyl compounds (GO:0004553); scopolin beta-glucosidase activity (GO:0102483); carbohydrate metabolic process (GO:0005975); glucosinolate catabolic process (GO:0019762); response to salt stress (GO:0009651); response to karrikin (GO:0080167)	secondary metabolism / response to abiotic stress
At.43537	2.35014	NM_101080	AT1G12080		Vacuolar calcium-binding protein-like protein	response to calcium ion (GO:0051592); response to metal ion (GO:0010038); response to molecule of bacterial origin (GO:0002237); cellular response to gibberellin stimulus (GO:0071370); cellular response to sucrose starvation (GO:0043617); response to absence of light (GO:0009646); response to cold (GO:0009409); response to salt (GO:1902074)	response to abiotic stress / response to stimula
At.29250	2.26877	NM_125288	AT5G58980	NCER3	Neutral/alkaline non-lysosomal ceramidase	N-acylsphingosine amidohydrolase activity (GO:0017040); ceramidase activity (GO:0102121); ceramide catabolic process (GO:0046514); long-chain fatty acid biosynthetic process (GO:0042759); sphingosine biosynthetic process (GO:0046512); cellular response to oxidative stress (GO:0034599)	lipid metabolism / response to abiotic stress
At.47268	2.16867	NM_112938	AT3G20470	GRP5	Glycine-rich protein 5	structural constituent of cell wall (GO:0005199); positive regulation of cell growth (GO:0030307); positive regulation of organ growth (GO:0046622); response to flooding (GO:0009413); response to abscisic acid (GO:0009737); response to salicylic acid (GO:0009751)	response to hormones / response to stimula
At.49595	2.16046	NM_202508	AT3G06435		Expressed protein	cellular response to hypoxia (GO:0071456)	response to abiotic stress
At.22195	2.12781	NM_116486	AT4G02520	GSTF2	Glutathione S-transferase PHI 2	peroxidase activity (GO:0004601); glutathione binding (GO:0043295); salicylic acid binding (GO:1901149); camalexin binding (GO:2001147); quercitrin binding (GO:2001227); glutathione metabolic process (GO:0006749); cellular oxidant detoxification (GO:0098869); toxin catabolic process (GO:0009407); response to oomycetes (GO:0002239); response to cold (GO:0009409); response to zinc ion (GO:0010043);…	redox metabolism / response to biotic stress / response to abiotic stress
At.24168	2.08868	NM_103210	AT1G35140	PHI-1	Phosphate-responsive 1 family protein	cellular response to hypoxia (GO:0071456)	response to abiotic stress
Signal transduction
At.63301	142.289	NM_001036617	AT4G22115	SCRL14	SCR (S locus cysteine-rich protein)-like 14	signal transduction (GO:0007165)	signal transduction
At.49726	109.515	NM_202827	AT4G15735	SCRL10	SCR (S locus cysteine-rich protein)-like 10	unknown molecular functions (GO:0003674); signal transduction (GO:0007165)	signal transduction
At.50127	14.1632	NM_129620	AT2G40580		Protein kinase superfamily protein	nucleus (GO:0005634); phosphorylation (GO:0016310); signal transduction (GO:0007165); protein phosphorylation (GO:0006468)	signal transduction
At.669	11.1212	NM_115033	AT3G51740	IMK2	Inflorescence meristem receptor-like kinase 2	protein serine/threonine/tyrosine kinase activity (GO:0004712); protein phosphorylation (GO:0006468)	signal transduction
At.49587	10.64	NM_111212	AT3G03410		EF hand calcium-binding protein family	unknown biological processes (GO:0008150); calcium ion binding (GO:0005509)	signal transduction
At.52982	10.3232	NM_001336284	AT2G30730	CARK9	Protein kinase superfamily protein	nucleus (GO:0005634); protein tyrosine kinase activity (GO:0004713); phosphorylation (GO:0016310);	signal transduction
At.53456	8.02846	NM_113239	AT3G23360		Protein phosphatase 2C family protein	phosphatase activity (GO:0016791); dephosphorylation (GO:0016311)	signal transduction
At.51110	5.38065	NM_126069	AT5G66710		Protein kinase superfamily protein	protein serine/threonine/tyrosine kinase activity (GO:0004712); protein phosphorylation (GO:0006468); signal transduction (GO:0007165)	signal transduction
At.66335	5.1232	NM_129618	AT2G40560		Protein kinase superfamily protein	protein phosphorylation (GO:0006468)	signal transduction
At.30000	4.89335	NM_123937	AT5G45700		Haloacid dehalogenase-like hydrolase (HAD) superfamily protein	phosphoprotein phosphatase activity (GO:0004721); protein dephosphorylation (GO:0006470)	signal transduction
At.75610	3.95531	NM_118979	AT4G28380		Leucine-rich repeat (LRR) family protein	signal transduction (GO:0007165)	signal transduction
At.17110	3.47653	NM_105211	AT1G65370		TRAF-like family protein	protein serine/threonine kinase activity (GO:0004674); protein phosphorylation (GO:0006468); cell surface receptor signaling pathway (GO:0007166)	signal transduction
At.55254	2.96538	NM_123306	AT5G39440	SnRK1.3	SNF1-related protein kinase 1.3	protein serine/threonine kinase activity (GO:0004674); protein phosphorylation (GO:0006468); intracellular signal transduction (GO:0035556)	signal transduction
At.32632	2.63183	NM_001341480	AT4G21400	CRK28	Cysteine-rich RLK (RECEPTOR-like protein kinase) 28	protein serine/threonine/tyrosine kinase activity (GO:0004712); protein phosphorylation (GO:0006468)	signal transduction
At.28697	2.25947	NM_201758	AT2G20142		Toll-Interleukin-Resistance (TIR) domain family protein	signal transduction (GO:0007165)	signal transduction
At.50235	2.24395	NM_113821	AT3G29000		Calcium-binding EF-hand family protein	calcium ion binding (GO:0005509)	signal transduction
At.34209	2.11634	NM_001340440	AT4G03230		G-type lectin S-receptor-like Serine/Threonine-kinase	phosphorylation (GO:0016310); protein serine/threonine kinase activity (GO:0004674); calmodulin binding (GO:0005516); ubiquitin protein ligase binding (GO:0031625); protein phosphorylation (GO:0006468); recognition of pollen (GO:0048544); signal transduction (GO:0007165)	signal transduction
At.26197	2.02246	NM_122437	AT5G25280	YL2	Serine-rich protein-like protein, tRNA-binding protein which acts as an important genetic downstream target of FER signaling.	tRNA binding (GO:0000049); protein binding (GO:0005515); signal transduction (GO:0007165)	signal transduction
Other
At.52886	14.5082	NM_201794	AT2G23990	ENODL11	Early nodulin-like protein 11	electron transfer activity (GO:0009055); electron transport chain (GO:0022900)	electron transport chain
At.26375	13.2556	NM_118977	AT4G28365	ENODL3	Early nodulin-like protein 3	structural constituent of ribosome (GO:0003735); electron transfer activity (GO:0009055); electron transport chain (GO:0022900); translation (GO:0006412)	electron transport chain
	3.20963
At.31659	9.01942	NM_119401	AT4G32490	ENODL4	Early nodulin-like protein 4	electron transfer activity (GO:0009055); electron transport chain (GO:0022900)	electron transport chain
At.35693	8.39864	NM_114729	AT3G48700	CXE13	Carboxyesterase 13	carboxylic ester hydrolase activity (GO:0052689); methyl indole-3-acetate esterase activity (GO:0080030)	other metabolism
At.13993	7.07637	NM_128063	AT2G25060	ENODL14	Early nodulin-like protein 14	electron transfer activity (GO:0009055); electron transport chain (GO:0022900)	electron transport chain
At.37537	6.55308	NM_104153	AT1G52750		Alpha/beta-Hydrolases superfamily protein	hydrolase activity (GO:0016787)	other metabolism
At.51160	6.22243	NM_100423	AT1G05440		C-8 sterol isomerase	unknown biological processes (GO:0008150); isomerase activity (GO:0016853)	other metabolism
At.35260	5.54007	NM_115141	AT3G52810	PAP21	Purple acid phosphatase 21	acid phosphatase activity (GO:0003993); dephosphorylation (GO:0016311)	phosphorus metabolism
At.52790	5.53055	NM_001335563	AT2G17850		Rhodanese/Cell cycle control phosphatase superfamily protein	catalytic activity (GO:0003824)	other metabolism
At.3049	5.45746	NM_119334	AT4G31840	ENODL15	Early nodulin-like protein 15	electron transfer activity (GO:0009055); electron transport chain (GO:0022900)	electron transport chain
At.54829	4.382	NM_121284	AT5G12460		Fringe-like protein (DUF604)	Acetylglucosaminyltransferase activity (GO:0008375)	other metabolism
At.19147	3.53052	NM_001344970	AT5G51950		Glucose-methanol-choline (GMC) oxidoreductase family protein	flavin adenine dinucleotide binding (GO:0050660); oxidoreductase activity, acting on CH-OH group of donors (GO:0016614)	other metabolism
At.30929	3.19938	NM_122418	AT5G25090	ENODL13	Early nodulin-like protein 13	electron transfer activity (GO:0009055); electron transport chain (GO:0022900)	electron transport chain
At.50873	3.05913	NM_124452	AT5G50740	HMP52	Heavy metal transport/detoxification superfamily protein	metal ion binding (GO:0046872)	other metabolism
At.32420	2.67631	NM_121042	AT5G10040	HUP9	Transmembrane protein	anaerobic respiration (GO:0009061)	anaerobic respiration
At.32815	2.55668	NM_118066	AT4G19460		UDP-Glycosyltransferase superfamily protein	glycosyltransferase activity (GO:0016757)	other metabolism
	2.36537
At.50282	2.54571	NM_115424	AT3G55660	ROPGEF6	ROP (rho of plants) guanine nucleotide exchange factor 6	guanyl-nucleotide exchange factor activity (GO:0005089); regulation of catalytic activity (GO:0050790)	other metabolism
At.31820	2.49117	NM_119205	AT4G30590	ENODL12	Early nodulin-like protein 12	electron transfer activity (GO:0009055); electron transport chain (GO:0022900)	electron transport chain
At.20709	2.16462	NM_148854	AT3G48280	CYP71A25	Cytochrome P450, family 71, subfamily A, polypeptide 25	heme binding (GO:0020037); oxidoreductase activity, acting on paired donors, with incorporation or reduction of molecular oxygen (GO:0016705)	redox metabolism / other metabolism
At.29305	2.03837	NM_001345280	AT5G57920	ENODL10	Early nodulin-like protein 10	electron transfer activity (GO:0009055); electron transport chain (GO:0022900)	electron transport chain
Unknown
At.40666	195.471	NM_111419	AT3G05460		Sporozoite surface protein-like protein	unknown biological processes (GO:0008150); unknown molecular functions (GO:0003674)	unknown
At.41187	140.15	NM_102443	AT1G26795		Plant self-incompatibility protein S1 family	unknown biological processes (GO:0008150); unknown molecular functions (GO:0003674)	unknown
At.71281	134.039	NM_125718	AT5G63230		Glycosyl hydrolase family protein 17, carbohydrate-inding X8 domain superfamily protein	unknown biological processes (GO:0008150); unknown molecular functions (GO:0003674)	unknown
At.63219	112.477	NM_001036311	AT2G21465		Defensin-like (DEFL) family protein	unknown biological processes (GO:0008150); unknown molecular functions (GO:0003674)	unknown
At.54573	89.4958	NM_119362	AT4G32100		Beta-1,3-N-Acetylglucosaminyltransferase family protein	cell fate determination (GO:0001709); unknown molecular functions (GO:0003674)	unknown
At.49546	81.9087	NM_127555	AT2G19970		CAP (Cysteine-rich secretory proteins, Antigen 5, and Pathogenesis-related 1 protein) superfamily protein	unknown biological processes (GO:0008150); unknown molecular functions (GO:0003674)	unknown
At.63171	79.932	NM_001036018	AT1G26796		Plant self-incompatibility protein S1 family	unknown biological processes (GO:0008150); unknown molecular functions (GO:0003674)	unknown
At.49457	67.1667	NM_202149	AT1G21395		Transmembrane protein	unknown biological processes (GO:0008150); unknown molecular functions (GO:0003674); mitochondrion (GO:0005739)	unknown
At.65076	66.29	NM_111886	AT3G10510		Galactose oxidase/kelch repeat superfamily protein	unknown biological processes (GO:0008150); unknown molecular functions (GO:0003674); nucleus (GO:0005634)	unknown
At.30335	65.692	NM_123318	AT5G39560		Galactose oxidase/kelch repeat superfamily protein	unknown biological processes (GO:0008150); unknown molecular functions (GO:0003674); chloroplast (GO:0009507)	unknown
At.49483	63.0357	NM_001124069	AT1G63057		Transmembrane protein	unknown biological processes (GO:0008150); unknown molecular functions (GO:0003674)	unknown
At.38312	61.1585	NM_128634	AT2G30810	GASA12	Gibberellin-regulated family protein	unknown biological processes (GO:0008150); unknown molecular functions (GO:0003674)	unknown
At.53932	60.9496	NM_115312	AT3G54550		DNA-directed RNA polymerase subunit beta-beta protein, putative (DUF506)	unknown biological processes (GO:0008150); unknown molecular functions (GO:0003674); nucleus (GO:0005634)	unknown
At.54324	58.3612	NM_001340989	AT4G15040		Subtilisin-like serine endopeptidase family protein	serine-type endopeptidase activity (GO:0004252)	unknown
At.37511	55.3131	NM_113361	AT3G24510		Defensin-like (DEFL) family protein	unknown biological processes (GO:0008150); unknown molecular functions (GO:0003674)	unknown
At.66189	54.9035	NM_001036272	AT2G12465	LCR50	Low-molecular-weight cysteine-rich 50	unknown biological processes (GO:0008150); unknown molecular functions (GO:0003674)	unknown
At.49544	44.2547	NM_201800	AT2G24693		Defensin-like (DEFL) family protein	unknown molecular functions (GO:0003674)	unknown
	28.6086
At.69473	42.6625	NM_001084241	AT1G53282		Plant thionin family protein	unknown biological processes (GO:0008150); unknown molecular functions (GO:0003674)	unknown
At.49483	39.295	NM_202345	AT1G63055		Transmembrane protein	unknown biological processes (GO:0008150); unknown molecular functions (GO:0003674)	unknown
At.65920	38.3958	NM_101947	AT1G20940		F-box family protein	protein binding (GO:0005515)	unknown
At.52578	37.54	NM_106671	AT1G80220		Hypothetical protein (DUF1644)	unknown biological processes (GO:0008150); unknown molecular functions (GO:0003674); mitochondrion (GO:0005739)	unknown
At.65773	35.4653	NM_001125094	AT3G03828		Transmembrane protein	unknown biological processes (GO:0008150); unknown molecular functions (GO:0003674)	unknown
At.51688	33.5705	NM_101876	AT1G20240		SWI-SNF-related chromatin binding protein	unknown biological processes (GO:0008150); unknown molecular functions (GO:0003674); mitochondrion (GO:0005739)	unknown
0	31.9039	NR_143755	AT2G19796		Non-coding RNA	unknown biological processes (GO:0008150); unknown molecular functions (GO:0003674)	non-coding RNA / unknown
At.73192	31.3906	NM_001036298	AT2G19802		transmembrane protein	unknown biological processes (GO:0008150); unknown molecular functions (GO:0003674)	unknown
	31.3436
At.43617	30.6071	NM_121160	AT5G11220		Hypothetical protein	unknown biological processes (GO:0008150); unknown molecular functions (GO:0003674)	unknown
At.63206	29.7869	NM_001036273	AT2G12475		Defensin-like (DEFL) family protein	unknown biological processes (GO:0008150); unknown molecular functions (GO:0003674)	unknown
At.49467	28.8889	NM_202311	AT1G56415		Expressed protein	unknown biological processes (GO:0008150); unknown molecular functions (GO:0003674)	unknown
At.69071	28.6042	NM_001337107	AT2G44925		Hypothetical protein	unknown biological processes (GO:0008150); unknown molecular functions (GO:0003674)	unknown
At.49465	28.4834	NM_202189	AT1G26799		Plant self-incompatibility protein S1 family	unknown biological processes (GO:0008150); unknown molecular functions (GO:0003674)	unknown
	26.2844
At.8381	27.8024	NM_120585	AT5G05030		NEP-interacting protein, putative (DUF239)	unknown biological processes (GO:0008150); unknown molecular functions (GO:0003674)	unknown
At.49626	24.7826	NM_202596	AT3G16895		Cysteine-rich protein, defensin-like (DEFL) family protein	unknown biological processes (GO:0008150); unknown molecular functions (GO:0003674)	unknown
At.26422	24.5586	NM_122450	AT5G25410		Transmembrane protein, putative (DUF239)	unknown biological processes (GO:0008150); unknown molecular functions (GO:0003674)	unknown
At.44246	24.1176	NM_179289	AT1G08985		AP2/B3-like transcriptional factor family protein	unknown biological processes (GO:0008150); unknown molecular functions (GO:0003674)	unknown
At.63181	23.4538	NM_001036075	AT1G47317		Defensin-like (DEFL) family protein	unknown biological processes (GO:0008150); unknown molecular functions (GO:0003674)	unknown
At.49806	23.2427	NM_125720	AT5G63250		Carbohydrate-binding X8 domain superfamily protein	unknown biological processes (GO:0008150); unknown molecular functions (GO:0003674); plasma membrane (GO:0005886)	unknown
At.53292	21.8375	NM_112182	AT3G13370		Formin-like protein	unknown biological processes (GO:0008150); unknown molecular functions (GO:0003674); nucleus (GO:0005634)	unknown
At.52301	21.282	NM_104813	AT1G61320		FBD / Leucine Rich Repeat domains containing protein	unknown biological processes (GO:0008150); unknown molecular functions (GO:0003674); mitochondrion (GO:0005739)	unknown
At.51680	19.6754	NM_101802	AT1G19460		Galactose oxidase/kelch repeat superfamily protein	unknown biological processes (GO:0008150); unknown molecular functions (GO:0003674); nucleus (GO:0005634)	unknown
At.44201	19.6646	NM_148128	AT5G54067		B3 domain protein	unknown biological processes (GO:0008150); unknown molecular functions (GO:0003674); nucleus (GO:0005634)	unknown
At.65904	18.625	NM_101089	AT1G12170		F-box family protein	unknown biological processes (GO:0008150); unknown molecular functions (GO:0003674)	unknown
At.51807	18.5573	NM_001084152	AT1G28630		Transcriptional regulator EFH1-like protein	unknown biological processes (GO:0008150); unknown molecular functions (GO:0003674); nucleus (GO:0005634)	unknown
At.47624	18.257	NM_001123815	AT1G14455		Hypothetical protein	unknown molecular functions (GO:0003674)	unknown
At.19530	18.1031	NM_126304	AT2G02490		Transmembrane protein	unknown biological processes (GO:0008150); unknown molecular functions (GO:0003674)	unknown
At.49342	16.8886	NM_127186	AT2G16300	FDA9	F-BOX/DUF295 ANCESTRAL 9, F-box family protein	unknown biological processes (GO:0008150); unknown molecular functions (GO:0003674)	unknown
At.22233	16.732	NM_124133	AT5G47600		HSP20-like chaperones superfamily protein	unknown biological processes (GO:0008150); unknown molecular functions (GO:0003674)	unknown
At.52302	16.5392	NM_104814	AT1G61330		FBD, F-box and Leucine Rich Repeat domains containing protein	unknown biological processes (GO:0008150); unknown molecular functions (GO:0003674)	unknown
At.50345	16.1167	NM_117689	AT4G15970		Nucleotide-diphospho-sugar transferase family protein	unknown biological processes (GO:0008150); unknown molecular functions (GO:0003674); mitochondrion (GO:0005739)	unknown
At.32132	16.0142	NM_118830	AT4G26960		Hypothetical protein	nucleus (GO:0005634); unknown molecular functions (GO:0003674)	unknown
At.28577	15.9878	NM_112732	AT3G18470		PLAC8 family protein	unknown biological processes (GO:0008150); unknown molecular functions (GO:0003674)	unknown
At.72165	15.7669	NM_001084773	AT3G45252		ECA1 gametogenesis related family protein	unknown biological processes (GO:0008150); unknown molecular functions (GO:0003674); mitochondrion (GO:0005739)	unknown
At.68395	15.7658	NM_001125261	AT3G28899		Hypothetical protein	unknown biological processes (GO:0008150); unknown molecular functions (GO:0003674); mitochondrion (GO:0005739)	unknown
At.63320	15.2514	NM_001343794	AT5G23212		Defensin-like (DEFL) family protein	unknown biological processes (GO:0008150); unknown molecular functions (GO:0003674)	unknown
At.41489	14.9388	NM_126307	AT2G02515		Hypothetical protein	unknown biological processes (GO:0008150); unknown molecular functions (GO:0003674)	unknown
At.55519	14.6978	NM_124689	AT5G53100		NAD(P)-binding Rossmann-fold superfamily protein	unknown biological processes (GO:0008150); unknown molecular functions (GO:0003674)	unknown
At.65367	14.4879	NM_117284	AT4G12140		RING/U-box superfamily protein	zinc ion binding (GO:0008270)	unknown
At.53496	14.102	NM_001338765	AT3G25750	ATFDA17	F-BOX/DUF295 ANCESTRAL 17, F-box SKIP23-like protein (DUF295)	unknown biological processes (GO:0008150); unknown molecular functions (GO:0003674); nucleus (GO:0005634)	unknown
At.53225	13.845	NM_111749	AT3G09140		Hypothetical protein (DUF674)	unknown biological processes (GO:0008150); unknown molecular functions (GO:0003674)	unknown
At.52920	13.674	NM_128164	AT2G26050		Hypothetical protein (DUF1644)	unknown biological processes (GO:0008150); unknown molecular functions (GO:0003674); nucleus (GO:0005634)	unknown
At.2433	13.4421	NM_118464	AT4G23350		Transmembrane protein, putative (DUF239)	unknown biological processes (GO:0008150); unknown molecular functions (GO:0003674)	unknown
At.50987	12.3053	NM_111183	AT3G03130		lisH domain-like protein	unknown biological processes (GO:0008150); unknown molecular functions (GO:0003674)	unknown
At.72535	12.272	NM_001124138	AT1G77525		Defensin-like protein	unknown biological processes (GO:0008150); unknown molecular functions (GO:0003674)	unknown
At.54739	11.9742	NM_120684	AT5G06020		Plant self-incompatibility protein S1 family	unknown biological processes (GO:0008150); unknown molecular functions (GO:0003674)	unknown
At.50224	11.9466	NM_113380	AT3G24690		Hypothetical protein	mitochondrion (GO:0005739); unknown biological processes (GO:0008150); unknown molecular functions (GO:0003674)	unknown
	8.46154
At.45377	11.9409	NM_116978	AT4G09090		Carbohydrate-binding X8 domain superfamily protein	unknown biological processes (GO:0008150); unknown molecular functions (GO:0003674)	unknown
At.54475	11.7949	NM_118369	AT4G22430		LOW protein: F-box/kelch-repeat protein	unknown biological processes (GO:0008150); unknown molecular functions (GO:0003674)	unknown
At.42705	11.4339	NM_001202802	AT2G42460		MATH domain/coiled-coil protein	unknown biological processes (GO:0008150); unknown molecular functions (GO:0003674); chloroplast (GO:0009507)	unknown
At.41419	11.3278	NM_126374	AT2G03230		GCK domain-containing protein	unknown biological processes (GO:0008150); unknown molecular functions (GO:0003674); nucleus (GO:0005634)	unknown
At.23114	11.0913	NM_115823	AT3G59610		F-box family protein / jacalin lectin family protein	unknown biological processes (GO:0008150)	unknown
At.71172	11.0173	NM_120475	AT5G03930	AT5G03930	F-box protein	unknown biological processes (GO:0008150)	unknown
At.51874	10.5023	NM_102961	AT1G32280	END1	Bifunctional inhibitor/lipid-transfer protein/seed storage 2S albumin superfamily protein; homolog of the barley endosperm-specific gene END1 with seed and pollen specific expression	unknown biological processes (GO:0008150); unknown molecular functions (GO:0003674)	unknown
At.53325	10.4428	NM_112423	AT3G15550		Trichohyalin	unknown biological processes (GO:0008150); unknown molecular functions (GO:0003674)	unknown
At.42440	10.4382	NM_100344	AT1G04645		Plant self-incompatibility protein S1 family	unknown biological processes (GO:0008150); unknown molecular functions (GO:0003674)	unknown
At.34978	10.2677	NM_106014	AT1G73560	LTPG9	Bifunctional inhibitor/lipid-transfer protein/seed storage 2S albumin superfamily protein	unknown biological processes (GO:0008150); unknown molecular functions (GO:0003674)	unknown
At.63170	9.97019	NM_001036010	AT1G24062		Cysteine-rich protein, defensin-like (DEFL) family protein	unknown biological processes (GO:0008150); unknown molecular functions (GO:0003674)	unknown
At.63229	9.60227	NM_001036245	AT2G04925		Putative membrane lipoprotein, defensin-like (DEFL) family protein	unknown biological processes (GO:0008150); unknown molecular functions (GO:0003674)	unknown
At.72207	9.55056	NM_001084457	AT2G20597		Plant thionin family protein	unknown biological processes (GO:0008150); unknown molecular functions (GO:0003674)	unknown
At.65546	9.51307	NM_147911	AT5G24355		Hypothetical protein	unknown biological processes (GO:0008150); unknown molecular functions (GO:0003674); nucleus (GO:0005634)	unknown
At.51681	9.42688	NM_101803	AT1G19470		Galactose oxidase/kelch repeat superfamily protein	unknown biological processes (GO:0008150); unknown molecular functions (GO:0003674)	unknown
At.36019	9.35321	NM_105103	AT1G64290		F-box protein-like protein	unknown biological processes (GO:0008150); unknown molecular functions (GO:0003674)	unknown
At.55583	9.2803	NM_001345200	AT5G56430		F-box/FBD-like domains containing protein	unknown biological processes (GO:0008150); unknown molecular functions (GO:0003674)	unknown
At.31083	9.22764	NM_120119	AT4G39590		Galactose oxidase/kelch repeat superfamily protein	unknown molecular functions (GO:0003674); chromosome organization (GO:0051276)	unknown
At.63234	9.19144	NM_001036235	AT2G03937		Defensin-like (DEFL) family protein	unknown biological processes (GO:0008150); unknown molecular functions (GO:0003674)	unknown
At.65637	9.17012	NM_001036935	AT5G44973		Defensin-like protein	unknown biological processes (GO:0008150); unknown molecular functions (GO:0003674)	unknown
At.42748	9.02672	NM_129774	AT2G42110		Hypothetical protein	nucleus (GO:0005634); unknown molecular functions (GO:0003674)	unknown
At.63201	9	NM_001036238	AT2G04034		Putative membrane lipoprotein, defensin-like (DEFL) family protein	unknown biological processes (GO:0008150); unknown molecular functions (GO:0003674)	unknown
At.30309	8.90526	NM_123367	AT5G40040	RPP2E	60S acidic ribosomal protein family	cytosolic large ribosomal subunit (GO:0022625); cytosolic ribosome (GO:0022626); cytoplasmic translational elongation (GO:0002182)	translation
At.72189	8.70787	NM_001084613	AT3G01327		ECA1-like gametogenesis related family protein	unknown biological processes (GO:0008150); unknown molecular functions (GO:0003674); mitochondrion (GO:0005739)	unknown
At.65940	8.51952	NM_102829	AT1G30920		F-box family protein	protein binding (GO:0005515); unknown biological processes (GO:0008150)	unknown
At.65182	8.35714	NM_113877	AT3G29570		Hypothetical protein	unknown biological processes (GO:0008150); unknown molecular functions (GO:0003674)	unknown
At.69125	8.34971	NR_144105	AT4G10507		ncRNA	unknown biological processes (GO:0008150); unknown molecular functions (GO:0003674)	non-coding RNA / unknown
At.54661	8.34728	NM_120139	AT4G39760		Galactose oxidase/kelch repeat superfamily protein	chloroplast (GO:0009507); unknown biological processes (GO:0008150); unknown molecular functions (GO:0003674)	unknown
At.54771	8.11098	NM_120867	AT5G07850		HXXXD-type acyl-transferase family protein	unknown biological processes (GO:0008150);	unknown
At.70801	8.03993	NM_127774	AT2G22050		Galactose oxidase/kelch repeat superfamily protein	unknown biological processes (GO:0008150); unknown molecular functions (GO:0003674); nucleus (GO:0005634)	unknown
At.63322	8.02105	EG446556	AT5G08505		Defensin-like (DEFL) family protein	unknown biological processes (GO:0008150); unknown molecular functions (GO:0003674)	unknown
At.54716	7.96545	NM_120517	AT5G04350		Plant self-incompatibility protein S1 family	unknown biological processes (GO:0008150); unknown molecular functions (GO:0003674)	unknown
At.55546	7.93345	NM_124815	AT5G54350		C2H2-type zinc finger protein	unknown biological processes (GO:0008150)	unknown
At.49930	7.87815	NM_102863	AT1G31250		proline-rich family protein	unknown biological processes (GO:0008150); unknown molecular functions (GO:0003674)	unknown
At.33219	7.73585	NM_117592	AT4G15050		NEP-interacting protein, putative (DUF239)	unknown biological processes (GO:0008150); unknown molecular functions (GO:0003674)	unknown
At.66086	7.70106	NM_001334104	AT1G63522		Defensin-like (DEFL) family protein	unknown biological processes (GO:0008150); unknown molecular functions (GO:0003674)	unknown
At.68366	7.65873	NM_001084892	AT4G09465		Carbohydrate-binding X8 domain superfamily protein	unknown biological processes (GO:0008150); unknown molecular functions (GO:0003674)	unknown
	4.53566
At.53267	7.48441	NM_111965	AT3G11310		Myb/SANT-like DNA-binding domain protein	unknown biological processes (GO:0008150); DNA binding (GO:0003677)	unknown
At.40429	7.38462	NM_127094	AT2G15340		Glycine-rich protein	unknown biological processes (GO:0008150); unknown molecular functions (GO:0003674)	unknown
At.35718	7.29981	NM_114707	AT3G48490		Hypothetical protein	unknown biological processes (GO:0008150); unknown molecular functions (GO:0003674); nucleus (GO:0005634)	unknown
	5.00411
At.51052	7.00425	NM_120721	AT5G06380		Hypothetical protein	unknown biological processes (GO:0008150); unknown molecular functions (GO:0003674); nucleus (GO:0005634)	unknown
At.52519	6.95432	NM_106162	AT1G75050		Pathogenesis-related thaumatin superfamily protein	unknown biological processes (GO:0008150); unknown molecular functions (GO:0003674)	unknown
At.51221	6.81818	NM_114345	AT3G44760		Transmembrane protein	unknown biological processes (GO:0008150); unknown molecular functions (GO:0003674); mitochondrion (GO:0005739)	unknown
At.71390	6.80981	NM_001084615	AT3G01329		ECA1-like gametogenesis related family protein	unknown biological processes (GO:0008150); unknown molecular functions (GO:0003674)	unknown
At.65120	6.78058	NM_148741	AT3G22421		F-box/associated interaction domain protein	unknown biological processes (GO:0008150); unknown molecular functions (GO:0003674)	unknown
At.15904	6.77372	NM_001332654	AT1G24570		Transmembrane protein, putative (DUF707)	nucleus (GO:0005634); glycosyltransferase activity (GO:0016757)	unknown
At.30536	6.63116	NM_123028	AT5G36710		Transmembrane protein	unknown biological processes (GO:0008150); unknown molecular functions (GO:0003674)	unknown
At.52901	6.59218	NM_128053	AT2G24950		Transmembrane protein, putative (DUF239)	unknown biological processes (GO:0008150); unknown molecular functions (GO:0003674)	unknown
At.32767	6.56897	NM_118112	AT4G19940		F-box and associated interaction domains-containing protein	unknown biological processes (GO:0008150); unknown molecular functions (GO:0003674)	unknown
At.34750	6.34892	NM_115683	AT3G58210		TRAF-like family protein	unknown biological processes (GO:0008150); unknown molecular functions (GO:0003674)	unknown
At.68645	6.12663	NM_001123921	AT1G30972		Plant thionin family protein	unknown biological processes (GO:0008150); unknown molecular functions (GO:0003674)	unknown
At.26545	5.95865	NM_114140	AT3G42725		Putative membrane lipoprotein	unknown biological processes (GO:0008150); unknown molecular functions (GO:0003674)	unknown
At.51399	5.92255	NM_001125681	AT5G01910		Myelin transcription factor	unknown molecular functions (GO:0003674)	unknown
At.71248	5.85937	NM_118971	AT4G28310		Microtubule-associated protein	unknown biological processes (GO:0008150); unknown molecular functions (GO:0003674)	unknown
At.72168	5.72929	NM_001084770	AT3G45243		ECA1 gametogenesis related family protein	unknown biological processes (GO:0008150); unknown molecular functions (GO:0003674)	unknown
At.49487	5.66176	NM_104106	AT1G52270		Hypothetical protein	unknown biological processes (GO:0008150); unknown molecular functions (GO:0003674)	unknown
At.29964	5.51771	NM_123999	AT5G46295		Transmembrane protein	unknown molecular functions (GO:0003674)	unknown
At.32470	5.50207	NM_001341574	AT4G23080		Transmembrane protein, putative (DUF239)	unknown biological processes (GO:0008150); unknown molecular functions (GO:0003674)	unknown
At.49341	5.46185	NM_127183	AT2G16270		Transmembrane protein	unknown molecular functions (GO:0003674)	unknown
At.49585	5.43983	NM_202474	AT3G01325		Expressed protein	unknown biological processes (GO:0008150); unknown molecular functions (GO:0003674)	unknown
At.53396	5.41635	NM_112894	AT3G20030		F-box and associated interaction domains-containing protein	unknown biological processes (GO:0008150); unknown molecular functions (GO:0003674)	unknown
At.68135	5.4143	NM_001334072	AT1G63190		Cystatin/monellin superfamily protein	unknown biological processes (GO:0008150); unknown molecular functions (GO:0003674)	unknown
At.71389	5.25661	NM_001084617	AT3G01324		ECA1-like gametogenesis related family protein	unknown biological processes (GO:0008150); unknown molecular functions (GO:0003674)	unknown
At.33838	5.14972	NM_116801	AT4G05630		B3 domain protein	unknown biological processes (GO:0008150); unknown molecular functions (GO:0003674)	unknown
At.75405	5.02874	NM_001036846	AT5G22791		F-box family protein	unknown biological processes (GO:0008150); unknown molecular functions (GO:0003674)	unknown
At.55533	4.73921	NM_124757	AT5G53780	DOA14	F-box protein, putative (DUF295)	unknown biological processes (GO:0008150); unknown molecular functions (GO:0003674)	unknown
At.53343	4.7232	NM_112566	AT3G16900		LURP-one-like protein (DUF567)	unknown biological processes (GO:0008150); unknown molecular functions (GO:0003674)	unknown
At.52548	4.72091	NM_106413	AT1G77650		F-box associated ubiquitination effector family protein	unknown biological processes (GO:0008150); unknown molecular functions (GO:0003674)	unknown
At.34863	4.63235	AY086526	AT3G57160		Cysteine-rich TM module stress tolerance protein	unknown biological processes (GO:0008150); unknown molecular functions (GO:0003674)	unknown
At.49417	4.58127	NM_121717	AT5G17110		Cystatin/monellin superfamily protein	unknown biological processes (GO:0008150); unknown molecular functions (GO:0003674)	unknown
At.29469	4.46686	NM_124879	AT5G54970		Hypothetical protein	unknown molecular functions (GO:0003674); response to inorganic substance (GO:0010035)	unknown
At.49779	4.23952	NR_144284	AT5G43403		ncRNA	unknown biological processes (GO:0008150); unknown molecular functions (GO:0003674)	non-coding RNA / unknown
At.29044	4.23551	NM_125649	AT5G62550		Microtubule-associated futsch-like protein	unknown molecular functions (GO:0003674)	unknown
At.69331	4.18231	NM_001084167	AT1G30974		Plant thionin family protein	unknown biological processes (GO:0008150); unknown molecular functions (GO:0003674)	unknown
At.30213	4.181	NM_123537	AT5G41720		F-box associated ubiquitination effector family protein	unknown biological processes (GO:0008150); unknown molecular functions (GO:0003674)	unknown
At.22180	4.02293	NM_121630	AT5G16250		Transmembrane protein	unknown biological processes (GO:0008150); unknown molecular functions (GO:0003674)	unknown
At.52553	3.93591	NM_106445	AT1G77960		repressor ROX1-like protein	unknown biological processes (GO:0008150); unknown molecular functions (GO:0003674)	unknown
At.65054	3.83026	NM_001084612	AT3G01326		ECA1 gametogenesis related family protein	unknown biological processes (GO:0008150); unknown molecular functions (GO:0003674)	unknown
At.53530	3.74227	NM_113738	AT3G28190		Transmembrane protein	unknown biological processes (GO:0008150); unknown molecular functions (GO:0003674)	unknown
At.34981	3.62197	NM_115449	AT3G55910		ADP-ribosylation factor GTPase-activating protein	unknown biological processes (GO:0008150); unknown molecular functions (GO:0003674)	unknown
At.65885	3.62082	NR_143387	AT1G04425		ncRNA	unknown biological processes (GO:0008150); unknown molecular functions (GO:0003674)	non-coding RNA / unknown
At.53039	3.61455	NM_129077	AT2G35250		NEP-interacting protein, putative (DUF239)	unknown biological processes (GO:0008150); unknown molecular functions (GO:0003674)	unknown
At.49816	3.49838	NM_203140	AT5G42235		Expressed protein	unknown biological processes (GO:0008150); unknown molecular functions (GO:0003674)	unknown
At.50032	3.38252	NM_001124124	AT1G73550	LTPG8	Bifunctional inhibitor/lipid-transfer protein/seed storage 2S albumin superfamily protein	unknown biological processes (GO:0008150); unknown molecular functions (GO:0003674)	unknown
	2.79706	NM_106013
At.33218	3.32224	NM_001342736	AT5G03830		CDK inhibitor P21 binding protein	unknown biological processes (GO:0008150); unknown molecular functions (GO:0003674)	unknown
At.41141	3.26642	NM_111106	AT3G02390		Hypothetical protein	unknown biological processes (GO:0008150); unknown molecular functions (GO:0003674)	unknown
At.40444	3.20882	NM_111569	AT3G06890		Transmembrane protein	unknown biological processes (GO:0008150); unknown molecular functions (GO:0003674)	unknown
At.39641	3.19521	NM_127650	AT2G20825	ULT2	Developmental regulator, ULTRAPETALA	unknown biological processes (GO:0008150); unknown molecular functions (GO:0003674)	unknown
At.68470	3.05875	AY087936	AT4G15820		ABC subfamily C protein	unknown biological processes (GO:0008150); unknown molecular functions (GO:0003674)	unknown
At.23100	3.04699	NM_001336387	AT2G32340		TraB family protein	unknown biological processes (GO:0008150); unknown molecular functions (GO:0003674)	unknown
At.49872	3.03347	NM_001331928	AT1G10780		F-box/RNI-like superfamily protein	protein binding (GO:0005515)	unknown
	3.02925
At.65126	3.02222	NM_113176	AT3G22770		F-box associated ubiquitination effector family protein	unknown biological processes (GO:0008150); unknown molecular functions (GO:0003674)	unknown
At.43489	3.01764	NM_001340406	AT4G02830		Hypothetical protein	unknown biological processes (GO:0008150); unknown molecular functions (GO:0003674)	unknown
	2.59188
At.53934	2.99031	NM_001339716	AT3G55060		CAP-gly domain linker	cellular component assembly (GO:0022607); unknown biological processes (GO:0008150); unknown molecular functions (GO:0003674)	unknown
At.52563	2.96807	NM_106523	AT1G78760		F-box/RNI-like superfamily protein	protein binding (GO:0005515); unknown biological processes (GO:0008150); unknown molecular functions (GO:0003674)	unknown
At.52148	2.96226	NM_104077	AT1G51960	IQD27	IQ-domain 27	calmodulin binding (GO:0005516); unknown biological processes (GO:0008150)	unknown
At.2064	2.93608	NM_001125551	AT4G21895		DNA binding protein	DNA binding (GO:0003677); unknown biological processes (GO:0008150)	unknown
0	2.93131	NM_001333650	AT1G54445		Protein of unknown function (PD694200), defensin-like (DEFL) family protein	unknown biological processes (GO:0008150); unknown molecular functions (GO:0003674)	unknown
At.31356	2.92845	NM_121900	AT5G18950		Tetratricopeptide repeat (TPR)-like superfamily protein	unknown biological processes (GO:0008150); unknown molecular functions (GO:0003674)	unknown
At.47924	2.91946	NM_202138	AT1G19397		Transmembrane protein	unknown biological processes (GO:0008150); unknown molecular functions (GO:0003674)	unknown
At.69483	2.77977	NM_001085272	AT5G50345		Maternally expressed family protein	unknown biological processes (GO:0008150); unknown molecular functions (GO:0003674)	unknown
At.63169	2.77941	NM_001035975	AT1G15757		Molecular chaperone Hsp40/DnaJ family protein	unknown biological processes (GO:0008150); unknown molecular functions (GO:0003674)	unknown
At.39002	2.76154	NM_128117	AT2G25590		Plant Tudor-like protein	unknown biological processes (GO:0008150); unknown molecular functions (GO:0003674)	unknown
At.70531	2.75256	NM_202769	AT4G01915		Hypothetical protein	unknown biological processes (GO:0008150); unknown molecular functions (GO:0003674)	unknown
0	2.70163	NR_142896	AT5G06155		ncRNA, transcript overlaps with AT5G41320	unknown biological processes (GO:0008150); unknown molecular functions (GO:0003674)	non-coding RNA / unknown
At.44822	2.69854	NR_139049	AT1G06265		ncRNA, transcript overlaps with AT1G06260	unknown biological processes (GO:0008150); unknown molecular functions (GO:0003674)	non-coding RNA / unknown
At.54988	2.67296	NM_122438	AT5G25290	FDB35	F-box protein (DUF295)	unknown biological processes (GO:0008150); unknown molecular functions (GO:0003674)	unknown
At.52484	2.67173	NM_105866	AT1G72080		Hypothetical protein	unknown biological processes (GO:0008150); unknown molecular functions (GO:0003674)	unknown
At.24838	2.62681	NM_122527	AT5G26260		TRAF-like family protein	unknown biological processes (GO:0008150); unknown molecular functions (GO:0003674)	unknown
At.65144	2.5756	NM_001035677	AT3G24068		Plant self-incompatibility protein S1 family	unknown biological processes (GO:0008150); unknown molecular functions (GO:0003674)	unknown
At.67583	2.56129	NR_142367	AT4G26795		ncRNA, transcript overlaps with AT4G26790	unknown biological processes (GO:0008150); unknown molecular functions (GO:0003674)	non-coding RNA / unknown
At.51806	2.55311	NM_102618	AT1G28500		Hypothetical protein (DUF626)	unknown biological processes (GO:0008150); unknown molecular functions (GO:0003674)	unknown
At.51789	2.51157	NM_102505	AT1G27420		Galactose oxidase/kelch repeat superfamily protein	unknown biological processes (GO:0008150); unknown molecular functions (GO:0003674)	unknown
At.50169	2.50867	NM_111952	AT3G11160		Transmembrane protein	unknown biological processes (GO:0008150); unknown molecular functions (GO:0003674)	unknown
0	2.47985	NR_139930	AT1G71528		ncRNA, transcript overlaps with AT1G71530	unknown biological processes (GO:0008150); unknown molecular functions (GO:0003674)	non-coding RNA / unknown
At.41545	2.47801	NM_102200	AT1G23510		OBP32pep protein	unknown biological processes (GO:0008150); unknown molecular functions (GO:0003674)	unknown
At.52124	2.47432	NM_103980	AT1G51000		Hypothetical protein	unknown biological processes (GO:0008150); unknown molecular functions (GO:0003674)	unknown
At.50302	2.46916	NM_001340125	AT3G61750		Cytochrome b561/ferric reductase transmembrane with DOMON related domain-containing protein	unknown biological processes (GO:0008150); unknown molecular functions (GO:0003674)	unknown
At.51099	2.46907	NM_001345228	AT5G56990		Proteinase inhibitor I25, cystatin, motif protein	unknown biological processes (GO:0008150); unknown molecular functions (GO:0003674)	unknown
At.50278	2.40794	NM_001035786	AT3G54910		RNI-like superfamily protein	unknown biological processes (GO:0008150); unknown molecular functions (GO:0003674)	unknown
At.24053	2.37041	NR_143753	AT2G18440	GUT15	ncRNA	unknown biological processes (GO:0008150); unknown molecular functions (GO:0003674)	non-coding RNA / unknown
At.52241	2.35888	NM_104555	AT1G57580		F-box family protein	unknown biological processes (GO:0008150); unknown molecular functions (GO:0003674)	unknown
At.65180	2.34833	NM_113855	AT3G29300		Transmembrane protein	unknown biological processes (GO:0008150); unknown molecular functions (GO:0003674)	unknown
At.50559	2.33927	NM_125956	AT5G65580		Transmembrane protein	unknown biological processes (GO:0008150); unknown molecular functions (GO:0003674)	unknown
At.38146	2.31588	NM_128751	AT2G31930		Hypothetical protein	unknown biological processes (GO:0008150); unknown molecular functions (GO:0003674)	unknown
At.49641	2.2948	NM_202624	AT3G22415		Hypothetical protein	unknown biological processes (GO:0008150); unknown molecular functions (GO:0003674)	unknown
At.40792	2.29268	NM_111342	AT3G04700		Carboxylate clamp-TPR protein (DUF1685)	unknown biological processes (GO:0008150); unknown molecular functions (GO:0003674)	unknown
0	2.28611	NR_139813	AT1G31485		ncRNA, transcript overlaps with AT1G31490	unknown biological processes (GO:0008150); unknown molecular functions (GO:0003674)	non-coding RNA / unknown
At.53846	2.27824	NM_114763	AT3G49045		F-box/FBD/LRR protein	unknown biological processes (GO:0008150); unknown molecular functions (GO:0003674)	unknown
At.49817	2.27769	NM_123598	AT5G42330		Hypothetical protein	unknown biological processes (GO:0008150); unknown molecular functions (GO:0003674)	unknown
	2.23529
At.63349	2.27689	NM_001036943	AT5G46871		Putative membrane lipoprotein	unknown biological processes (GO:0008150); unknown molecular functions (GO:0003674)	unknown
At.50566	2.26462	NM_126155	AT5G67550		Transmembrane protein	unknown biological processes (GO:0008150); unknown molecular functions (GO:0003674)	unknown
At.48529	2.25234	NM_128513	AT2G29600		Galactose oxidase/kelch repeat superfamily protein	unknown biological processes (GO:0008150); unknown molecular functions (GO:0003674)	unknown
At.74432	2.24231	NM_104804	AT1G61230		Mannose-binding lectin superfamily protein	unknown biological processes (GO:0008150); carbohydrate binding (GO:0030246)	unknown
At.67025	2.2139	NR_139874	AT1G56612		ncRNA, transcript overlaps with AT1G56610	unknown biological processes (GO:0008150); unknown molecular functions (GO:0003674)	non-coding RNA / unknown
At.70864	2.20852	NM_001124067	AT1G62981		Transmembrane protein, putative (DUF1191)	unknown biological processes (GO:0008150); unknown molecular functions (GO:0003674)	unknown
At.54128	2.20443	NM_116641	AT4G04030	OFP9	Transcription repressor	unknown biological processes (GO:0008150); unknown molecular functions (GO:0003674)	unknown
At.69904	2.20412	NM_118963	AT4G28230		Hypothetical protein	unknown biological processes (GO:0008150); unknown molecular functions (GO:0003674)	unknown
At.38959	2.18072	NM_001124915	AT2G25964		Hypothetical protein	unknown biological processes (GO:0008150); unknown molecular functions (GO:0003674)	unknown
	2.16584
At.52088	2.17972	NM_103805	AT1G49150		Transmembrane protein	unknown biological processes (GO:0008150); unknown molecular functions (GO:0003674)	unknown
At.26341	2.17102	NM_001341997	AT4G30130		DUF630 family protein (DUF630 and DUF632)	unknown biological processes (GO:0008150); unknown molecular functions (GO:0003674)	unknown
At.47040	2.16318	NM_179014	AT4G08555		Hypothetical protein	unknown biological processes (GO:0008150); unknown molecular functions (GO:0003674)	unknown
At.51007	2.15945	NM_115824	AT3G59620		Mannose-binding lectin superfamily protein	carbohydrate binding (GO:0030246)	unknown
At.48245	2.15097	NR_139805	AT1G29357		ncRNA, transcript overlaps with AT1G29355	unknown biological processes (GO:0008150); unknown molecular functions (GO:0003674)	non-coding RNA / unknown
At.54358	2.12364	NM_001125520	AT4G16460		Zinc finger CCCH domain protein	unknown biological processes (GO:0008150); unknown molecular functions (GO:0003674)	unknown
At.47910	2.11504	NR_141722	AT4G01593		ncRNA, transcript overlaps with AT4G01595	unknown biological processes (GO:0008150); unknown molecular functions (GO:0003674)	non-coding RNA / unknown
At.50772	2.10931	NM_119360	AT4G32080		Hypothetical protein	unknown biological processes (GO:0008150); unknown molecular functions (GO:0003674)	unknown
At.65673	2.09207	NM_124706	AT5G53270		Seed maturation protein	unknown biological processes (GO:0008150); unknown molecular functions (GO:0003674)	unknown
At.50922	2.08847	NM_100401	AT1G05220		Transmembrane protein 97, putative	unknown biological processes (GO:0008150); unknown molecular functions (GO:0003674)	unknown
At.48018	2.08842	NR_144107	AT4G13495		ncRNA	unknown biological processes (GO:0008150); unknown molecular functions (GO:0003674)	non-coding RNA / unknown
	2.06659
At.33383	2.06612	NM_120345	AT5G02670		Hypothetical protein	unknown biological processes (GO:0008150); unknown molecular functions (GO:0003674)	unknown
At.19103	2.05894	NM_148845	AT3G45443		Hypothetical protein	unknown biological processes (GO:0008150); unknown molecular functions (GO:0003674)	unknown
At.49846	2.04162	NM_001331426	AT1G03620	ELMOD_F	ELMO/CED-12 family protein	unknown biological processes (GO:0008150); unknown molecular functions (GO:0003674)	unknown
At.52397	2.0336	NM_105300	AT1G66290		F-box/RNI-like superfamily protein	unknown biological processes (GO:0008150); unknown molecular functions (GO:0003674)	unknown
At.28590	2.01044	NM_001337284	AT2G47920	NET3C	Kinase interacting (KIP1-like) family protein	actin binding (GO:0003779)	unknown
At.43664	2.00263	NM_001036642	AT4G25845		Oxysterol-binding 4B-like protein	unknown biological processes (GO:0008150); unknown molecular functions (GO:0003674)	unknown

## Sheet: down-regulated genes categories
UniGeneID	FC	Genbank Accession	Agi code	Gene Name	Description	Go terms	Functional classification
Primary metabolism
At.42794	-2.34644	NM_129737	AT2G41730	HRG1	Calcium-binding site protein	response to hydrogen peroxide (GO:0042542); anaerobic respiration (GO:0009061)	redox metabolism
At.70512	-2.41447	NM_001332983	AT1G31860	AT-IE	Histidine biosynthesis bifunctional protein (HISIE)	phosphoribosyl-ATP diphosphatase activity (GO:0004636); phosphoribosyl-AMP cyclohydrolase activity (GO:0004635); cellular amino acid biosynthetic process (GO:0008652); histidine biosynthetic process (GO:0000105)	amino acid metabolism
At.30948	-3.71358	NM_122372	AT5G24640	HRG2	Hypothetical protein	unknown molecular functions (GO:0003674); response to hydrogen peroxide (GO:0042542)	redox metabolism
At.66356	-6.65284	NM_129028	AT2G34740		Protein phosphatase 2C family protein	metal ion binding (GO:0046872); protein serine/threonine phosphatase activity (GO:0004722); myosin phosphatase activity (GO:0017018); peptidyl-threonine dephosphorylation (GO:0035970)	protein metabolism
At.30936	-40.8008	NM_001203460	AT5G24970	ABC1K2	Protein kinase superfamily protein	protein phosphorylation (GO:0006468); protein kinase activity (GO:0004672)	protein metabolism
Transport
At.4827	-2.33549	NM_116135	AT3G62700	ABCC14	Multidrug resistance-associated protein 10	ATPase-coupled transmembrane transporter activity (GO:0042626); ABC-type xenobiotic transporter activity (GO:0008559); xenobiotic transport (GO:0042908)	transmembrane transport
Transcription and translation
At.45828	-2.00099	NM_122988	AT5G35970		P-loop containing nucleoside triphosphate hydrolases superfamily protein	mRNA binding (GO:0003729); hydrolase activity (GO:0016787); 5'-3' DNA helicase activity (GO:0043139)	transcription
At.53600	-2.0338	NM_113954	AT3G30530	bZIP42	Basic leucine-zipper 42	protein homodimerization activity (GO:0042803); protein heterodimerization activity (GO:0046982); regulation of transcription, DNA-templated (GO:0006355)	transcription regulation
At.65439	-2.04492	NM_001342052	AT4G31070		PPR superfamily protein	RNA binding (GO:0003723); RNA modification (GO:0009451)	RNA metabolism
At.7385	-2.08193	NM_125823	AT5G64270		Splicing factor, putative	mRNA binding (GO:0003729); spliceosomal complex assembly (GO:0000245)	RNA splicing
At.22269	-2.25723	NM_001036351	AT2G27110	FRS3	FAR1-related sequence 3	regulation of transcription, DNA-templated (GO:0006355)	transcription regulation
Cytoskeleton and cell wall organization
At.183	-2.10478	NM_112562	AT3G16860	COBL8	COBRA-like protein 8 precursor	cellulose microfibril organization (GO:0010215)	cell wall organization
Cell fate and tissue / organ development
At.28052	-2.00933	NM_001342207	AT4G33240	FAB1A	1-phosphatidylinositol-3-phosphate 5-kinase FAB1A	ATP binding (GO:0005524); 1-phosphatidylinositol-3-phosphate 5-kinase activity (GO:0000285); phosphatidylinositol phosphate biosynthetic process (GO:0046854); endomembrane system organization (GO:0010256); vacuole organization (GO:0007033); pollen development (GO:0009555)	endomembrane system organization
At.70238	-2.06236	NM_001342947	AT5G07520	GRP18	Glycine-rich protein 18	lipid binding (GO:0008289); lipid storage (GO:0019915); sexual reproduction (GO:0019953); reproductive structure development (GO:0048608); post-embryonic development (GO:0009791)	sexual reproduction / tissue and organ development
At.48079	-2.79408	NM_001125966	AT5G55040	BRD13	DNA-binding bromodomain-containing protein	regulation of developmental vegetative growth (GO:1905613); SWI/SNF complex (GO:0016514); regulation of photoperiodism, flowering (GO:2000028)	tissue and organ development
Sexual reproduction, embryo development and seed dormancy
0	-2.19544	NM_114184	AT3G43160	MEE38	Maternal effect embryo arrest 38	embryo development ending in seed dormancy (GO:0009793)	embryo development and seed dormancy
At.27727	-2.31459	NM_001036871	AT5G26850	EFOP4	Hypothetical protein, part of a nanodomain complex that tethers PI4Kα1 to the plasma membrane	unknown molecular functions (GO:0003674); pollen development (GO:0009555)	sexual reproduction
At.64534	-3.01745	NM_113148	AT3G22490	RAB28	Seed maturation protein	protein binding (GO:0005515); cellular ion homeostasis (GO:0006873); intracellular monoatomic ion homeostasis (GO:0006873); seed germination (GO:0009845); response to lithium ion (GO:0010226)	ion homeostasis / embryo development and seed dormancy
At.25587	-7.41468	NM_129575	AT2G40170	GEA6	Stress induced protein	response to abscisic acid (GO:0009737); seed development (GO:0048316); acquisition of desiccation tolerance in seed (GO:0048700)	embryo development and seed dormancy
Biosynthesis and response to hormones
At.38034	-2.20588	NM_001161076	AT2G32690	GRP23	Glycine-rich protein 23	response to abscisic acid (GO:0009737); response to salicylic acid (GO:0009751)	response to hormones
Response to biotic stress
At.27632	-2.00717	NM_001345613	AT5G63840	RSW3	Glycosyl hydrolases family 31 protein	carbohydrate binding (GO:0030246); alpha-glucosidase activity (GO:0090599); glucan 1,3-alpha-glucosidase activity (GO:0033919); N-glycan processing (GO:0006491); cellulose biosynthetic process (GO:0030244); unidimensional cell growth (GO:0009826); defense response to bacterium (GO:0042742)	cell wall organization / response to biotic stress
At.3283	-2.02512	NM_180346	AT3G50950	ZAR1	HOPZ-ACTIVATED RESISTANCE 1, canonical CC-type NLR protein	protein self-association (GO:0043621); regulation of immune response (GO:0050776); defense response to bacterium (GO:0042742); defense response to Gram-negative bacterium (GO:0050829)	response to biotic stress
At.55354	-3.78401	NM_123810	AT5G44430	PDF1.2c	Plant defensin 1.2C	defense response to fungus (GO:0050832); killing of cells of other organism (GO:0031640)	response to biotic stress
At.21320	-4.02844	NM_101365	AT1G14960		Polyketide cyclase/dehydrase and lipid transport superfamily protein	defense response (GO:0006952)	response to biotic stress
At.128	-239.857	NM_106233	AT1G75830	LCR67	Low-molecular-weight cysteine-rich 67	defense response to fungus (GO:0050832); killing of cells of other organism (GO:0031640)	response to biotic stress
Response to abiotic stress and external stimula
At.25315	-2.01647	NM_105993	AT1G73330	DR4	Drought-repressed 4	serine-type endopeptidase inhibitor activity (GO:0004867); negative regulation of endopeptidase activity (GO:0010951); response to water deprivation (GO:0009414)	response to abiotic stress
	-2.08221
At.14753	-2.03084	NM_106608	AT1G79600	ABC1K3	Protein kinase superfamily protein	protein serine/threonine kinase activity (GO:0004674); response to water deprivation (GO:0009414); response to high light intensity (GO:0009644); response to red light (GO:0010114); response to photooxidative stress (GO:0080183); plastoglobule organization (GO:0080177); protein stabilization (GO:0050821); regulation of tocopherol cyclase activity (GO:1902171); cellular response to nitrogen starva…	secondary metabolism / response against abiotic stress
At.37027	-2.20232	NM_180018	AT2G41240	BHLH100	Basic helix-loop-helix protein 100	RNA polymerase II transcription regulatory region sequence-specific DNA binding (GO:0000977); regulation of transcription by RNA polymerase II (GO:0006357); regulation of nucleobase-containing compound metabolic process (GO:0019219); response to water deprivation (GO:0009414); cellular response to iron ion starvation (GO:0010106)	response to abiotic stress
At.12096	-2.91159	NM_100560	AT1G06830	CEPD1	Glutaredoxin family protein	2 iron, 2 sulfur cluster binding (GO:0051537); cellular response to nitrogen starvation (GO:0006995)	response to abiotic stress
At.20324	-7.034	NM_121240	AT5G12020	HSP17.6II	17.6 kDa class II heat shock protein	protein self-association (GO:0043621); unfolded protein binding (GO:0051082); protein folding (GO:0006457); protein complex oligomerization (GO:0051259); response to salt stress (GO:0009651); response to hydrogen peroxide (GO:0042542); cellular response to hypoxia (GO:0071456); response to heat (GO:0009408)	response to abiotic stress
At.21308	-12.2356	NM_121241	AT5G12030	HSP17.6A	Heat shock protein 17.6A	protein self-association (GO:0043621); unfolded protein binding (GO:0051082); protein folding (GO:0006457); protein complex oligomerization (GO:0051259); response to salt stress (GO:0009651); response to hydrogen peroxide (GO:0042542); cellular response to hypoxia (GO:0071456); hyperosmotic response (GO:0006972); response to heat (GO:0009408)	response to abiotic stress
Signal transduction
At.20887	-2.11001	NM_100393	AT1G05150		Calcium-binding tetratricopeptide family protein	glycosyltransferase activity (GO:0016757); calcium ion binding (GO:0005509)	signal transduction
At.23535	-2.11934	NM_001123862	AT1G22930		T-complex protein 11	signal transduction (GO:0007165)	signal transduction
Other
At.55713	-2.25993	NM_126041	AT5G66430		S-adenosyl-L-methionine-dependent methyltransferases superfamily protein	S-adenosylmethionine-dependent methyltransferase activity (GO:0008757); methylation (GO:0032259)	other metabolism
Unknown
At.34445	-2.00328	NM_116365	AT4G01350		Cysteine/Histidine-rich C1 domain family protein	metal ion binding (GO:0046872)	unknown
At.37196	-2.01404	NM_104333	AT1G54550		F-box and associated interaction domains-containing protein	unknown biological processes (GO:0008150); unknown molecular functions (GO:0003674)	unknown
At.30631	-2.10365	NM_122878	AT5G34885		Inhibitor/lipid-transfer protein/seed storage 2S albumin superfamily protein (DUF784)	unknown biological processes (GO:0008150); unknown molecular functions (GO:0003674)	unknown
At.46444	-2.10468	NM_117334	AT4G12640	SPEN2	RNA recognition motif (RRM)-containing protein	unknown biological processes (GO:0008150); RNA binding (GO:0003723)	unknown
At.53991	-2.13465	NM_115703	AT3G58410		TRAF-like family protein	unknown biological processes (GO:0008150); unknown molecular functions (GO:0003674)	unknown
At.50572	-2.14023	NR_143560	AT1G15405		ncRNA	unknown biological processes (GO:0008150); unknown molecular functions (GO:0003674)	non-coding RNA / unknown
At.65680	-2.21092	NM_124897	AT5G55150	FDR2	F-box SKIP23-like protein (DUF295)	unknown biological processes (GO:0008150); unknown molecular functions (GO:0003674)	unknown
0	-2.28903	NM_001202562	AT2G01008		Maternal effect embryo arrest protein	unknown biological processes (GO:0008150); unknown molecular functions (GO:0003674)	unknown
At.55561	-2.34704	NM_148133	AT5G55135		Hypothetical protein	unknown biological processes (GO:0008150); unknown molecular functions (GO:0003674)	unknown
At.69610	-2.45662	NM_001125226	AT3G25573		Transmembrane protein	unknown biological processes (GO:0008150); unknown molecular functions (GO:0003674)	unknown
At.34958	-2.4883	NM_001203174	AT3G56210		ARM repeat superfamily protein	unknown biological processes (GO:0008150); unknown molecular functions (GO:0003674)	unknown
	-2.70347	NM_001084833
At.20034	-3.36951	NM_001332336	AT1G18193		Hypothetical protein	unknown biological processes (GO:0008150); unknown molecular functions (GO:0003674)	unknown
At.44308	-3.72063	NM_202810	AT4G12735		Hypothetical peroxisomal protein	unknown biological processes (GO:0008150); unknown molecular functions (GO:0003674)	unknown
	-3.98471
0	-4.22373	NM_001334179	AT1G64795		Hypothetical protein	unknown biological processes (GO:0008150); unknown molecular functions (GO:0003674)	unknown
At.74628	-5.69522	NM_001161277	AT5G35660		Glycine-rich protein family	unknown biological processes (GO:0008150); unknown molecular functions (GO:0003674)	unknown
