# Supplementary material for: ABC1K2 is involved in stress response and secondary metabolism during seed development in Arabidopsis thaliana
Source: Plant Cell Rep. 2025 Oct 29;44(11):249. doi: 10.1007/s00299-025-03645-0 (PMC12568898; doi:10.1007/s00299-025-03645-0)
Supplement: Supplementary file 8 — Supplementary Table 4: DAVID functional annotation on up-regulated genes identified by the transcriptomic analysis. Supplementary file8 (XLSX 47 KB) [file 299_2025_3645_MOESM8_ESM.xlsx]

## Sheet: up-regulated MEDIUM
DAVID Functional Annotation Clustering tool (classification stringency: medium)
Enrichment score >1
Significant clusters: if annotations have p<0.05
In the significant clusters, terms with p>0.05 are in green
Annotation Cluster 1	DEFENSE AGAINST BIOTIC STRESS	Enrichment Score: 28.45
Category	Term	Count	%	PValue	Genes	List Total	Pop Hits	Pop Total	Fold Enrichment	Bonferroni	Benjamini	FDR
UP_KW_MOLECULAR_FUNCTION	KW-0295~Fungicide	64	9.30	4.77E-42	AT5G23212, AT5G19315, AT4G22115, AT3G27831, AT3G27835, AT1G13609, AT5G62623, AT4G15735, AT1G13608, AT5G40155, AT3G16895, AT1G61688, AT2G33233, AT2G12475, AT3G43505, AT3G24510, AT4G39917, AT1G15757, AT2G03937, AT5G60553, AT2G03933, AT5G55132, AT1G24062, AT2G21465, AT3G48231, AT2G14935, AT2G24693, AT5G08505, AT4G30064, AT5G46871, AT5G19175, AT2G12465, AT4G29285, AT4G29283, AT2G14365, AT2G14282, AT1…	318	292	12897	8.89	2.72E-40	1.36E-40	1.31E-40
UP_KW_MOLECULAR_FUNCTION	KW-0929~Antimicrobial	64	9.30	4.77E-42	AT5G23212, AT5G19315, AT4G22115, AT3G27831, AT3G27835, AT1G13609, AT5G62623, AT4G15735, AT1G13608, AT5G40155, AT3G16895, AT1G61688, AT2G33233, AT2G12475, AT3G43505, AT3G24510, AT4G39917, AT1G15757, AT2G03937, AT5G60553, AT2G03933, AT5G55132, AT1G24062, AT2G21465, AT3G48231, AT2G14935, AT2G24693, AT5G08505, AT4G30064, AT5G46871, AT5G19175, AT2G12465, AT4G29285, AT4G29283, AT2G14365, AT2G14282, AT1…	318	292	12897	8.89	2.72E-40	1.36E-40	1.31E-40
GOTERM_BP_DIRECT	GO:0031640~killing of cells of another organism	64	9.30	2.07E-40	AT5G23212, AT5G19315, AT4G22115, AT3G27831, AT3G27835, AT1G13609, AT5G62623, AT4G15735, AT1G13608, AT5G40155, AT3G16895, AT1G61688, AT2G33233, AT2G12475, AT3G43505, AT3G24510, AT4G39917, AT1G15757, AT2G03937, AT5G60553, AT2G03933, AT5G55132, AT1G24062, AT2G21465, AT3G48231, AT2G14935, AT2G24693, AT5G08505, AT4G30064, AT5G46871, AT5G19175, AT2G12465, AT4G29285, AT4G29283, AT2G14365, AT2G14282, AT1…	602	292	23985	8.73	9.72E-38	9.72E-38	9.54E-38
GOTERM_CC_DIRECT	GO:0005576~extracellular region	187	27.18	4.62E-30	AT5G23212, AT5G59090, AT4G24973, AT4G23080, AT3G17150, AT4G23520, AT5G63230, AT2G17850, AT4G03230, AT2G39640, AT3G03828, AT1G13609, AT4G15735, AT1G13608, AT5G58830, AT1G12080, AT4G15050, AT4G33840, AT5G59120, AT4G32110, AT2G44550, AT1G62981, AT3G55677, AT1G62340, AT3G24510, AT1G15757, AT1G30972, AT1G71690, AT1G68290, AT1G30974, AT1G24062, AT3G17152, AT1G10745, AT5G58840, AT4G15040, AT1G48930, AT1…	686	3338	28912	2.36	7.67E-28	7.67E-28	7.21E-28
UP_KW_DOMAIN	KW-0732~Signal	226	32.85	7.06E-28	AT5G23212, AT5G59090, AT3G17150, AT2G17850, AT5G63230, AT3G57160, AT2G39640, AT1G74550, AT1G02940, AT1G13609, AT4G15735, AT1G13608, AT4G28380, AT3G51740, AT4G33840, AT4G15050, AT5G51480, AT2G44550, AT3G55677, AT3G30350, AT1G62340, AT1G56100, AT1G30972, AT1G30974, AT1G24062, AT3G17152, AT4G32080, AT4G15040, AT1G48930, AT1G53282, AT5G08505, AT5G19175, AT1G31250, AT5G57920, AT4G21400, AT2G14365, AT5…	430	4355	15646	1.89	1.27E-26	1.27E-26	1.27E-26
UP_KW_CELLULAR_COMPONENT	KW-0964~Secreted	116	16.86	6.54E-26	AT5G23212, AT5G59090, AT4G24973, AT1G13609, AT4G15735, AT1G13608, AT5G58830, AT5G59120, AT2G44550, AT3G55677, AT3G30350, AT1G62340, AT3G24510, AT1G15757, AT1G24062, AT5G58840, AT3G48950, AT4G15040, AT1G48930, AT4G37810, AT5G08505, AT4G30064, AT5G46871, AT5G19175, AT5G22980, AT2G12465, AT2G14365, AT5G09370, AT2G30810, AT5G04350, AT3G52810, AT5G44973, AT5G46877, AT2G04034, AT1G47317, AT5G03820, AT1…	411	1585	15910	2.83	2.16E-24	2.16E-24	2.16E-24
GOTERM_BP_DIRECT	GO:0050832~defense response to fungus	68	9.88	1.70E-25	AT5G23212, AT5G44030, AT5G19315, AT4G22115, AT3G27831, AT5G16840, AT3G27835, AT1G13609, AT5G62623, AT4G15735, AT1G13608, AT5G40155, AT3G16895, AT1G61688, AT2G33233, AT2G12475, AT3G43505, AT3G24510, AT4G39917, AT1G15757, AT2G03937, AT5G60553, AT5G11510, AT2G03933, AT5G55132, AT1G24062, AT2G21465, AT3G48231, AT2G14935, AT2G24693, AT5G08505, AT4G30064, AT5G46871, AT5G19175, AT2G12465, AT4G29285, AT4…	602	588	23985	4.61	7.98E-23	3.99E-23	3.91E-23
UP_KW_PTM	KW-1015~Disulfide bond	101	14.68	1.08E-16	AT5G23212, AT4G23520, AT4G03230, AT1G13609, AT4G15735, AT1G13608, AT3G24510, AT1G15757, AT1G68290, AT1G24062, AT1G10745, AT4G37810, AT5G08505, AT4G30064, AT5G46871, AT5G19175, AT5G22980, AT4G31840, AT2G12465, AT5G57920, AT2G14365, AT5G09370, AT4G32490, AT2G30810, AT5G44973, AT5G46877, AT2G04034, AT2G23990, AT4G30590, AT1G47317, AT5G50345, AT5G51950, AT5G47175, AT4G12550, AT2G02147, AT1G60985, AT2…	196	1420	5825	2.11	1.67E-15	1.73E-15	1.73E-15
UP_KW_BIOLOGICAL_PROCESS	KW-0611~Plant defense	71	10.32	5.08E-12	AT5G23212, AT5G19315, AT4G22115, AT3G27831, AT4G23520, AT3G27835, AT1G13609, AT5G62623, AT4G15735, AT1G13608, AT5G40155, AT3G16895, AT1G61688, AT2G33233, AT2G12475, AT3G43505, AT3G24510, AT4G39917, AT1G15757, AT2G03937, AT1G58602, AT5G60553, AT2G03933, AT5G55132, AT1G24062, AT2G21465, AT3G48231, AT2G14935, AT2G24693, AT5G08505, AT4G30064, AT5G46871, AT5G19175, AT4G02520, AT2G12465, AT4G29285, AT4…	283	1083	10184	2.36	3.46E-10	1.44E-10	1.37E-10
Annotation Cluster 2	CELL CYCLE	Enrichment Score: 7.85
Category	Term	Count	%	PValue	Genes	List Total	Pop Hits	Pop Total	Fold Enrichment	Bonferroni	Benjamini	FDR
UP_KW_BIOLOGICAL_PROCESS	KW-0131~Cell cycle	36	5.23	7.85E-13	AT5G52910, AT1G44900, AT2G29680, AT5G67270, AT4G02060, AT2G16440, AT2G32590, AT3G51280, AT2G33560, AT5G06150, AT1G20590, AT2G26760, AT2G40550, AT3G11520, AT3G48160, AT4G21270, AT5G48600, AT2G38720, AT1G08560, AT3G25100, AT3G25980, AT5G46280, AT3G02820, AT2G20635, AT3G60840, AT3G01330, AT2G31270, AT3G54180, AT4G33270, AT4G05190, AT2G24970, AT1G18370, AT1G44110, AT1G53140, AT2G07690, AT4G39630	283	308	10184	4.21	5.34E-11	5.34E-11	5.10E-11
UP_KW_BIOLOGICAL_PROCESS	KW-0132~Cell division	25	3.63	1.92E-8	AT2G29680, AT5G67270, AT2G32590, AT3G51280, AT5G06150, AT1G20590, AT2G26760, AT2G40550, AT3G11520, AT4G21270, AT5G48600, AT2G38720, AT1G08560, AT3G25100, AT3G25980, AT2G20635, AT3G60840, AT3G54180, AT4G33270, AT4G05190, AT2G24970, AT1G18370, AT1G44110, AT1G53140, AT4G39630	283	229	10184	3.93	1.31E-6	3.26E-7	3.12E-7
GOTERM_BP_DIRECT	GO:0051301~cell division	25	3.63	7.98E-7	AT2G29680, AT5G67270, AT2G32590, AT3G51280, AT5G06150, AT1G01370, AT1G20590, AT2G26760, AT2G40550, AT3G11520, AT4G21270, AT5G48600, AT2G38720, AT1G08560, AT3G25100, AT3G25980, AT2G20635, AT3G60840, AT3G54180, AT4G33270, AT4G05190, AT2G24970, AT1G44110, AT3G60660, AT4G39630	602	303	23985	3.29	3.74E-4	7.49E-5	7.34E-5
UP_KW_BIOLOGICAL_PROCESS	KW-0498~Mitosis	15	2.18	3.27E-6	AT4G21270, AT5G48600, AT5G67270, AT2G38720, AT3G25980, AT2G20635, AT3G60840, AT2G32590, AT3G54180, AT4G33270, AT4G05190, AT2G24970, AT5G06150, AT2G40550, AT4G39630	283	115	10184	4.69	2.23E-4	4.45E-5	4.26E-5
Annotation Cluster 3	DNA REPLICATION	Enrichment Score: 4.66
Category	Term	Count	%	PValue	Genes	List Total	Pop Hits	Pop Total	Fold Enrichment	Bonferroni	Benjamini	FDR
UP_KW_BIOLOGICAL_PROCESS	KW-0235~DNA replication	19	2.76	6.34E-12	AT1G44900, AT2G29680, AT5G16690, AT3G52630, AT3G25100, AT1G07370, AT1G67320, AT5G46280, AT2G37560, AT4G02060, AT2G16440, AT2G31270, AT1G26840, AT5G08020, AT2G20980, AT5G61000, AT2G40550, AT2G24490, AT2G07690	283	82	10184	8.34	4.31E-10	1.44E-10	1.37E-10
GOTERM_BP_DIRECT	GO:0006270~DNA replication initiation	11	1.60	1.30E-10	AT1G26840, AT1G44900, AT2G29680, AT2G20980, AT5G16690, AT3G25100, AT1G67320, AT5G46280, AT4G02060, AT2G16440, AT2G07690	602	24	23985	18.26	6.07E-8	1.52E-8	1.49E-8
KEGG_PATHWAY	ath03030:DNA replication	11	1.60	2.89E-9	AT1G44900, AT5G08020, AT3G52630, AT5G61000, AT1G07370, AT1G67320, AT5G46280, AT4G02060, AT2G24490, AT2G16440, AT2G07690	101	43	5506	13.95	1.82E-7	1.82E-7	1.73E-7
BIOGRID_INTERACTION	834492:minichromosome maintenance (MCM2/3/5) family protein(MCM6)	7	1.02	2.20E-7	AT4G31900, AT1G44900, AT5G46280, AT4G02060, AT2G40550, AT2G16440, AT2G07690	206	16	11369	24.15	3.17E-4	3.17E-4	3.17E-4
GOTERM_CC_DIRECT	GO:0042555~MCM complex	6	0.87	1.68E-6	AT1G44900, AT5G46280, AT4G02060, AT2G40550, AT2G16440, AT2G07690	686	10	28912	25.29	2.79E-4	9.30E-5	8.74E-5
INTERPRO	IPR018525:MCM_CS	5	0.73	3.51E-6	AT1G44900, AT5G46280, AT4G02060, AT2G16440, AT2G07690	537	6	24095	37.39	3.30E-3	1.10E-3	1.05E-3
INTERPRO	IPR027925:MCM_N	5	0.73	3.51E-6	AT1G44900, AT5G46280, AT4G02060, AT2G16440, AT2G07690	537	6	24095	37.39	3.30E-3	1.10E-3	1.05E-3
GOTERM_BP_DIRECT	GO:0000727~double-strand break repair via break-induced replication	6	0.87	3.96E-6	AT1G44900, AT3G25100, AT5G46280, AT4G02060, AT2G16440, AT2G07690	602	11	23985	21.73	1.86E-3	3.10E-4	3.04E-4
GOTERM_BP_DIRECT	GO:0006268~DNA unwinding involved in DNA replication	6	0.87	1.06E-5	AT3G05740, AT1G44900, AT5G46280, AT4G02060, AT2G16440, AT2G07690	602	13	23985	18.39	4.95E-3	7.09E-4	6.95E-4
UP_SEQ_FEATURE	MOTIF:Arginine finger	5	0.73	1.49E-5	AT1G44900, AT5G46280, AT4G02060, AT2G16440, AT2G07690	536	8	24419	28.47	9.18E-3	4.61E-3	4.45E-3
UP_SEQ_FEATURE	DOMAIN:MCM	5	0.73	1.49E-5	AT1G44900, AT5G46280, AT4G02060, AT2G16440, AT2G07690	536	8	24419	28.47	9.18E-3	4.61E-3	4.45E-3
INTERPRO	IPR031327:MCM	5	0.73	1.58E-5	AT1G44900, AT5G46280, AT4G02060, AT2G16440, AT2G07690	537	8	24095	28.04	0.01	2.13E-3	2.03E-3
INTERPRO	IPR001208:MCM_dom	5	0.73	1.58E-5	AT1G44900, AT5G46280, AT4G02060, AT2G16440, AT2G07690	537	8	24095	28.04	0.01	2.13E-3	2.03E-3
INTERPRO	IPR033762:MCM_OB	5	0.73	1.58E-5	AT1G44900, AT5G46280, AT4G02060, AT2G16440, AT2G07690	537	8	24095	28.04	0.01	2.13E-3	2.03E-3
INTERPRO	IPR041562:MCM_lid	5	0.73	1.58E-5	AT1G44900, AT5G46280, AT4G02060, AT2G16440, AT2G07690	537	8	24095	28.04	0.01	2.13E-3	2.03E-3
SMART	SM00350:MCM	5	0.73	3.40E-5	AT1G44900, AT5G46280, AT4G02060, AT2G16440, AT2G07690	248	8	9100	22.93	4.18E-3	4.19E-3	4.02E-3
GOTERM_MF_DIRECT	GO:0017116~single-stranded DNA helicase activity	5	0.73	3.63E-5	AT1G44900, AT5G46280, AT4G02060, AT2G16440, AT2G07690	686	9	28799	23.32	0.01	2.69E-3	2.64E-3
BIOGRID_INTERACTION	818650:E2F target protein 1 (ETG1)(ETG1)	5	0.73	8.92E-5	AT1G44900, AT5G46280, AT4G02060, AT2G16440, AT2G07690	206	14	11369	19.71	0.12	0.06	0.06
GOTERM_CC_DIRECT	GO:0000785~chromatin	11	1.60	1.33E-4	AT4G31900, AT5G48600, AT1G44900, AT1G62310, AT1G01370, AT1G27240, AT5G46280, AT4G02060, AT3G13782, AT2G16440, AT2G07690	686	100	28912	4.64	0.02	4.42E-3	4.15E-3
GOTERM_CC_DIRECT	GO:0000347~THO complex	5	0.73	2.59E-4	AT1G44900, AT5G46280, AT4G02060, AT2G16440, AT2G07690	686	14	28912	15.05	0.04	6.14E-3	5.77E-3
BIOGRID_INTERACTION	828153:Minichromosome maintenance (MCM2/3/5) family protein(PRL)	4	0.58	3.03E-4	AT1G44900, AT5G46280, AT2G40550, AT2G16440	206	8	11369	27.59	0.35	0.11	0.11
GOTERM_MF_DIRECT	GO:0003697~single-stranded DNA binding	8	1.16	1.75E-3	AT1G44900, AT2G20980, AT3G25100, AT5G46280, AT4G02060, AT2G24490, AT2G16440, AT2G07690	686	73	28799	4.60	0.40	0.09	0.08
INTERPRO	IPR012340:NA-bd_OB-fold	11	1.60	4.69E-3	AT1G44900, AT5G08020, AT2G20980, AT3G52630, AT5G61000, AT1G53780, AT5G46280, AT4G02060, AT2G24490, AT2G16440, AT2G07690	537	169	24095	2.92	0.99	0.10	0.09
GOTERM_BP_DIRECT	GO:0006271~DNA strand elongation involved in DNA replication	3	0.44	5.96E-3	AT5G46280, AT4G02060, AT2G16440	602	5	23985	23.91	0.94	0.18	0.18
GOTERM_BP_DIRECT	GO:1902975~mitotic DNA replication initiation	3	0.44	8.79E-3	AT1G44900, AT5G46280, AT2G16440	602	6	23985	19.92	0.98	0.21	0.20
UP_SEQ_FEATURE	ZN_FING:C4-type	6	0.87	0.01	AT1G44900, AT5G08020, AT5G61000, AT4G02060, AT2G16440, AT1G23410	536	62	24419	4.41	1.00	0.22	0.21
BIOGRID_INTERACTION	834670:Minichromosome maintenance (MCM2/3/5) family protein(MCM3)	3	0.44	0.02	AT4G02060, AT2G40550, AT2G07690	206	13	11369	12.74	1.00	0.94	0.94
UP_KW_MOLECULAR_FUNCTION	KW-0347~Helicase	11	1.60	0.03	AT3G05740, AT4G31900, AT1G44900, AT5G43530, AT5G61000, AT5G46280, AT4G02060, AT1G51380, AT5G11170, AT2G16440, AT2G07690	318	210	12897	2.12	0.87	0.31	0.30
Annotation Cluster 4	KINETOCHORE	Enrichment Score: 3.99
Category	Term	Count	%	PValue	Genes	List Total	Pop Hits	Pop Total	Fold Enrichment	Bonferroni	Benjamini	FDR
UP_KW_CELLULAR_COMPONENT	KW-0137~Centromere	9	1.31	6.78E-6	AT4G21270, AT5G48600, AT2G24970, AT1G01370, AT3G25980, AT2G45490, AT2G20635, AT2G33560, AT4G39630	411	40	15910	8.71	2.24E-4	1.12E-4	1.12E-4
UP_KW_CELLULAR_COMPONENT	KW-0995~Kinetochore	6	0.87	5.31E-5	AT4G21270, AT2G24970, AT1G01370, AT3G25980, AT2G20635, AT2G33560	411	17	15910	13.66	1.75E-3	5.84E-4	5.84E-4
UP_KW_CELLULAR_COMPONENT	KW-0158~Chromosome	14	2.03	1.12E-4	AT4G21270, AT5G48600, AT3G54560, AT3G25980, AT2G20635, AT2G32590, AT2G33560, AT5G59870, AT2G24970, AT1G75600, AT1G01370, AT2G45490, AT1G09200, AT4G39630	411	147	15910	3.69	3.69E-3	9.23E-4	9.23E-4
GOTERM_CC_DIRECT	GO:0000776~kinetochore	5	0.73	2.66E-3	AT4G21270, AT1G01370, AT3G25980, AT2G20635, AT2G33560	686	25	28912	8.43	0.36	0.04	0.04
Annotation Cluster 5	NEPROSIN	Enrichment Score: 3.95
Category	Term	Count	%	PValue	Genes	List Total	Pop Hits	Pop Total	Fold Enrichment	Bonferroni	Benjamini	FDR
UP_SEQ_FEATURE	DOMAIN:Neprosin activation peptide	8	1.16	6.86E-5	AT4G23350, AT2G44240, AT2G24950, AT5G05030, AT5G25410, AT4G23080, AT2G35250, AT4G15050	536	47	24419	7.75	0.04	8.50E-3	8.22E-3
INTERPRO	IPR025521:Neprosin_propep	8	1.16	7.54E-5	AT4G23350, AT2G44240, AT2G24950, AT5G05030, AT5G25410, AT4G23080, AT2G35250, AT4G15050	537	47	24095	7.64	0.07	5.48E-3	5.23E-3
UP_SEQ_FEATURE	DOMAIN:Neprosin	8	1.16	1.69E-4	AT4G23350, AT2G44240, AT2G24950, AT5G05030, AT5G25410, AT4G23080, AT2G35250, AT4G15050	536	54	24419	6.75	0.10	0.01	0.01
INTERPRO	IPR004314:Neprosin	8	1.16	1.86E-4	AT4G23350, AT2G44240, AT2G24950, AT5G05030, AT5G25410, AT4G23080, AT2G35250, AT4G15050	537	54	24095	6.65	0.16	0.01	0.01
Annotation Cluster 6	KINESIN	Enrichment Score: 3.68
Category	Term	Count	%	PValue	Genes	List Total	Pop Hits	Pop Total	Fold Enrichment	Bonferroni	Benjamini	FDR
GOTERM_MF_DIRECT	GO:0008017~microtubule binding	17	2.47	8.03E-6	AT4G21270, AT5G67270, AT2G38720, AT5G27000, AT3G60840, AT2G36200, AT1G20060, AT4G05190, AT2G24970, AT2G44590, AT5G60930, AT1G18370, AT2G22610, AT3G60660, AT1G53140, AT4G13370, AT5G23910	686	182	28799	3.92	2.37E-3	7.92E-4	7.79E-4
UP_SEQ_FEATURE	DOMAIN:Kinesin motor	9	1.31	6.77E-5	AT4G21270, AT1G20060, AT4G05190, AT5G60930, AT1G18370, AT2G22610, AT5G27000, AT2G36200, AT5G23910	536	63	24419	6.51	0.04	8.50E-3	8.22E-3
INTERPRO	IPR001752:Kinesin_motor_dom	9	1.31	7.53E-5	AT4G21270, AT1G20060, AT4G05190, AT5G60930, AT1G18370, AT2G22610, AT5G27000, AT2G36200, AT5G23910	537	63	24095	6.41	0.07	5.48E-3	5.23E-3
INTERPRO	IPR027640:Kinesin-like_fam	8	1.16	1.29E-4	AT4G21270, AT1G20060, AT4G05190, AT5G60930, AT1G18370, AT2G22610, AT5G27000, AT5G23910	537	51	24095	7.04	0.11	8.67E-3	8.28E-3
UP_KW_MOLECULAR_FUNCTION	KW-0505~Motor protein	11	1.60	1.32E-4	AT4G21270, AT1G20060, AT4G05190, AT2G44590, AT5G60930, AT1G18370, AT2G22610, AT1G53140, AT5G27000, AT2G36200, AT5G23910	318	97	12897	4.60	7.52E-3	2.52E-3	2.43E-3
GOTERM_MF_DIRECT	GO:0003777~microtubule motor activity	9	1.31	1.35E-4	AT4G21270, AT1G20060, AT4G05190, AT5G60930, AT1G18370, AT2G22610, AT5G27000, AT2G36200, AT5G23910	686	64	28799	5.90	0.04	7.97E-3	7.83E-3
INTERPRO	IPR019821:Kinesin_motor_CS	8	1.16	1.65E-4	AT4G21270, AT1G20060, AT4G05190, AT5G60930, AT1G18370, AT2G22610, AT5G27000, AT2G36200	537	53	24095	6.77	0.14	0.01	9.91E-3
GOTERM_BP_DIRECT	GO:0007018~microtubule-based movement	9	1.31	2.13E-4	AT4G21270, AT1G20060, AT4G05190, AT5G60930, AT1G18370, AT2G22610, AT5G27000, AT2G36200, AT5G23910	602	65	23985	5.52	0.10	0.01	0.01
SMART	SM00129:KISc	9	1.31	2.80E-4	AT4G21270, AT1G20060, AT4G05190, AT5G60930, AT1G18370, AT2G22610, AT5G27000, AT2G36200, AT5G23910	248	63	9100	5.24	0.03	0.02	0.02
UP_KW_CELLULAR_COMPONENT	KW-0493~Microtubule	15	2.18	3.02E-4	AT4G21270, AT5G67270, AT2G38720, AT5G27000, AT3G60840, AT2G36200, AT1G20060, AT4G05190, AT2G24970, AT2G44590, AT5G60930, AT1G18370, AT2G22610, AT1G53140, AT5G23910	411	184	15910	3.16	9.93E-3	2.00E-3	2.00E-3
KEGG_PATHWAY	ath04814:Motor proteins	9	1.31	3.66E-4	AT4G21270, AT4G05190, AT2G42170, AT1G18370, AT2G22610, AT2G42090, AT5G27000, AT2G36200, AT5G23910	101	98	5506	5.01	0.02	7.68E-3	7.31E-3
UP_KW_CELLULAR_COMPONENT	KW-0206~Cytoskeleton	20	2.91	4.03E-4	AT4G21270, AT5G48600, AT5G67270, AT2G38720, AT3G25980, AT5G27000, AT3G60840, AT2G36200, AT2G33560, AT1G51960, AT4G05190, AT2G42170, AT5G06590, AT2G24970, AT2G44590, AT1G18370, AT2G42090, AT2G04750, AT1G53140, AT5G56580	411	307	15910	2.52	0.01	2.22E-3	2.22E-3
INTERPRO	IPR036961:Kinesin_motor_dom_sf	9	1.31	4.41E-4	AT4G21270, AT1G20060, AT4G05190, AT5G60930, AT1G18370, AT2G22610, AT5G27000, AT2G36200, AT5G23910	537	81	24095	4.99	0.34	0.02	0.02
GOTERM_CC_DIRECT	GO:0009524~phragmoplast	10	1.45	1.24E-3	AT4G21270, AT5G11510, AT4G05190, AT5G67270, AT2G38720, AT1G08560, AT1G18370, AT1G53140, AT3G60840, AT5G56580	686	110	28912	3.83	0.19	0.03	0.02
GOTERM_CC_DIRECT	GO:0005874~microtubule	13	1.89	2.74E-3	AT4G21270, AT2G38720, AT5G27000, AT3G60840, AT1G20060, AT4G05190, AT2G44590, AT5G60930, AT1G18370, AT2G22610, AT1G53140, AT4G13370, AT5G23910	686	197	28912	2.78	0.37	0.04	0.04
Annotation Cluster 7	PHYTOCYANIN	Enrichment Score: 3.48
Category	Term	Count	%	PValue	Genes	List Total	Pop Hits	Pop Total	Fold Enrichment	Bonferroni	Benjamini	FDR
INTERPRO	IPR041846:ENL_dom	8	1.16	1.43E-8	AT5G25090, AT4G32490, AT2G25060, AT4G31840, AT5G57920, AT2G23990, AT4G30590, AT4G28365	537	15	24095	23.93	1.35E-5	1.35E-5	1.29E-5
GOTERM_CC_DIRECT	GO:0098552~side of membrane	19	2.76	8.94E-7	AT4G31840, AT2G25060, AT1G66870, AT1G65240, AT5G57920, AT5G09370, AT4G09465, AT5G63230, AT5G63250, AT4G28365, AT1G73550, AT5G08000, AT1G73560, AT5G25090, AT4G32490, AT4G09090, AT2G23990, AT5G51480, AT4G30590	686	193	28912	4.15	1.48E-4	7.42E-5	6.97E-5
INTERPRO	IPR039391:Phytocyanin-like	8	1.16	2.15E-5	AT5G25090, AT4G32490, AT2G25060, AT4G31840, AT5G57920, AT2G23990, AT4G30590, AT4G28365	537	39	24095	9.20	0.02	2.54E-3	2.42E-3
UP_SEQ_FEATURE	DOMAIN:Phytocyanin	8	1.16	4.42E-5	AT5G25090, AT4G32490, AT2G25060, AT4G31840, AT5G57920, AT2G23990, AT4G30590, AT4G28365	536	44	24419	8.28	0.03	8.50E-3	8.22E-3
INTERPRO	IPR003245:Phytocyanin_dom	8	1.16	4.87E-5	AT5G25090, AT4G32490, AT2G25060, AT4G31840, AT5G57920, AT2G23990, AT4G30590, AT4G28365	537	44	24095	8.16	0.04	4.18E-3	3.99E-3
UP_KW_PTM	KW-0336~GPI-anchor	19	2.76	7.48E-5	AT4G31840, AT2G25060, AT1G66870, AT1G65240, AT5G57920, AT5G09370, AT4G09465, AT5G63230, AT5G63250, AT4G28365, AT1G73550, AT5G08000, AT1G73560, AT5G25090, AT4G32490, AT4G09090, AT2G23990, AT5G51480, AT4G30590	196	194	5825	2.91	1.12E-3	5.98E-4	5.98E-4
INTERPRO	IPR008972:Cupredoxin	9	1.31	9.61E-4	AT5G25090, AT4G32490, AT2G25060, AT4G31840, AT5G57920, AT2G23990, AT5G51480, AT4G30590, AT4G28365	537	91	24095	4.44	0.60	0.03	0.03
UP_SEQ_FEATURE	PROPEP:Removed in mature form	17	2.47	1.36E-3	AT4G31840, AT2G25060, AT3G56891, AT1G65240, AT5G57920, AT5G09370, AT4G28365, AT1G73550, AT5G08000, AT1G73560, AT5G25090, AT1G68290, AT4G32490, AT4G13380, AT2G23990, AT5G51480, AT4G30590	536	308	24419	2.51	0.57	0.05	0.05
UP_SEQ_FEATURE	LIPID:GPI-anchor amidated serine	9	1.31	1.41E-3	AT1G73550, AT5G08000, AT1G73560, AT2G25060, AT4G31840, AT1G65240, AT5G09370, AT2G23990, AT5G51480	536	98	24419	4.18	0.58	0.05	0.05
GOTERM_MF_DIRECT	GO:0009055~electron transfer activity	8	1.16	2.38E-3	AT5G25090, AT4G32490, AT2G25060, AT4G31840, AT5G57920, AT2G23990, AT4G30590, AT4G28365	686	77	28799	4.36	0.51	0.10	0.10
UP_SEQ_FEATURE	LIPID:GPI-anchor amidated asparagine	4	0.583	0.03	AT4G32490, AT5G57920, AT4G30590, AT4G28365	536	30	24419	6.07	1.00	0.46	0.44
UP_KW_PTM	KW-0449~Lipoprotein	26	3.78	0.10	AT4G31840, AT2G25060, AT4G17160, AT3G56891, AT1G66870, AT4G01730, AT1G65240, AT3G42725, AT5G57920, AT5G09370, AT5G63230, AT5G25250, AT5G63250, AT1G73560, AT4G32490, AT5G51480, AT2G23990, AT4G30590, AT5G64870, AT4G09465, AT4G28365, AT1G73550, AT5G08000, AT5G25090, AT4G09090, AT4G13380	196	572	5825	1.35	0.79	0.39	0.39
UP_KW_CELLULAR_COMPONENT	KW-1003~Cell membrane	30	4.36	0.96	AT1G10010, AT5G44030, AT4G31840, AT2G25060, AT4G17160, AT1G65240, AT5G57920, AT5G09370, AT5G25250, AT4G03230, AT1G73560, AT4G32490, AT2G47920, AT3G51740, AT5G51480, AT1G03550, AT2G23990, AT4G30590, AT5G40260, AT4G05520, AT5G64870, AT1G27380, AT1G31720, AT4G28365, AT1G73550, AT5G08000, AT5G25090, AT1G71890, AT5G60310, AT5G03350	411	1479	15910	0.79	1.00	1.00	1.00
Annotation Cluster 8	F-BOX	Enrichment Score: 2.88
Category	Term	Count	%	PValue	Genes	List Total	Pop Hits	Pop Total	Fold Enrichment	Bonferroni	Benjamini	FDR
UP_SEQ_FEATURE	DOMAIN:F-box	34	4.94	1.97E-4	AT1G61320, AT1G57580, AT1G12170, AT2G16300, AT5G53840, AT3G25750, AT2G17310, AT4G22430, AT3G22421, AT3G21410, AT2G16220, AT1G66290, AT5G25290, AT1G30920, AT1G27420, AT5G56430, AT3G20030, AT5G41720, AT4G39760, AT3G10510, AT1G61330, AT1G10780, AT3G59610, AT1G65990, AT5G22791, AT2G17690, AT1G77650, AT4G39590, AT2G22050, AT2G29600, AT5G39560, AT1G78760, AT4G19940, AT1G20940	536	766	24419	2.02	0.12	0.01	0.01
INTERPRO	IPR036047:F-box-like_dom_sf	32	4.65	3.03E-4	AT1G57580, AT1G12170, AT2G16300, AT5G53840, AT3G25750, AT2G17310, AT4G22430, AT3G22421, AT3G21410, AT2G16220, AT1G66290, AT5G25290, AT1G30920, AT1G27420, AT5G56430, AT3G20030, AT5G41720, AT4G39760, AT3G10510, AT1G61330, AT1G10780, AT3G59610, AT1G65990, AT5G22791, AT2G17690, AT1G77650, AT4G39590, AT2G22050, AT5G39560, AT1G78760, AT4G19940, AT1G20940	537	709	24095	2.03	0.25	0.02	0.02
INTERPRO	IPR001810:F-box_dom	31	4.51	6.08E-4	AT1G57580, AT1G12170, AT2G16300, AT5G53840, AT3G25750, AT2G17310, AT4G22430, AT3G22421, AT3G21410, AT2G16220, AT1G66290, AT5G25290, AT1G30920, AT1G27420, AT5G56430, AT3G20030, AT5G41720, AT4G39760, AT3G10510, AT1G61330, AT1G10780, AT3G59610, AT1G65990, AT5G22791, AT2G17690, AT4G39590, AT2G22050, AT5G39560, AT1G78760, AT4G19940, AT1G20940	537	707	24095	1.97	0.44	0.03	0.03
INTERPRO	IPR017451:F-box-assoc_interact_dom	15	2.18	4.66E-3	AT1G57580, AT3G59610, AT1G12170, AT1G65990, AT5G22791, AT3G22770, AT2G17310, AT3G22421, AT3G21410, AT2G16220, AT1G64290, AT1G30920, AT1G77650, AT3G20030, AT4G19940	537	283	24095	2.38	0.99	0.10	0.09
SMART	SM00256:FBOX	21	3.05	0.02	AT1G10780, AT3G59610, AT1G12170, AT1G65990, AT5G22791, AT5G53840, AT2G17310, AT3G25750, AT3G22421, AT3G21410, AT2G16220, AT1G66290, AT5G25290, AT1G30920, AT3G20030, AT4G39590, AT2G22050, AT5G39560, AT1G78760, AT4G19940, AT4G39760	248	457	9100	1.69	0.95	0.33	0.32
Annotation Cluster 9	KELCH	Enrichment Score: 2.79
Category	Term	Count	%	PValue	Genes	List Total	Pop Hits	Pop Total	Fold Enrichment	Bonferroni	Benjamini	FDR
UP_SEQ_FEATURE	REPEAT:Kelch 1	13	1.89	2.09E-4	AT3G59610, AT1G12170, AT1G03445, AT5G56430, AT1G27420, AT1G19460, AT1G19470, AT4G39590, AT2G29600, AT5G39560, AT1G20940, AT4G39760, AT3G10510	536	159	24419	3.72	0.12	0.01	0.01
UP_SEQ_FEATURE	REPEAT:Kelch 2	13	1.89	2.09E-4	AT3G59610, AT1G12170, AT1G03445, AT5G56430, AT1G27420, AT1G19460, AT1G19470, AT4G39590, AT2G29600, AT5G39560, AT1G20940, AT4G39760, AT3G10510	536	159	24419	3.72	0.12	0.01	0.01
UP_KW_DOMAIN	KW-0880~Kelch repeat	15	2.18	2.51E-4	AT3G59610, AT1G12170, AT4G22430, AT1G03445, AT5G56430, AT1G27420, AT1G19460, AT1G19470, AT4G39590, AT2G22050, AT2G29600, AT5G39560, AT1G20940, AT4G39760, AT3G10510	430	170	15646	3.21	4.50E-3	2.26E-3	2.26E-3
UP_SEQ_FEATURE	REPEAT:Kelch 3	10	1.45	6.67E-4	AT1G03445, AT1G27420, AT3G59610, AT1G19460, AT1G19470, AT4G39590, AT2G29600, AT5G39560, AT4G39760, AT3G10510	536	109	24419	4.18	0.34	0.04	0.04
UP_SEQ_FEATURE	REPEAT:Kelch 4	7	1.02	3.22E-3	AT1G03445, AT1G27420, AT1G19460, AT1G19470, AT4G39590, AT2G29600, AT5G39560	536	66	24419	4.83	0.86	0.09	0.09
INTERPRO	IPR015915:Kelch-typ_b-propeller	10	1.45	9.04E-3	AT1G03445, AT1G27420, AT1G19460, AT1G19470, AT4G39590, AT2G22050, AT2G29600, AT5G39560, AT4G39760, AT3G10510	537	158	24095	2.84	1.00	0.16	0.15
INTERPRO	IPR006652:Kelch_1	8	1.16	0.01	AT1G27420, AT1G19460, AT1G19470, AT4G39590, AT2G22050, AT2G29600, AT5G39560, AT4G39760	537	110	24095	3.26	1.00	0.19	0.18
SMART	SM00612:Kelch	7	1.02	0.02	AT1G27420, AT1G19460, AT1G19470, AT4G39590, AT2G22050, AT2G29600, AT5G39560	248	79	9100	3.25	0.92	0.31	0.30
Annotation Cluster 10	PECTINESTERASE INHIBITOR	Enrichment Score: 2.42
Category	Term	Count	%	PValue	Genes	List Total	Pop Hits	Pop Total	Fold Enrichment	Bonferroni	Benjamini	FDR
INTERPRO	IPR034086:PMEI_plant	6	0.87	1.96E-4	AT1G56100, AT4G03945, AT3G12880, AT3G17225, AT3G05741, AT1G50325	537	25	24095	10.77	0.17	0.01	0.01
INTERPRO	IPR006501:Pectinesterase_inhib_dom	11	1.60	5.25E-4	AT3G17152, AT5G46950, AT1G56100, AT5G46960, AT3G17150, AT4G03945, AT3G12880, AT3G17225, AT3G05741, AT1G50325, AT5G50070	537	126	24095	3.92	0.39	0.02	0.02
INTERPRO	IPR035513:Invertase/methylesterase_inhib	11	1.60	5.25E-4	AT3G17152, AT5G46950, AT1G56100, AT5G46960, AT3G17150, AT4G03945, AT3G12880, AT3G17225, AT3G05741, AT1G50325, AT5G50070	537	126	24095	3.92	0.39	0.02	0.02
UP_SEQ_FEATURE	DOMAIN:Pectinesterase inhibitor	10	1.45	1.57E-3	AT3G17152, AT5G46950, AT5G46960, AT3G17150, AT4G03945, AT3G12880, AT3G17225, AT3G05741, AT1G50325, AT5G50070	536	123	24419	3.70	0.62	0.05	0.05
SMART	SM00856:PMEI	10	1.45	6.19E-3	AT3G17152, AT5G46950, AT5G46960, AT3G17150, AT4G03945, AT3G12880, AT3G17225, AT3G05741, AT1G50325, AT5G50070	248	123	9100	2.98	0.53	0.18	0.17
GOTERM_MF_DIRECT	GO:0046910~pectinesterase inhibitor activity	7	1.02	0.01	AT1G56100, AT5G46960, AT4G03945, AT3G12880, AT3G17225, AT3G05741, AT1G50325	686	83	28799	3.54	0.99	0.33	0.32
GOTERM_MF_DIRECT	GO:0004857~enzyme inhibitor activity	7	1.02	0.04	AT3G17152, AT5G46950, AT1G56100, AT5G46960, AT3G17150, AT4G03945, AT5G50070	686	105	28799	2.80	1.00	0.54	0.53
GOTERM_BP_DIRECT	GO:0043086~negative regulation of catalytic activity	4	0.58	0.15	AT3G17150, AT3G12880, AT3G17225, AT5G50070	602	53	23985	3.01	1.00	1.00	0.98
Annotation Cluster 11	X8 DOMAIN	Enrichment Score: 2.41
Category	Term	Count	%	PValue	Genes	List Total	Pop Hits	Pop Total	Fold Enrichment	Bonferroni	Benjamini	FDR
INTERPRO	IPR044788:X8_dom_prot	6	0.87	1.85E-3	AT5G08000, AT1G66870, AT4G09090, AT4G09465, AT5G63230, AT5G63250	537	40	24095	6.73	0.83	0.05	0.04
UP_SEQ_FEATURE	DOMAIN:X8	7	1.02	3.47E-3	AT5G08000, AT1G66870, AT4G09090, AT4G09465, AT5G63230, AT5G63250, AT2G39640	536	67	24419	4.76	0.88	0.09	0.09
INTERPRO	IPR012946:X8	7	1.02	3.73E-3	AT5G08000, AT1G66870, AT4G09090, AT4G09465, AT5G63230, AT5G63250, AT2G39640	537	67	24095	4.69	0.97	0.08	0.08
SMART	SM00768:X8	7	1.02	9.43E-3	AT5G08000, AT1G66870, AT4G09090, AT4G09465, AT5G63230, AT5G63250, AT2G39640	248	67	9100	3.83	0.69	0.19	0.19
Annotation Cluster 12	LTP	Enrichment Score: 2.34
Category	Term	Count	%	PValue	Genes	List Total	Pop Hits	Pop Total	Fold Enrichment	Bonferroni	Benjamini	FDR
INTERPRO	IPR036312:Bifun_inhib/LTP/seed_sf	11	1.60	6.71E-4	AT1G32280, AT1G73550, AT4G12550, AT1G73560, AT5G38180, AT3G08770, AT4G08530, AT5G09370, AT4G12825, AT1G43667, AT1G43666	537	130	24095	3.80	0.47	0.03	0.03
INTERPRO	IPR016140:Bifunc_inhib/LTP/seed_store	10	1.45	9.62E-4	AT1G32280, AT1G73550, AT4G12550, AT1G73560, AT5G38180, AT3G08770, AT5G09370, AT4G12825, AT1G43667, AT1G43666	537	113	24095	3.97	0.60	0.03	0.03
UP_SEQ_FEATURE	DOMAIN:Bifunctional inhibitor/plant lipid transfer protein/seed storage helical	9	1.31	2.77E-3	AT1G32280, AT1G73550, AT4G12550, AT5G38180, AT3G08770, AT5G09370, AT4G12825, AT1G43667, AT1G43666	536	109	24419	3.76	0.82	0.08	0.08
INTERPRO	IPR033872:nsLTP2	4	0.58	6.96E-3	AT5G38180, AT4G12825, AT1G43667, AT1G43666	537	18	24095	9.97	1.00	0.13	0.12
GOTERM_BP_DIRECT	GO:0006869~lipid transport	7	1.02	0.03	AT5G38180, AT5G61740, AT3G08770, AT5G09370, AT4G12825, AT1G43667, AT1G43666	602	90	23985	3.10	1.00	0.46	0.45
SMART	SM00499:AAI	7	1.02	0.03	AT1G73550, AT4G12550, AT1G73560, AT3G08770, AT5G09370, AT4G12825, AT1G43667	248	87	9100	2.95	0.98	0.38	0.36
Annotation Cluster 13	SPINDLE ASSEMBLY - WD40	Enrichment Score: 2.30
Category	Term	Count	%	PValue	Genes	List Total	Pop Hits	Pop Total	Fold Enrichment	Bonferroni	Benjamini	FDR
GOTERM_BP_DIRECT	GO:0007094~mitotic spindle assembly checkpoint signaling	4	0.58	2.91E-3	AT3G25980, AT5G05510, AT2G20635, AT2G33560	602	12	23985	13.28	0.74	0.11	0.11
BIOGRID_INTERACTION	829462:Transducin family protein / WD-40 repeat family protein(CDC20.2)	3	0.44	6.40E-3	AT3G25980, AT5G05510, AT2G33560	206	7	11369	23.65	1.00	0.61	0.61
BIOGRID_INTERACTION	829463:Transducin family protein / WD-40 repeat family protein(CDC20.1)	4	0.58	6.91E-3	AT3G25980, AT5G05510, AT4G28230, AT2G33560	206	22	11369	10.03	1.00	0.62	0.62
Annotation Cluster 14	SPINDLE ASSEMBLY - BUB1	Enrichment Score: 2.28
Category	Term	Count	%	PValue	Genes	List Total	Pop Hits	Pop Total	Fold Enrichment	Bonferroni	Benjamini	FDR
UP_SEQ_FEATURE	DOMAIN:BUB1 N-terminal	3	0.44	1.42E-3	AT5G05510, AT2G20635, AT2G33560	536	3	24419	45.56	0.58	0.05	0.05
INTERPRO	IPR013212:Mad3/Bub1_I	3	0.44	1.46E-3	AT5G05510, AT2G20635, AT2G33560	537	3	24095	44.87	0.75	0.04	0.04
INTERPRO	IPR015661:Bub1/Mad3	3	0.44	1.46E-3	AT5G05510, AT2G20635, AT2G33560	537	3	24095	44.87	0.75	0.04	0.04
SMART	SM00777:Mad3_BUB1_I	3	0.44	2.17E-3	AT5G05510, AT2G20635, AT2G33560	248	3	9100	36.69	0.23	0.09	0.09
GOTERM_BP_DIRECT	GO:0007094~mitotic spindle assembly checkpoint signaling	4	0.58	2.91E-3	AT3G25980, AT5G05510, AT2G20635, AT2G33560	602	12	23985	13.28	0.75	0.11	0.11
GOTERM_BP_DIRECT	GO:0051754~meiotic sister chromatid cohesion, centromeric	3	0.44	5.96E-3	AT5G05510, AT2G20635, AT2G33560	602	5	23985	23.91	0.94	0.18	0.18
GOTERM_MF_DIRECT	GO:0004672~protein kinase activity	8	1.16	0.98	AT5G66710, AT5G05510, AT3G51740, AT2G20635, AT2G40580, AT4G18640, AT2G40560, AT2G33560	686	545	28799	0.62	1.00	1.00	0.99
Annotation Cluster 15	HOMOLOGOUS RECOMBINATION	Enrichment Score: 2.21
Category	Term	Count	%	PValue	Genes	List Total	Pop Hits	Pop Total	Fold Enrichment	Bonferroni	Benjamini	FDR
KEGG_PATHWAY	ath03440:Homologous recombination	7	1.02	7.00E-4	AT4G21070, AT5G08020, AT4G02110, AT3G52630, AT5G61000, AT1G04020, AT2G24490	101	60	5506	6.36	0.04	0.01	0.01
UP_SEQ_FEATURE	DOMAIN:BRCT 1	3	0.44	4.59E-3	AT4G21070, AT4G02110, AT1G04020	536	5	24419	27.33	0.94	0.11	0.11
UP_SEQ_FEATURE	DOMAIN:BRCT 2	3	0.44	4.59E-3	AT4G21070, AT4G02110, AT1G04020	536	5	24419	27.33	0.94	0.11	0.11
GOTERM_BP_DIRECT	GO:0000724~double-strand break repair via homologous recombination	8	1.16	6.61E-3	AT3G05740, AT4G21070, AT5G08020, AT4G02110, AT5G61000, AT1G04020, AT2G24490, AT3G13782	602	88	23985	3.62	0.96	0.18	0.18
INTERPRO	IPR001357:BRCT_dom	4	0.58	0.01	AT4G21070, AT4G02110, AT1G04020, AT2G41450	537	21	24095	8.55	1.00	0.18	0.17
UP_SEQ_FEATURE	DOMAIN:BRCT	4	0.58	0.01	AT4G21070, AT4G02110, AT1G04020, AT2G41450	536	22	24419	8.28	1.00	0.22	0.21
INTERPRO	IPR036420:BRCT_dom_sf	4	0.58	0.01	AT4G21070, AT4G02110, AT1G04020, AT2G41450	537	22	24095	8.16	1.00	0.20	0.19
SMART	SM00292:BRCT	4	0.58	0.01	AT4G21070, AT4G02110, AT1G04020, AT2G41450	248	19	9100	7.72	0.82	0.24	0.23
Annotation Cluster 16	PEPTIDASE	Enrichment Score: 2.13
Category	Term	Count	%	PValue	Genes	List Total	Pop Hits	Pop Total	Fold Enrichment	Bonferroni	Benjamini	FDR
UP_SEQ_FEATURE	DOMAIN:Subtilisin-like protease fibronectin type-III	7	1.02	1.03E-3	AT5G59090, AT4G21326, AT1G62340, AT5G58840, AT5G58830, AT4G15040, AT5G59120	536	53	24419	6.02	0.47	0.05	0.05
INTERPRO	IPR034197:Peptidases_S8_3	7	1.02	1.12E-3	AT5G59090, AT4G21326, AT1G62340, AT5G58840, AT5G58830, AT4G15040, AT5G59120	537	53	24095	5.93	0.65	0.04	0.04
UP_SEQ_FEATURE	DOMAIN:Peptidase S8/S53	7	1.02	1.26E-3	AT5G59090, AT4G21326, AT1G62340, AT5G58840, AT5G58830, AT4G15040, AT5G59120	536	55	24419	5.80	0.54	0.05	0.05
UP_SEQ_FEATURE	DOMAIN:Inhibitor I9	7	1.02	1.26E-3	AT5G59090, AT4G21326, AT1G62340, AT5G58840, AT5G58830, AT4G15040, AT5G59120	536	55	24419	5.80	0.54	0.05	0.05
INTERPRO	IPR010259:S8pro/Inhibitor_I9	7	1.02	1.36E-3	AT5G59090, AT4G21326, AT1G62340, AT5G58840, AT5G58830, AT4G15040, AT5G59120	537	55	24095	5.71	0.72	0.04	0.04
INTERPRO	IPR041469:Subtilisin-like_FN3	7	1.02	1.36E-3	AT5G59090, AT4G21326, AT1G62340, AT5G58840, AT5G58830, AT4G15040, AT5G59120	537	55	24095	5.71	0.72	0.04	0.04
INTERPRO	IPR045051:SBT	7	1.02	1.49E-3	AT5G59090, AT4G21326, AT1G62340, AT5G58840, AT5G58830, AT4G15040, AT5G59120	537	56	24095	5.61	0.76	0.04	0.04
UP_SEQ_FEATURE	DOMAIN:Peptidase S8	7	1.02	1.51E-3	AT5G59090, AT4G21326, AT1G62340, AT5G58840, AT5G58830, AT4G15040, AT5G59120	536	57	24419	5.59	0.61	0.05	0.05
INTERPRO	IPR015500:Peptidase_S8_subtilisin-rel	7	1.02	1.64E-3	AT5G59090, AT4G21326, AT1G62340, AT5G58840, AT5G58830, AT4G15040, AT5G59120	537	57	24095	5.51	0.79	0.05	0.04
INTERPRO	IPR023828:Peptidase_S8_Ser-AS	7	1.02	1.79E-3	AT5G59090, AT4G21326, AT1G62340, AT5G58840, AT5G58830, AT4G15040, AT5G59120	537	58	24095	5.42	0.82	0.05	0.04
INTERPRO	IPR000209:Peptidase_S8/S53_dom	7	1.02	1.79E-3	AT5G59090, AT4G21326, AT1G62340, AT5G58840, AT5G58830, AT4G15040, AT5G59120	537	58	24095	5.42	0.82	0.05	0.04
INTERPRO	IPR036852:Peptidase_S8/S53_dom_sf	7	1.02	1.79E-3	AT5G59090, AT4G21326, AT1G62340, AT5G58840, AT5G58830, AT4G15040, AT5G59120	537	58	24095	5.42	0.82	0.05	0.04
INTERPRO	IPR037045:S8pro/Inhibitor_I9_sf	7	1.02	2.52E-3	AT5G59090, AT4G21326, AT1G62340, AT5G58840, AT5G58830, AT4G15040, AT5G59120	537	62	24095	5.07	0.91	0.06	0.06
UP_SEQ_FEATURE	PROPEP:Activation peptide	7	1.02	0.01	AT5G59090, AT4G21326, AT5G58840, AT5G58830, AT4G15040, AT4G23520, AT5G59120	536	85	24419	3.75	1.00	0.22	0.21
UP_SEQ_FEATURE	DOMAIN:PA	6	0.87	0.01	AT5G59090, AT1G62340, AT5G58840, AT5G58830, AT4G15040, AT5G59120	536	63	24419	4.34	1.00	0.22	0.22
UP_KW_MOLECULAR_FUNCTION	KW-0720~Serine protease	7	1.02	0.04	AT5G59090, AT4G21326, AT1G62340, AT5G58840, AT5G58830, AT4G15040, AT5G59120	318	101	12897	2.81	0.89	0.31	0.30
GOTERM_MF_DIRECT	GO:0004252~serine-type endopeptidase activity	8	1.16	0.04	AT5G59090, AT4G21326, AT1G62340, AT5G58840, AT5G58830, AT4G15040, AT5G59120, AT1G23465	686	132	28799	2.54	1.00	0.54	0.53
UP_KW_PTM	KW-0068~Autocatalytic cleavage	6	0.87	0.05	AT5G59090, AT4G21326, AT5G58840, AT5G58830, AT4G15040, AT5G59120	196	60	5825	2.97	0.53	0.26	0.26
UP_KW_PTM	KW-0865~Zymogen	7	1.02	0.13	AT5G59090, AT4G21326, AT5G58840, AT5G58830, AT4G15040, AT4G23520, AT5G59120	196	103	5825	2.02	0.88	0.42	0.42
UP_SEQ_FEATURE	ACT_SITE:Charge relay system	7	1.02	0.21	AT5G59090, AT4G21326, AT1G62340, AT5G58840, AT5G58830, AT4G15040, AT5G59120	536	183	24419	1.74	1.00	1.00	0.97
GOTERM_BP_DIRECT	GO:0006508~proteolysis	14	2.03	0.45	AT5G22980, AT2G28040, AT5G59090, AT1G62340, AT1G65240, AT3G25420, AT4G23520, AT2G23970, AT4G21326, AT1G44130, AT5G58840, AT5G58830, AT4G15040, AT5G59120	602	490	23985	1.14	1.00	1.00	0.98
UP_KW_MOLECULAR_FUNCTION	KW-0645~Protease	14	2.03	0.54	AT5G22980, AT2G28040, AT5G59090, AT1G62340, AT1G65240, AT3G25420, AT4G23520, AT2G23970, AT4G21326, AT1G44130, AT5G58840, AT5G58830, AT4G15040, AT5G59120	318	530	12897	1.07	1.00	1.00	0.98
Annotation Cluster 17	CYCLIN	Enrichment Score: 1.91
Category	Term	Count	%	PValue	Genes	List Total	Pop Hits	Pop Total	Fold Enrichment	Bonferroni	Benjamini	FDR
GOTERM_CC_DIRECT	GO:0000307~cyclin-dependent protein kinase holoenzyme complex	7	1.02	2.25E-3	AT5G06150, AT1G76540, AT1G20590, AT2G26760, AT2G38620, AT3G11520, AT3G54180	686	57	28912	5.18	0.31	0.04	0.04
UP_SEQ_FEATURE	DOMAIN:Cyclin C-terminal	5	0.73	3.97E-3	AT5G06150, AT1G20590, AT1G44110, AT2G26760, AT3G11520	536	30	24419	7.59	0.92	0.10	0.10
INTERPRO	IPR039361:Cyclin	5	0.73	5.31E-3	AT5G06150, AT1G20590, AT1G44110, AT2G26760, AT3G11520	537	32	24095	7.01	0.99	0.11	0.10
INTERPRO	IPR004367:Cyclin_C-dom	5	0.73	5.94E-3	AT5G06150, AT1G20590, AT1G44110, AT2G26760, AT3G11520	537	33	24095	6.80	1.00	0.12	0.11
SMART	SM01332:Cyclin_C	5	0.73	7.38E-3	AT5G06150, AT1G20590, AT1G44110, AT2G26760, AT3G11520	248	29	9100	6.33	0.60	0.18	0.17
GOTERM_BP_DIRECT	GO:0044772~mitotic cell cycle phase transition	5	0.73	8.04E-3	AT5G06150, AT1G20590, AT1G44110, AT2G26760, AT3G11520	602	32	23985	6.23	0.98	0.21	0.20
INTERPRO	IPR046965:Cyclin_A/B-like	4	0.58	9.41E-3	AT5G06150, AT1G44110, AT2G26760, AT3G11520	537	20	24095	8.97	1.00	0.16	0.15
PIR_SUPERFAMILY	PIRSF001771:Cyclin_A_B_D_E	4	0.58	0.01	AT5G06150, AT1G44110, AT2G26760, AT3G11520	41	20	1694	8.26	0.30	0.36	0.36
INTERPRO	IPR006671:Cyclin_N	5	0.73	0.01	AT5G06150, AT1G20590, AT1G44110, AT2G26760, AT3G11520	537	42	24095	5.34	1.00	0.22	0.21
UP_SEQ_FEATURE	DOMAIN:Cyclin-like	5	0.73	0.02	AT5G06150, AT1G20590, AT1G44110, AT2G26760, AT3G11520	536	45	24419	5.06	1.00	0.30	0.29
INTERPRO	IPR048258:Cyclins_cyclin-box	4	0.58	0.02	AT5G06150, AT1G44110, AT2G26760, AT3G11520	537	26	24095	6.90	1.00	0.30	0.28
GOTERM_MF_DIRECT	GO:0016538~cyclin-dependent protein serine/threonine kinase regulator activity	5	0.73	0.02	AT5G06150, AT1G20590, AT1G44110, AT2G26760, AT3G11520	686	44	28799	4.77	1.00	0.40	0.39
INTERPRO	IPR013763:Cyclin-like_dom	5	0.73	0.02	AT5G06150, AT1G20590, AT1G44110, AT2G26760, AT3G11520	537	48	24095	4.67	1.00	0.32	0.31
UP_KW_MOLECULAR_FUNCTION	KW-0195~Cyclin	5	0.73	0.04	AT5G06150, AT1G20590, AT1G44110, AT2G26760, AT3G11520	318	52	12897	3.90	0.89	0.31	0.30
SMART	SM00385:CYCLIN	5	0.73	0.04	AT5G06150, AT1G20590, AT1G44110, AT2G26760, AT3G11520	248	48	9100	3.82	0.99	0.45	0.44
INTERPRO	IPR036915:Cyclin-like_sf	5	0.73	0.05	AT5G06150, AT1G20590, AT1G44110, AT2G26760, AT3G11520	537	62	24095	3.62	1.00	0.62	0.59
Annotation Cluster 18	CYCLIN - CELL CYCLE	Enrichment Score: 1.74
Category	Term	Count	%	PValue	Genes	List Total	Pop Hits	Pop Total	Fold Enrichment	Bonferroni	Benjamini	FDR
BIOGRID_INTERACTION	824036:cell division control 2(CDC2)	10	1.45	1.32E-4	AT5G11510, AT4G02520, AT2G29680, AT5G06150, AT1G76540, AT1G44110, AT2G38620, AT2G31270, AT3G54180, AT3G48160	206	107	11369	5.16	0.17	0.06	0.06
BIOGRID_INTERACTION	829019:CDK-activating kinase 1AT(CAK1AT)	5	0.73	1.95E-3	AT1G76540, AT2G38620, AT3G01330, AT3G54180, AT3G48160	206	30	11369	9.20	0.94	0.46	0.46
BIOGRID_INTERACTION	824585:cyclin-dependent kinase B1;1(CDKB1;1)	6	0.87	1.99E-3	AT5G06150, AT1G76540, AT1G44110, AT2G38620, AT3G01330, AT3G54180	206	50	11369	6.62	0.94	0.46	0.46
BIOGRID_INTERACTION	831001:mitotic-like cyclin 3B from Arabidopsi(CYC3B)	4	0.58	2.24E-3	AT1G76540, AT2G40550, AT2G38620, AT3G54180	206	15	11369	14.72	0.96	0.46	0.46
GOTERM_CC_DIRECT	GO:0000307~cyclin-dependent protein kinase holoenzyme complex	7	1.02	2.25E-3	AT5G06150, AT1G76540, AT1G20590, AT2G26760, AT2G38620, AT3G11520, AT3G54180	686	57	28912	5.18	0.31	0.04	0.04
BIOGRID_INTERACTION	830502:Cyclin family protein(CYC1BAT)	4	0.58	4.52E-3	AT1G76540, AT4G28230, AT2G38620, AT3G54180	206	19	11369	11.62	1.00	0.59	0.59
BIOGRID_INTERACTION	817831:Cyclin-dependent kinase inhibitor family protein(AT2G32710)	5	0.73	5.65E-3	AT1G76540, AT1G44110, AT4G28230, AT2G38620, AT3G54180	206	40	11369	6.90	1.00	0.61	0.61
BIOGRID_INTERACTION	843987:cyclin-dependent kinase B2;1(CDKB2;1)	5	0.73	5.65E-3	AT5G06150, AT1G76540, AT1G44110, AT2G38620, AT3G54180	206	40	11369	6.90	1.00	0.61	0.61
GOTERM_MF_DIRECT	GO:0004693~cyclin-dependent protein serine/threonine kinase activity	4	0.58	5.95E-3	AT1G76540, AT2G38620, AT2G31270, AT3G54180	686	16	28799	10.50	0.83	0.22	0.22
BIOGRID_INTERACTION	841126:CYCLIN A3;4(CYCA3;4)	4	0.58	0.01	AT1G76540, AT4G28230, AT2G38620, AT3G54180	206	27	11369	8.18	1.00	0.78	0.78
BIOGRID_INTERACTION	817341:CDK-subunit 2(CKS2)	5	0.73	0.01	AT5G06150, AT1G76540, AT2G38620, AT3G54180, AT3G48160	206	50	11369	5.52	1.00	0.78	0.78
BIOGRID_INTERACTION	838202:cyclin b3;1(CYCB3;1)	3	0.44	0.01	AT1G76540, AT2G38620, AT3G54180	206	10	11369	16.56	1.00	0.78	0.78
BIOGRID_INTERACTION	844377:Cyclin A2;4(CYCA2;4)	3	0.44	0.01	AT1G76540, AT2G38620, AT3G54180	206	10	11369	16.56	1.00	0.78	0.78
BIOGRID_INTERACTION	817340:cyclin-dependent kinase-subunit 1(CKS1)	5	0.73	0.01	AT1G76540, AT2G26760, AT2G38620, AT3G54180, AT3G48160	206	51	11369	5.41	1.00	0.78	0.78
BIOGRID_INTERACTION	832610:cyclin a2;1(CYCA2;1)	3	0.44	0.02	AT1G76540, AT2G38620, AT3G54180	206	12	11369	13.80	1.00	0.94	0.94
BIOGRID_INTERACTION	838127:CYCLIN A2;3(CYCA2;3)	4	0.58	0.02	AT1G76540, AT4G28230, AT2G38620, AT3G54180	206	32	11369	6.90	1.00	0.94	0.9
BIOGRID_INTERACTION	829917:cyclin d5;1(CYCD5;1)	4	0.58	0.02	AT1G76540, AT2G38620, AT3G54180, AT3G48160	206	32	11369	6.90	1.00	0.94	0.94
GOTERM_BP_DIRECT	GO:0010389~regulation of G2/M transition of mitotic cell cycle	3	0.44	0.02	AT1G76540, AT2G38620, AT3G54180	602	9	23985	13.28	1.00	0.38	0.37
BIOGRID_INTERACTION	838384:cyclin-dependent kinase D1;3(CDKD1;3)	4	0.58	0.02	AT1G44110, AT2G38620, AT3G11520, AT3G54180	206	33	11369	6.69	1.00	0.94	0.94
BIOGRID_INTERACTION	843357:CYCLIN D1;1(CYCD1;1)	3	0.44	0.02	AT1G76540, AT1G44110, AT3G54180	206	13	11369	12.74	1.00	0.94	0.94
GOTERM_MF_DIRECT	GO:0030332~cyclin binding	3	0.44	0.02	AT1G76540, AT2G38620, AT3G54180	686	10	28799	12.59	1.00	0.41	0.41
BIOGRID_INTERACTION	828000:Cyclin D6;1(CYCD6;1)	3	0.44	0.03	AT1G76540, AT2G38620, AT3G54180	206	16	11369	10.35	1.00	1.00	1.00
BIOGRID_INTERACTION	818444:cyclin-dependent kinase B1;2(CDKB1;2)	4	0.58	0.04	AT5G06150, AT1G76540, AT2G38620, AT3G54180	206	40	11369	5.52	1.00	1.00	1.00
BIOGRID_INTERACTION	832824:cyclin H;1(CYCH;1)	4	0.58	0.04	AT3G17210, AT1G76540, AT2G38620, AT3G54180	206	42	11369	5.26	1.00	1.00	1.00
BIOGRID_INTERACTION	830908:cyclin d4;2(CYCD4;2)	3	0.44	0.05	AT1G76540, AT2G38620, AT3G54180	206	19	11369	8.71	1.00	1.00	1.00
GOTERM_BP_DIRECT	GO:0000082~G1/S transition of mitotic cell cycle	3	0.44	0.05	AT1G76540, AT2G38620, AT3G54180	602	14	23985	8.54	1.00	0.76	0.74
BIOGRID_INTERACTION	836861:CYCLIN D3;2(CYCD3;2)	3	0.44	0.05	AT1G76540, AT3G01330, AT3G54180	206	20	11369	8.28	1.00	1.00	1.00
BIOGRID_INTERACTION	834324:Cyclin A3;1(CYCA3;1)	3	0.44	0.05	AT1G76540, AT2G38620, AT3G54180	206	21	11369	7.88	1.00	1.00	1.00
BIOGRID_INTERACTION	836667:CYCLIN D4;1(CYCD4;1)	3	0.44	0.06	AT1G76540, AT2G38620, AT3G54180	206	22	11369	7.53	1.00	1.00	1.00
BIOGRID_INTERACTION	841386:Cyclin-dependent kinase inhibitor family protein(ICK5)	3	0.44	0.07	AT1G76540, AT2G38620, AT3G54180	206	25	11369	6.62	1.00	1.00	1.00
BIOGRID_INTERACTION	821449:KIP-related protein 6(KRP6)	3	0.44	0.07	AT1G76540, AT2G38620, AT3G54180	206	25	11369	6.62	1.00	1.00	1.00
BIOGRID_INTERACTION	816875:Cyclin-dependent kinase inhibitor family protein(ICK1)	3	0.44	0.08	AT1G76540, AT2G38620, AT3G48160	206	27	11369	6.13	1.00	1.00	1.00
GOTERM_MF_DIRECT	GO:0008353~RNA polymerase II CTD heptapeptide repeat kinase activity	3	0.44	0.14	AT1G76540, AT2G38620, AT3G54180	686	28	28799	4.50	1.00	1.00	0.99
BIOGRID_INTERACTION	842993:CDK-activating kinase 4(CAK4)	3	0.44	0.18	AT2G38620, AT3G11520, AT3G54180	206	43	11369	3.85	1.00	1.00	1.00
GOTERM_BP_DIRECT	GO:0010468~regulation of gene expression	5	0.73	0.54	AT3G54560, AT1G76540, AT2G38620, AT2G32460, AT3G54180	602	154	23985	1.29	1.00	1.00	0.99
Annotation Cluster 19	DNA REPAIR	Enrichment Score: 1.59
Category	Term	Count	%	PValue	Genes	List Total	Pop Hits	Pop Total	Fold Enrichment	Bonferroni	Benjamini	FDR
KEGG_PATHWAY	ath03430:Mismatch repair	6	0.87	2.44E-4	AT5G08020, AT3G52630, AT1G29630, AT5G61000, AT1G07370, AT2G24490	101	32	5506	10.22	0.02	7.68E-3	7.31E-3
KEGG_PATHWAY	ath03440:Homologous recombination	7	1.02	7.00E-4	AT4G21070, AT5G08020, AT4G02110, AT3G52630, AT5G61000, AT1G04020, AT2G24490	101	60	5506	6.36	0.04	0.01	0.01
KEGG_PATHWAY	ath03420:Nucleotide excision repair	7	1.02	4.25E-3	AT5G08020, AT3G52630, AT5G61000, AT1G07370, AT3G54490, AT2G24490, AT3G42830	101	85	5506	4.49	0.24	0.05	0.05
GOTERM_BP_DIRECT	GO:0000724~double-strand break repair via homologous recombination	8	1.16	6.61E-3	AT3G05740, AT4G21070, AT5G08020, AT4G02110, AT5G61000, AT1G04020, AT2G24490, AT3G13782	602	88	23985	3.62	0.96	0.18	0.18
UP_SEQ_FEATURE	DOMAIN:OB	3	0.44	9.35E-3	AT5G08020, AT5G61000, AT2G24490	536	7	24419	19.52	1.00	0.19	0.19
UP_SEQ_FEATURE	DNA_BIND:OB	3	0.44	0.05	AT5G08020, AT5G61000, AT2G24490	536	16	24419	8.54	1.00	0.69	0.67
INTERPRO	IPR004365:NA-bd_OB_tRNA	3	0.44	0.05	AT5G08020, AT5G61000, AT2G24490	537	16	24095	8.41	1.00	0.62	0.59
GOTERM_CC_DIRECT	GO:0005662~DNA replication factor A complex	3	0.44	0.08	AT5G08020, AT5G61000, AT2G24490	686	20	28912	6.32	1.00	0.51	0.48
GOTERM_BP_DIRECT	GO:0006281~DNA repair	10	1.45	0.09	AT5G52910, AT5G48600, AT4G21070, AT5G08020, AT3G46940, AT3G52630, AT5G43530, AT1G04020, AT2G24490, AT1G64030	602	214	23985	1.86	1.00	1.00	0.98
UP_KW_BIOLOGICAL_PROCESS	KW-0227~DNA damage	10	1.45	0.13	AT5G48600, AT4G21070, AT5G08020, AT3G52630, AT5G43530, AT1G29630, AT5G61000, AT1G04020, AT3G02820, AT2G24490	283	209	10184	1.72	1.00	0.86	0.82
UP_KW_BIOLOGICAL_PROCESS	KW-0234~DNA repair	9	1.31	0.18	AT5G48600, AT4G21070, AT5G08020, AT3G52630, AT5G43530, AT1G29630, AT5G61000, AT1G04020, AT2G24490	283	197	10184	1.64	1.00	1.00	0.97
UP_KW_BIOLOGICAL_PROCESS	KW-0233~DNA recombination	4	0.58	0.34	AT5G08020, AT3G52630, AT5G61000, AT2G24490	283	74	10184	1.95	1.00	1.00	0.97
GOTERM_BP_DIRECT	GO:0006289~nucleotide-excision repair	3	0.44	0.37	AT5G08020, AT5G61000, AT2G24490	602	51	23985	2.34	1.00	1.00	0.98
Annotation Cluster 20	HISTONE	Enrichment Score: 1.57
Category	Term	Count	%	PValue	Genes	List Total	Pop Hits	Pop Total	Fold Enrichment	Bonferroni	Benjamini	FDR
INTERPRO	IPR009072:Histone-fold	9	1.31	8.30E-4	AT5G43250, AT5G59870, AT1G75600, AT3G54560, AT1G01370, AT5G50480, AT1G09200, AT5G50490, AT1G21970	537	89	24095	4.54	0.54	0.03	0.03
UP_SEQ_FEATURE	DOMAIN:Histone H2A/H2B/H3	6	0.87	2.66E-3	AT5G59870, AT1G75600, AT3G54560, AT1G01370, AT5G50480, AT1G09200	536	44	24419	6.21	0.81	0.08	0.08
INTERPRO	IPR007125:Histone_H2A/H2B/H3	6	0.87	2.84E-3	AT5G59870, AT1G75600, AT3G54560, AT1G01370, AT5G50480, AT1G09200	537	44	24095	6.12	0.93	0.07	0.06
GOTERM_MF_DIRECT	GO:0046982~protein heterodimerization activity	9	1.31	0.03	AT5G43250, AT5G59870, AT1G75600, AT3G54560, AT1G01370, AT5G50480, AT1G09200, AT5G50490, AT1G21970	686	150	28799	2.52	1.00	0.48	0.47
UP_KW_CELLULAR_COMPONENT	KW-0544~Nucleosome core	5	0.73	0.03	AT5G59870, AT1G75600, AT3G54560, AT1G01370, AT1G09200	411	46	15910	4.21	0.64	0.14	0.14
INTERPRO	IPR000164:Histone_H3/CENP-A	3	0.44	0.04	AT1G75600, AT1G01370, AT1G09200	537	14	24095	9.61	1.00	0.54	0.51
GOTERM_MF_DIRECT	GO:0030527~structural constituent of chromatin	5	0.73	0.04	AT5G59870, AT1G75600, AT3G54560, AT1G01370, AT1G09200	686	55	28799	3.82	1.00	0.54	0.53
SMART	SM00428:H3	3	0.44	0.05	AT1G75600, AT1G01370, AT1G09200	248	14	9100	7.86	1.00	0.55	0.53
GOTERM_CC_DIRECT	GO:0000786~nucleosome	5	0.73	0.06	AT5G59870, AT1G75600, AT3G54560, AT1G01370, AT1G09200	686	63	28912	3.34	1.00	0.48	0.45
UP_SEQ_FEATURE	DOMAIN:Transcription factor CBF/NF-Y/archaeal histone	3	0.44	0.08	AT5G43250, AT5G50490, AT1G21970	536	21	24419	6.51	1.00	0.90	0.86
INTERPRO	IPR003958:CBFA_NFYB_domain	3	0.44	0.08	AT5G43250, AT5G50490, AT1G21970	537	21	24095	6.41	1.00	0.85	0.81
UP_KW_PTM	KW-0488~Methylation	5	0.73	0.77	AT1G75600, AT1G01370, AT3G56891, AT4G13380, AT1G09200	196	156	5825	0.95	1.00	1.00	1.00
Annotation Cluster 21	CELL WALL ORGANIZATION	Enrichment Score: 1.35
Category	Term	Count	%	PValue	Genes	List Total	Pop Hits	Pop Total	Fold Enrichment	Bonferroni	Benjamini	FDR
GOTERM_BP_DIRECT	GO:0071555~cell wall organization	16	2.33	0.01	AT3G07830, AT3G28340, AT5G44030, AT5G25310, AT1G02730, AT5G60930, AT1G75120, AT1G02800, AT3G18660, AT4G13080, AT1G48930, AT1G14080, AT2G44540, AT2G45110, AT4G33330, AT2G44550	602	311	23985	2.05	1.00	0.25	0.25
UP_KW_BIOLOGICAL_PROCESS	KW-0961~Cell wall biogenesis/degradation	18	2.62	0.08	AT3G07830, AT5G39280, AT3G28340, AT5G44030, AT5G25310, AT1G02730, AT5G60930, AT1G75120, AT1G02800, AT5G39300, AT3G18660, AT4G13080, AT1G48930, AT1G14080, AT2G44540, AT2G45110, AT4G33330, AT2G44550	283	428	10184	1.51	1.00	0.64	0.61
UP_KW_BIOLOGICAL_PROCESS	KW-9998~Cell wall biogenesis/degradation	18	2.62	0.08	AT3G07830, AT5G39280, AT3G28340, AT5G44030, AT5G25310, AT1G02730, AT5G60930, AT1G75120, AT1G02800, AT5G39300, AT3G18660, AT4G13080, AT1G48930, AT1G14080, AT2G44540, AT2G45110, AT4G33330, AT2G44550	283	428	10184	1.51	1.00	0.64	0.61
Annotation Cluster 22	NF-YB	Enrichment Score: 1.32
Category	Term	Count	%	PValue	Genes	List Total	Pop Hits	Pop Total	Fold Enrichment	Bonferroni	Benjamini	FDR
BIOGRID_INTERACTION	834815:nuclear factor Y, subunit B2(NF-YB2)	4	0.58	0.02	AT3G18550, AT5G50480, AT5G50490, AT3G61910	206	31	11369	7.12	1.00	0.94	0.94
BIOGRID_INTERACTION	818472:nuclear factor Y, subunit B1(NF-YB1)	3	0.44	0.05	AT5G50480, AT5G50490, AT3G61910	206	20	11369	8.28	1.00	1.00	1.00
BIOGRID_INTERACTION	834818:nuclear factor Y, subunit B6(NF-YB6)	3	0.44	0.05	AT5G50480, AT5G50490, AT3G61910	206	21	11369	7.88	1.00	1.00	1.00
BIOGRID_INTERACTION	824502:nuclear factor Y, subunit B10(NF-YB10)	3	0.44	0.06	AT5G50480, AT5G50490, AT3G61910	206	22	11369	7.53	1.00	1.00	1.00
BIOGRID_INTERACTION	837424:nuclear factor Y, subunit B4(NF-YB4)	3	0.44	0.08	AT5G50480, AT5G50490, AT3G61910	206	27	11369	6.13	1.00	1.00	1.00
Annotation Cluster 23	CH DOMAIN	Enrichment Score: 1.32
Category	Term	Count	%	PValue	Genes	List Total	Pop Hits	Pop Total	Fold Enrichment	Bonferroni	Benjamini	FDR
UP_SEQ_FEATURE	DOMAIN:Calponin-homology (CH)	3	0.44	0.05	AT5G67270, AT2G04750, AT5G27000	536	16	24419	8.54	1.00	0.69	0.67
INTERPRO	IPR036872:CH_dom_sf	3	0.44	0.05	AT5G67270, AT2G04750, AT5G27000	537	16	24095	8.41	1.00	0.62	0.59
INTERPRO	IPR001715:CH_dom	3	0.44	0.05	AT5G67270, AT2G04750, AT5G27000	537	16	24095	8.41	1.00	0.62	0.59
Annotation Cluster 24	ZINC FINGER RING	Enrichment Score: 1.28
Category	Term	Count	%	PValue	Genes	List Total	Pop Hits	Pop Total	Fold Enrichment	Bonferroni	Benjamini	FDR
UP_SEQ_FEATURE	ZN_FING:RING-type 1	5	0.73	2.32E-3	AT5G08730, AT3G27710, AT5G39550, AT1G66050, AT1G66040	536	26	24419	8.76	0.76	0.08	0.07
INTERPRO	IPR047529:RING-HC_ORTHRUS_rpt2	3	0.44	4.72E-3	AT5G39550, AT1G66050, AT1G66040	537	5	24095	26.92	0.99	0.10	0.09
INTERPRO	IPR017907:Znf_RING_CS	8	1.16	6.29E-3	AT1G74990, AT4G21070, AT3G23060, AT5G43530, AT1G04020, AT5G39550, AT1G66050, AT1G66040	537	98	24095	3.66	1.00	0.12	0.12
INTERPRO	IPR045134:UHRF1/2-like	3	0.44	6.98E-3	AT5G39550, AT1G66050, AT1G66040	537	6	24095	22.43	1.00	0.13	0.12
INTERPRO	IPR047498:RING-HC_ORTHRUS_rpt1	3	0.44	6.98E-3	AT5G39550, AT1G66050, AT1G66040	537	6	24095	22.43	1.00	0.13	0.12
UP_SEQ_FEATURE	ZN_FING:RING-type 2	3	0.44	9.35E-3	AT5G39550, AT1G66050, AT1G66040	536	7	24419	19.52	1.00	0.19	0.19
INTERPRO	IPR027370:Znf-RING_euk	4	0.58	9.41E-3	AT1G74990, AT5G39550, AT1G66050, AT1G66040	537	20	24095	8.97	1.00	0.16	0.15
GOTERM_MF_DIRECT	GO:0010428~methyl-CpNpG binding	3	0.44	0.01	AT5G39550, AT1G66050, AT1G66040	686	8	28799	15.74	0.99	0.33	0.32
GOTERM_MF_DIRECT	GO:0010429~methyl-CpNpN binding	3	0.44	0.01	AT5G39550, AT1G66050, AT1G66040	686	8	28799	15.74	0.99	0.33	0.32
UP_SEQ_FEATURE	DOMAIN:YDG	3	0.44	0.06	AT5G39550, AT1G66050, AT1G66040	536	18	24419	7.59	1.00	0.77	0.74
INTERPRO	IPR003105:SRA_YDG	3	0.44	0.06	AT5G39550, AT1G66050, AT1G66040	537	18	24095	7.48	1.00	0.70	0.67
INTERPRO	IPR036987:SRA-YDG_sf	3	0.44	0.06	AT5G39550, AT1G66050, AT1G66040	537	18	24095	7.48	1.00	0.70	0.67
SMART	SM00466:SRA	3	0.44	0.08	AT5G39550, AT1G66050, AT1G66040	248	18	9100	6.12	1.00	0.69	0.66
GOTERM_MF_DIRECT	GO:0008327~methyl-CpG binding	3	0.44	0.09	AT5G39550, AT1G66050, AT1G66040	686	21	28799	6.00	1.00	0.87	0.86
UP_SEQ_FEATURE	ZN_FING:PHD-type	4	0.58	0.15	AT1G04020, AT5G39550, AT1G66050, AT1G66040	536	61	24419	2.99	1.00	1.00	0.97
GOTERM_MF_DIRECT	GO:0042393~histone binding	5	0.73	0.24	AT4G31900, AT3G13782, AT5G39550, AT1G66050, AT1G66040	686	104	28799	2.02	1.00	1.00	0.99
INTERPRO	IPR015947:PUA-like_sf	3	0.44	0.26	AT5G39550, AT1G66050, AT1G66040	537	45	24095	3.00	1.00	1.00	0.96
INTERPRO	IPR019786:Zinc_finger_PHD-type_CS	3	0.44	0.51	AT5G39550, AT1G66050, AT1G66040	537	77	24095	1.75	1.00	1.00	0.96
UP_KW_MOLECULAR_FUNCTION	KW-0156~Chromatin regulator	6	0.87	0.52	AT4G31900, AT5G43530, AT1G69770, AT5G39550, AT1G66050, AT1G66040	318	193	12897	1.26	1.00	1.00	0.98
INTERPRO	IPR001965:Znf_PHD	4	0.58	0.64	AT1G04020, AT5G39550, AT1G66050, AT1G66040	537	147	24095	1.22	1.00	1.00	0.96
INTERPRO	IPR011011:Znf_FYVE_PHD	3	0.44	0.72	AT5G39550, AT1G66050, AT1G66040	537	113	24095	1.19	1.00	1.00	0.96
SMART	SM00249:PHD	4	0.58	0.77	AT1G04020, AT5G39550, AT1G66050, AT1G66040	248	147	9100	1.00	1.00	1.00	0.97
Annotation Cluster 25	POLYSACCHARIDE DEGRADATION	Enrichment Score: 1.28
Category	Term	Count	%	PValue	Genes	List Total	Pop Hits	Pop Total	Fold Enrichment	Bonferroni	Benjamini	FDR
UP_KW_BIOLOGICAL_PROCESS	KW-0624~Polysaccharide degradation	7	1.02	8.35E-3	AT1G02800, AT2G43610, AT4G33830, AT1G48930, AT4G33840, AT2G44540, AT2G44550	283	64	10184	3.94	0.43	0.09	0.09
INTERPRO	IPR018221:Glyco_hydro_9_His_AS	4	0.58	0.02	AT1G02800, AT1G48930, AT2G44540, AT2G44550	537	25	24095	7.18	1.00	0.27	0.26
INTERPRO	IPR001701:Glyco_hydro_9	4	0.58	0.02	AT1G02800, AT1G48930, AT2G44540, AT2G44550	537	27	24095	6.65	1.00	0.32	0.31
GOTERM_MF_DIRECT	GO:0008810~cellulase activity	4	0.58	0.03	AT1G02800, AT1G48930, AT2G44540, AT2G44550	686	29	28799	5.79	1.00	0.49	0.48
GOTERM_BP_DIRECT	GO:0030245~cellulose catabolic process	4	0.58	0.03	AT1G02800, AT1G48930, AT2G44540, AT2G44550	602	28	23985	5.69	1.00	0.56	0.55
KEGG_PATHWAY	ath00500:Starch and sucrose metabolism	8	1.16	0.04	AT2G44460, AT1G60260, AT1G02800, AT1G48930, AT1G16980, AT4G27550, AT2G44540, AT2G44550	101	172	5506	2.56	0.90	0.33	0.31
UP_KW_BIOLOGICAL_PROCESS	KW-0136~Cellulose degradation	4	0.58	0.04	AT1G02800, AT1G48930, AT2G44540, AT2G44550	283	27	10184	5.33	0.93	0.37	0.35
INTERPRO	IPR008928:6-hairpin_glycosidase_sf	4	0.58	0.09	AT1G02800, AT1G48930, AT2G44540, AT2G44550	537	48	24095	3.74	1.00	0.95	0.91
UP_SEQ_FEATURE	DOMAIN:Glycoside hydrolase family 9	3	0.44	0.10	AT1G02800, AT2G44540, AT2G44550	536	25	24419	5.47	1.00	1.00	0.97
INTERPRO	IPR012341:6hp_glycosidase-like_sf	4	0.58	0.11	AT1G02800, AT1G48930, AT2G44540, AT2G44550	537	52	24095	3.45	1.00	1.00	0.96
GOTERM_BP_DIRECT	GO:0000272~polysaccharide catabolic process	3	0.44	0.21	AT2G43610, AT4G33830, AT4G33840	602	34	23985	3.52	1.00	1.00	0.98
UP_KW_BIOLOGICAL_PROCESS	KW-0119~Carbohydrate metabolism	7	1.02	0.55	AT1G02800, AT2G43610, AT4G33830, AT1G48930, AT4G33840, AT2G44540, AT2G44550	283	214	10184	1.18	1.00	1.00	0.97
Annotation Cluster 26	MADS BOX	Enrichment Score: 1.07
Category	Term	Count	%	PValue	Genes	List Total	Pop Hits	Pop Total	Fold Enrichment	Bonferroni	Benjamini	FDR
GOTERM_MF_DIRECT	GO:0000978~RNA polymerase II cis-regulatory region sequence-specific DNA binding	13	1.89	0.01	AT5G40360, AT5G26630, AT3G66656, AT5G23260, AT3G01330, AT5G11510, AT1G29962, AT4G36590, AT1G47760, AT1G22590, AT1G21970, AT4G18870, AT3G48160	686	242	28799	2.26	0.98	0.33	0.32
UP_SEQ_FEATURE	DOMAIN:MADS-box	7	1.02	0.04	AT1G29962, AT4G36590, AT5G26630, AT1G22590, AT1G47760, AT3G66656, AT5G23260	536	112	24419	2.85	1.00	0.60	0.58
INTERPRO	IPR002100:TF_MADSbox	7	1.02	0.04	AT1G29962, AT4G36590, AT5G26630, AT1G22590, AT1G47760, AT3G66656, AT5G23260	537	112	24095	2.80	1.00	0.55	0.53
INTERPRO	IPR036879:TF_MADSbox_sf	7	1.02	0.04	AT1G29962, AT4G36590, AT5G26630, AT1G22590, AT1G47760, AT3G66656, AT5G23260	537	114	24095	2.76	1.00	0.58	0.55
SMART	SM00432:MADS	7	1.02	0.07	AT1G29962, AT4G36590, AT5G26630, AT1G22590, AT1G47760, AT3G66656, AT5G23260	248	107	9100	2.40	1.00	0.62	0.60
GOTERM_MF_DIRECT	GO:0000981~DNA-binding transcription factor activity, RNA polymerase II-specific	12	1.74	0.09	AT5G11510, AT1G29962, AT5G40360, AT4G36590, AT5G26630, AT1G22590, AT1G47760, AT3G66656, AT5G23260, AT3G01330, AT2G32370, AT3G48160	686	289	28799	1.74	1.00	0.87	0.85
INTERPRO	IPR033896:MADS_MEF2-like	4	0.58	0.10	AT1G29962, AT4G36590, AT1G47760, AT5G23260	537	51	24095	3.52	1.00	0.98	0.94
GOTERM_BP_DIRECT	GO:0045944~positive regulation of transcription by RNA polymerase II	7	1.02	0.23	AT1G29962, AT4G21070, AT4G36590, AT1G22590, AT1G47760, AT1G04020, AT5G23260	602	163	23985	1.71	1.00	1.00	0.98
GOTERM_MF_DIRECT	GO:0000977~RNA polymerase II transcription regulatory region sequence-specific DNA binding	4	0.58	0.26	AT1G29962, AT4G36590, AT1G47760, AT5G23260	686	74	28799	2.27	1.00	1.00	0.99
GOTERM_MF_DIRECT	GO:0046983~protein dimerization activity	9	1.31	0.62	AT1G49770, AT1G29962, AT3G56220, AT4G36590, AT5G26630, AT1G22590, AT1G47760, AT3G66656, AT5G23260	686	358	28799	1.06	1.00	1.00	0.99
Annotation Cluster 27	UBIQUITIN-MEDIATED PROTEOLYSIS	Enrichment Score: 1.04
Category	Term	Count	%	PValue	Genes	List Total	Pop Hits	Pop Total	Fold Enrichment	Bonferroni	Benjamini	FDR
KEGG_PATHWAY	ath04120:Ubiquitin mediated proteolysis	9	1.31	8.86E-3	AT4G33270, AT2G25700, AT3G60010, AT5G25560, AT1G59800, AT2G20160, AT3G42830, AT1G23410, AT1G02980	101	162	5506	3.03	0.43	0.09	0.09
BIOGRID_INTERACTION	824049:RNI-like superfamily protein(AT3G48880)	3	0.44	0.01	AT2G25700, AT3G60010, AT2G20160	206	9	11369	18.40	1.00	0.78	0.78
BIOGRID_INTERACTION	826476:F-BOX WITH WD-40 2(FBW2)	4	0.58	0.01	AT2G25700, AT3G60010, AT2G20160, AT1G02980	206	27	11369	8.18	1.00	0.78	0.78
BIOGRID_INTERACTION	843396:F-box family protein(AT1G70590)	3	0.44	0.02	AT2G25700, AT3G60010, AT2G20160	206	13	11369	12.74	1.00	0.94	0.94
GOTERM_CC_DIRECT	GO:0031461~cullin-RING ubiquitin ligase complex	3	0.44	0.03	AT1G59800, AT3G42830, AT1G02980	686	11	28912	11.49	0.99	0.28	0.26
BIOGRID_INTERACTION	821272:F-box/RNI-like superfamily protein(AT3G03360)	3	0.44	0.03	AT2G25700, AT3G60010, AT2G20160	206	16	11369	10.35	1.00	1.00	1.00
BIOGRID_INTERACTION	826869:F-box and associated interaction domains-containing protein(CPR1)	3	0.44	0.03	AT2G25700, AT3G60010, AT2G20160	206	16	11369	10.35	1.00	1.00	1.00
BIOGRID_INTERACTION	825896:RNI-like superfamily protein(AT4G05460)	3	0.44	0.05	AT2G25700, AT3G60010, AT2G20160	206	20	11369	8.28	1.00	1.00	1.00
GOTERM_MF_DIRECT	GO:0097602~cullin family protein binding	4	0.58	0.06	AT2G25700, AT3G60010, AT2G20160, AT3G42830	686	37	28799	4.54	1.00	0.68	0.67
UP_SEQ_FEATURE	DOMAIN:SKP1 component POZ	3	0.44	0.06	AT2G25700, AT3G60010, AT2G20160	536	19	24419	7.19	1.00	0.77	0.74
UP_SEQ_FEATURE	DOMAIN:SKP1 component dimerisation	3	0.44	0.06	AT2G25700, AT3G60010, AT2G20160	536	19	24419	7.19	1.00	0.77	0.74
GOTERM_CC_DIRECT	GO:0019005~SCF ubiquitin ligase complex	6	0.87	0.07	AT2G25700, AT3G60010, AT2G17310, AT2G20160, AT3G42830, AT1G02980	686	94	28912	2.69	1.00	0.48	0.45
KEGG_PATHWAY	ath04141:Protein processing in endoplasmic reticulum	8	1.16	0.10	AT2G25700, AT3G60010, AT1G56410, AT1G59800, AT2G20160, AT1G18830, AT3G42830, AT1G02980	101	219	5506	1.99	1.00	0.80	0.77
INTERPRO	IPR016072:Skp1_comp_dimer	3	0.44	0.11	AT2G25700, AT3G60010, AT2G20160	537	25	24095	5.38	1.00	0.98	0.94
PIR_SUPERFAMILY	PIRSF028729:E3_ubiquit_lig_SCF_Skp	3	0.44	0.12	AT2G25700, AT3G60010, AT2G20160	41	25	1694	4.96	0.98	1.00	1.00
INTERPRO	IPR016073:Skp1_comp_POZ	3	0.44	0.13	AT2G25700, AT3G60010, AT2G20160	537	28	24095	4.81	1.00	1.00	0.96
UP_SEQ_FEATURE	REGION:Interaction with the F-box domain of F-box proteins	3	0.44	0.13	AT2G25700, AT3G60010, AT2G20160	536	29	24419	4.71	1.00	1.00	0.97
INTERPRO	IPR036296:SKP1-like_dim_sf	3	0.44	0.14	AT2G25700, AT3G60010, AT2G20160	537	29	24095	4.64	1.00	1.00	0.96
INTERPRO	IPR016897:SKP1	3	0.44	0.14	AT2G25700, AT3G60010, AT2G20160	537	29	24095	4.64	1.00	1.00	0.96
INTERPRO	IPR001232:SKP1-like	3	0.44	0.14	AT2G25700, AT3G60010, AT2G20160	537	30	24095	4.49	1.00	1.00	0.96
SMART	SM00512:Skp1	3	0.44	0.20	AT2G25700, AT3G60010, AT2G20160	248	30	9100	3.67	1.00	1.00	0.97
GOTERM_BP_DIRECT	GO:0009867~jasmonic acid mediated signaling pathway	5	0.73	0.21	AT2G25700, AT3G60010, AT2G20160, AT3G42830, AT1G02980	602	94	23985	2.12	1.00	1.00	0.98
GOTERM_BP_DIRECT	GO:0009753~response to jasmonic acid	7	1.02	0.24	AT2G25700, AT5G59090, AT3G60010, AT1G61120, AT2G20160, AT3G42830, AT1G02980	602	166	23985	1.68	1.00	1.00	0.98
KEGG_PATHWAY	ath03083:Polycomb repressive complex	3	0.44	0.33	AT2G25700, AT3G60010, AT2G20160	101	65	5506	2.52	1.00	1.00	0.97
GOTERM_BP_DIRECT	GO:0009734~auxin-activated signaling pathway	9	1.31	0.40	AT2G25700, AT3G24280, AT4G02520, AT3G60010, AT4G30430, AT2G20160, AT1G79130, AT3G42830, AT1G02980	602	279	23985	1.29	1.00	1.00	0.98
INTERPRO	IPR011333:SKP1/BTB/POZ_sf	4	0.58	0.48	AT5G13600, AT2G25700, AT3G60010, AT2G20160	537	117	24095	1.53	1.00	1.00	0.96
GOTERM_BP_DIRECT	GO:0031146~SCF-dependent proteasomal ubiquitin-dependent protein catabolic process	3	0.44	0.58	AT2G25700, AT3G60010, AT2G20160	602	77	23985	1.55	1.00	1.00	0.98
GOTERM_BP_DIRECT	GO:0009733~response to auxin	8	1.16	0.74	AT4G12550, AT2G25700, AT3G24280, AT3G60010, AT2G20160, AT1G79130, AT3G42830, AT1G02980	602	335	23985	0.95	1.00	1.00	0.98
