# Supplementary material for: ABC1K2 is involved in stress response and secondary metabolism during seed development in Arabidopsis thaliana
Source: Plant Cell Rep. 2025 Oct 29;44(11):249. doi: 10.1007/s00299-025-03645-0 (PMC12568898; doi:10.1007/s00299-025-03645-0)
Supplement: Supplementary file 9 — Supplementary Table 5: List of association categories of modulated genes based on known metabolic pathways in Arabidopsis by using the KEGG Mapper tool in the KEGG database. Supplementary file9 (XLSX 18 KB) [file 299_2025_3645_MOESM9_ESM.xlsx]

## Sheet: List of KEGG pathways
	KEGG pathway	Description		Number of genes
	ath01110	Biosynthesis of secondary metabolites		15
FC	KEGG identifier	AGI code	Description
2.00542	K00083	AT4G37970	CAD6; cinnamyl alcohol dehydrogenase 6
4.11162	K00640	AT4G35640	SERAT3;2; serine acetyltransferase 3;2
9.92632	K00873	AT4G26390	Pyruvate kinase family protein
7.14829	K00966	AT3G55590	Glucose-1-phosphate adenylyltransferase family protein
2.22036	K01115	AT4G11830	PLDGAMMA2; phospholipase D gamma 2
2.29948	K01188	AT1G60260	BGLU5; beta glucosidase 5
2.47603	K01188	AT2G44460	BGLU28; beta glucosidase 28
3.08437	K01568	AT4G33070	Thiamine pyrophosphate dependent pyruvate decarboxylase family protein
7.09677	K03781	AT1G20620	CAT3; catalase 3
4.84749	K05282	AT1G44090	GA20OX5; gibberellin 20-oxidase 5
-2.41447	K11755	AT1G31860	AT-IE; histidine biosynthesis bifunctional protein (HISIE)
2.40875	K16055	AT1G16980	TPS2; trehalose-6-phosphate synthase
8.10044	K16055	AT4G27550	TPS4; trehalose-6-phosphate synthase S4
3.57212	K17982	AT1G61120	TPS04; terpene synthase 04
4.8018	K23662	AT1G74550	CYP98A9; cytochrome P450, family 98, subfamily A, polypeptide 9
	KEGG pathway	Description		Number of genes
	ath03030	DNA replication		11
FC	KEGG identifier	AGI code	Description
2.74691	K02209	AT2G07690	MCM5; Minichromosome maintenance (MCM2/3/5) family protein
3.94633	K02210	AT4G02060	PRL; Minichromosome maintenance (MCM2/3/5) family protein
4.36817	K02212	AT2G16440	MCM4; Minichromosome maintenance (MCM2/3/5) family protein
4.30844	K02540	AT1G44900	MCM2; minichromosome maintenance (MCM2/3/5) family protein
3.7649	K02541	AT5G46280	MCM3; Minichromosome maintenance (MCM2/3/5) family protein
2.57208	K02685	AT1G67320	EMB2813; DNA primase, large subunit family
7.44018	K04802	AT1G07370	PCNA1; proliferating cellular nuclear antigen 1
4.10599	K07466	AT5G08020	RPA70B; RPA70-kDa subunit B
4.86597	K07466	AT5G61000	RPA70D; Replication factor-A protein 1-like protein
5.51079	K10739	AT2G24490	RPA2; replicon protein A2
10.4268	K10740	AT3G52630	Nucleic acid-binding, OB-fold-like protein
	KEGG pathway	Description		Number of genes
	ath04141	Protein processing in endoplasmic reticulum		11
FC	KEGG identifier	AGI code	Description
39.186	K03094	AT2G20160	MEO; E3 ubiquitin ligase SCF complex subunit SKP1/ASK1 family protein
3.09575	K03094	AT2G25700	SK3; SKP1-like 3
9.33333	K03094	AT3G60010	SK13; SKP1-like 13
3.482	K03283	AT1G56410	ERD2; heat shock protein 70 (Hsp 70) family protein
7.51037	K03347	AT1G02980	CUL2; cullin 2
20.9289	K03347	AT1G59800	Cullin family protein
26.8774	K03868	AT3G42830	RING/U-box superfamily protein
-2.00717	K05546	AT5G63840	RSW3; Glycosyl hydrolases family 31 protein
-7.034	K13993	AT5G12020	HSP17.6II; 17.6 kDa class II heat shock protein
-12.2356	K13993	AT5G12030	HSP17.6A; heat shock protein 17.6A
4.647	K14005	AT1G18830	Transducin/WD40 repeat-like superfamily protein
	KEGG pathway	Description		Number of genes
	ath04814	Motor proteins		9
FC	KEGG identifier	AGI code	Description
15.0248	K10355	AT2G42090	ACT9; actin 9
2.22147	K10355	AT2G42170	Actin family protein
2.88009	K10398	AT2G36200	P-loop containing nucleoside triphosphate hydrolases superfamily protein
11.8275	K10403	AT5G23910	ATP binding microtubule motor family protein
8.6747	K10405	AT4G05190	ATK5; kinesin 5
6.7	K10405	AT4G21270	ATK1; kinesin 1
3.302	K10406	AT2G22610	Di-glucose binding protein with Kinesin motor domain-containing protein
6.97769	K10406	AT5G27000	ATK4; kinesin 4
10.7109	K11498	AT1G18370	HIK; ATP binding microtubule motor family protein
	KEGG pathway	Description		Number of genes
	ath04120	Ubiquitin mediated proteolysis		9
FC	KEGG identifier	AGI code	Description
3.722	K02977	AT1G23410	Ribosomal protein S27a / Ubiquitin family protein
39.186	K03094	AT2G20160	MEO; E3 ubiquitin ligase SCF complex subunit SKP1/ASK1 family protein
3.09575	K03094	AT2G25700	SK3; SKP1-like 3
9.33333	K03094	AT3G60010	SK13; SKP1-like 13
7.51037	K03347	AT1G02980	CUL2; cullin 2
20.9289	K03347	AT1G59800	Cullin family protein
8.44865	K03363	AT4G33270	CDC20.1; Transducin family protein / WD-40 repeat family protein
26.8774	K03868	AT3G42830	RING/U-box superfamily protein
2.28237	K10144	AT5G25560	CHY-type/CTCHY-type/RING-type Zinc finger protein
	KEGG pathway	Description		Number of genes
	ath03040	Spliceosome		8
FC	KEGG identifier	AGI code	Description
3.482	K03283	AT1G56410	ERD2; heat shock protein 70 (Hsp 70) family protein
2.2485	K12812	AT5G11170	UAP56a; DEAD/DEAH box RNA helicase family protein
2.22787	K12825	AT1G14640	SWAP (Suppressor-of-White-APricot)/surp domain-containing protein
4.13645	K12825	AT5G06520	SWAP (Suppressor-of-White-APricot)/surp domain-containing protein
-2.08193	K12828	AT5G64270	splicing factor
3.35008	K12890	AT4G02430	SR34b; RNA-binding (RRM/RBD/RNP motifs) family protein
3.8489	K12893	AT5G52040	RS41; RNA-binding (RRM/RBD/RNP motifs) family protein
2.42424	K13025	AT1G51380	DEA(D/H)-box RNA helicase family protein
	KEGG pathway	Description		Number of genes
	ath00500	Starch and sucrose metabolism		8
FC	KEGG identifier	AGI code	Description
5.13393	K01179	AT1G02800	CEL2; cellulase 2
11.2156	K01179	AT1G48930	GH9C1; glycosyl hydrolase 9C1
10.0402	K01179	AT2G44540	GH9B9; glycosyl hydrolase 9B9
18.7611	K01179	AT2G44550	GH9B10; glycosyl hydrolase 9B10
2.29948	K01188	AT1G60260	BGLU5; beta glucosidase 5
2.47603	K01188	AT2G44460	BGLU28; beta glucosidase 28
2.40875	K16055	AT1G16980	TPS2; trehalose-6-phosphate synthase
8.10044	K16055	AT4G27550	TPS4; trehalose-6-phosphate synthase S4
	KEGG pathway	Description		Number of genes
	ath03420	Nucleotide excision repair		7
FC	KEGG identifier	AGI code	Description
2.8338	K03013	AT3G54490	RPB5E; RNA polymerase II fifth largest subunit, E
26.8774	K03868	AT3G42830	RING/U-box superfamily protein
7.44018	K04802	AT1G07370	PCNA1; proliferating cellular nuclear antigen 1
4.10599	K07466	AT5G08020	RPA70B; RPA70-kDa subunit B
4.86597	K07466	AT5G61000	RPA70D; Replication factor-A protein 1-like protein
5.51079	K10739	AT2G24490	RPA2; replicon protein A2
10.4268	K10740	AT3G52630	Nucleic acid-binding, OB-fold-like protein
	KEGG pathway	Description		Number of genes
	ath03440	Homologous recombination		7
FC	KEGG identifier	AGI code	Description
4.10599	K07466	AT5G08020	RPA70B; RPA70-kDa subunit B
4.86597	K07466	AT5G61000	RPA70D; Replication factor-A protein 1-like protein
4.81226	K10683	AT1G04020	BARD1; breast cancer associated RING 1
4.99661	K10683	AT4G21070	BRCA1; breast cancer susceptibility1
2.77524	K10728	AT4G02110	transcription coactivator
5.51079	K10739	AT2G24490	RPA2; replicon protein A2
10.4268	K10740	AT3G52630	Nucleic acid-binding, OB-fold-like protein
	KEGG pathway	Description		Number of genes
	ath03430	Mismatch repair		6
FC	KEGG identifier	AGI code	Description
7.44018	K04802	AT1G07370	PCNA1; proliferating cellular nuclear antigen 1
4.10599	K07466	AT5G08020	RPA70B; RPA70-kDa subunit B
4.86597	K07466	AT5G61000	RPA70D; Replication factor-A protein 1-like protein
5.51079	K10739	AT2G24490	RPA2; replicon protein A2
10.4268	K10740	AT3G52630	Nucleic acid-binding, OB-fold-like protein
2.41868	K10746	AT1G29630	5'-3' exonuclease family protein
	KEGG pathway	Description		Number of genes
	ath03010	Ribosome		5
FC	KEGG identifier	AGI code	Description
2.10798	K02942	AT5G24510	60S acidic ribosomal protein family
8.90526	K02943	AT5G40040	60S acidic ribosomal protein family
2.60189	K02957	AT2G39590	40S ribosomal protein S15a
2.65746	K02958	AT5G09500	Ribosomal protein S19 family protein
3.722	K02977	AT1G23410	Ribosomal protein S27a / Ubiquitin family protein
